# Supplementary material for: Characterization and Expression Analysis of MicroRNAs in the Tube Foot of Sea Cucumber Apostichopus japonicus
Source: PLoS One. 2014 Nov 5;9(11):e111820. doi: 10.1371/journal.pone.0111820 (PMC4221132; doi:10.1371/journal.pone.0111820)
Supplement: Table S1 — Conserved miRNAs identified from sea cucumber ( A. japonicus ) tube foot. (XLS) [file pone.0111820.s004.xls]

## Sheet: Sheet1
Table S1 All annotated known miRNAs
miRNA	Sequences (5'-3')	Length	Number of reads
miR-1c	UGGAAUGUAAAGAAGUAUGUGA	22	1392553
miR-278-3p	UCGGUGGGACUUUCGUUCGAUU	22	373439
miR-184	UGGACGGAGAACUGAUAAGGGC	22	277506
miR-2011	ACCAAGGUGUGUUAGUGAUGAC	22	248753
miR-9	UCUUUGGUUAUCUAGCUGUGUG	22	192945
miR-2002-3p	UGAAUACAUCUGCUGGUUUUUAU	23	159483
miR-71c-5p	UGAAAGACAUGGGUAGUGAGAU	22	88255
miR-2012-5p	UAGUACUGGCAUAUGGACAUUG	22	77181
let-7i	UGAGGUAGUAGUUUGUGCUGUU	22	65646
miR-2004	UCACACACAACCACAGGAAGUU	22	61773
miR-200-3p	UAAUACUGUCUGGUGAUGAUGUU	23	56528
miR-125	UCCCUGAGACCCUAGAGUUGUC	22	23693
miR-153	UUGCAUAGUCACAAAAGUGAUU	22	20499
miR-1	UGGAAUGUAAAGAAGUAUGUAG	22	20367
miR-252a	CUAAGUACUAGUGCCGCAGGUGU	23	17276
miR-31	AGGCAAGAUGUUGGCAUAGCU	21	16387
miR-375	UUUGUUCGUUUGGCUCGAGUUA	22	11028
miR-9-3p	AUAAAGCUAGGUUACCAAAGAU	22	10566
miR-2005	AGUCCAAUAGGGAGGGCAUUGCAG	24	7061
miR-92a	AUUGCACUUGUCCCGGCCUAU	21	6992
miR-206-3p	UGGAAUGUAAGGAAGUGUGUGG	22	6892
miR-31-5p	GGAGGCAAGAUGUUGGCAUAGCUG	24	6251
miR-2010	UUACUGUUGAUGUCAGCCCCUU	22	6233
miR-10	UACCCUGUAGAUCCGAAUUUGUG	23	6038
miR-2001	UUGUGACCGUUAUAAUGGGCAUU	23	5944
miR-92b	UAUUGCACUUGUCCCGGUCUU	21	5364
miR-133	AUUGGUCCCCUCCAACCAGCUAA	23	4587
miR-71	UGAAAGACAUGGGUAGUGAGAUU	23	3911
miR-29b	UAGCACCAUGAGAAAGCAGUAU	22	3282
miR-278	UCGGUGGGACUUUCGUUCGUCU	22	2736
miR-3571	UACACACUUCUUUACAUUCCAUA	23	2724
miR-92c	UAUUGCACUCGUCCCGGCCUGC	22	2680
miR-137-3p	UUAUUGCUUAAGAAUACACGUAG	23	2578
miR-1a-3p	UGGAAUGUAAAGAAGUACGUUG	22	2251
miR-184b	UGGACGGAGAACUGAUAGGGC	21	1587
miR-7-5p	UGGAAGACUGGUGAUAUGUUGUU	23	1346
miR-72-5p	AGGCAAGAUGUUGGCAUAGCUG	22	1251
miR-22	CAGCUGCCCGGUGAAGUGUAUA	22	1200
miR-2006	GAGCACACUUGGUAGCGGUGCC	22	982
miR-1-5p	ACAUACUUCUUUAUAUGCCCAUA	23	845
miR-71-5p	AGAAAGACAUGGGUAGUGAGAU	22	676
miR-2013	UGCAGCAUGAUGUAGUGGUGUG	22	661
miR-235-3p	UAUUGCACUCGUCCCGGCCUG	21	636
miR-2007	UAUUUCAGGCAGUAUACUGGUAA	23	548
miR-79	AUAAAGCUAGGUUACCAAAGCUA	23	528
miR-92	AAUUGCACUCGUCCCGGCCUGC	22	484
miR-79-5p	UUUGGUUAUCUGGCUGUAUGA	21	457
miR-92-3p	UAUUGCACUCGUCCCGGCCUGA	22	367
miR-9b-5p	GCUUUGGUAAUCUAGCUUUAUGA	23	340
miR-210-3p	UUGUGCGUGCGACAGCGACUUC	22	319
miR-1-3p	UGGAAUGUAAAGAAGUAUGGAG	22	282
miR-2478	GUAUCCCACUUCUGACACCA	20	276
miR-1692	UGUAGCUCAGUUGGUAGAGU	20	257
miR-21	UAGCUUAUCAGACUGAUGUUGAC	23	252
miR-124-3p	UAAGGCACGCGGUGAAUGCCAAU	23	223
miR-210	UUGUGCGUGCGACAGCGACUGA	22	211
miR-1b	UGGAAUGUAAAGAAGUAUGGGU	22	180
miR-133d	UUGGUCCCCUUCAACCAGCCGC	22	145
miR-143	UGAGAUGAAGCACUGUAGCUC	21	136
miR-100	AACCCGUAGAUCCGAACUUGUG	22	134
miR-124c-3p	UAAGGCACGCGGUGAAUGCCA	21	133
miR-3016	AUUGGUAACACAUACGUCUUUAG	23	130
miR-3878-5p	UGGACGGAGAACUAAUUGU	19	124
miR-1b-3p	UGGAAUGUUAAGAAGUAUGUA	21	116
miR-137	UUAUUGCUUGAGAAUACGCGUA	22	113
miR-31a-5p	AGGCAAGAUGUUGGCAUAACUGA	23	108
miR-71a-5p	UGAAAGACACGGGUAGUGAGAU	22	104
miR-242	UUGCGUAGGCGUUGUGCACAGU	22	97
miR-9e-5p	UCUUUGGUGAUCUAGUUGUAU	21	74
miR-4606	UGCGUGCGGUGAGGUGGCCGGGG	23	72
miR-2779	AUCCGGCUCGAAGGACCA	18	70
miR-5106	AGGUCUGUAGCUCAGUUGGCAGA	23	55
miR-184-3p	ACUGGACGGAGAACUGAUAAGGGC	24	51
miR-125c	UCCCUGAGACCCUAACUUGUGAC	23	50
miR-21-5p	UAGCUUAUCAGACUGAUGUUGACU	24	47
miR-148a-3p	UCAGUGCACUACAGAACUUUGU	22	43
miR-9b-3p	AUAAAGCUAGGUUACCAGAGCU	22	38
miR-9-5p	UCUUUGGUUAUUUAGCUUUCUGA	23	37
miR-252-5p	CUAAGUACUAGCGCCGCAGGAG	22	34
miR-27b	UUCACAGUGGCUAAGUUCUGCA	22	33
miR-25	CAUUGCACUUGUCUCGGCUGA	21	33
miR-200	UAAUACUGUCUGGUAAUGAUGUU	23	33
miR-276-3p	UAGGAACUUCAUACCGUGCUCU	22	31
miR-217-5p	AUACUGCAUCAGGAACUGAUUG	22	31
miR-1260	AUCCCACCGCUGCCACCA	18	29
miR-31b-5p	AGGCAAGAUGCUGGCAUAGCUGA	23	26
miR-100-5p	GACCCGUAGAUCCGAACUUGUG	22	26
miR-8091	AGGAGUGAGUGGUAAGCUGGUG	22	24
miR-72	AGGCAAGAUGUUGGCAUAGCUGA	23	24
miR-7	UGGAAGACUAGUGAUUUUGUUGUU	24	21
miR-6868-5p	ACUGGCAGAACACUGAAGCAGC	22	21
miR-375-3p	UUUGUUCGUUCGGCUCGCGUUAU	23	21
miR-10b	UACCCUGUAGAUCCGCGCCGUGAA	24	20
miR-6497-3p	GAUGCGGCCGGUGCCGGGUCU	21	19
miR-29a	AAGCACCAGUUGAAAUCAGAGC	22	19
miR-2733a-5p	UCACUGGGUGCAUGAUGAUUGU	22	19
miR-202	UUCCUAUGCAUAUACCUCUUU	21	19
miR-206	UGGAAUGUAAGGAAGUGUGUGA	22	18
miR-10-5p	AACCCUGUAGACCCGAGUUUGG	22	18
bantam-3p	UGAGAUCAUUGUGAAAGCUGAUU	23	18
miR-242a	UUGCGUAGGCGUUGUGCACAG	21	17
miR-181b	AACAUUCAUUGCUGUCGGUGGG	22	17
miR-26b	UUCAAGUAAUCCAGGAUAGGUU	22	16
miR-181a-5p	AACAUUCAACGCUGUCGGUGAGU	23	16
miR-137b-3p	UUAUUGCUUGAGAAUACACGUAG	23	16
miR-9a-5p	UCUUUGGUUUUCUAGCUGUAUGAU	24	14
miR-9a-3p	AUAAAGCUAGGUUACCGAAGUUA	23	14
miR-499	UUAAGACUUGCAGUGAUGUUU	21	14
miR-1c-3p	UGGAAUGUAAAGAAGUAUGUAC	22	14
miR-1721	AGAGAUGAUGUUGGUCUGAUG	21	14
miR-2008	AUCAGCCUCGCUGUCAAUACGG	22	13
miR-126	UCGUACCGUGAGUAAUAAUGC	21	13
miR-10c	UACCCUGUAGAUCCGGAUUUGUG	23	13
miR-22-3p	AAGCUGCCAGUUGAAGAACUGU	22	12
miR-133c	UUUGGUCCCUUUCAACCAGCU	21	12
miR-72a	UGGCAAGAUGUUGGCAUAGCUGA	23	11
miR-61	UGACUAGAAAGUGCACUCACUU	22	11
miR-2733i-3p	UCACUGGGAAUGUAAUGACUAU	22	11
miR-8	UAAUACUGUCAGGUAAAGAUGUC	23	10
miR-58-3p	UGAGAUCAUUCCAGAUUCAUUU	22	10
miR-466b-2-3p	AUAUACAUACACACAUACACA	21	10
miR-423-5p	UGAGGGGCAGAGAGCGAGACUUU	23	10
miR-34	UGGCAGUGUGGUUAGCUGGUUGU	23	10
miR-7641	UUGAUCUCGGAAGCUAAGC	19	9
miR-6991-3p	GCAGCCCUUUGUUCUUCUCCAG	22	9
miR-2733e	UCACUGGGAAUGUAAUAGCUAU	22	9
miR-1417-5p	GCUCGAUGAUGAUCUUCC	18	9
miR-73	UGGCAAGAUGUAGGCAGUUCAGU	23	8
miR-4734	GCUGCGGGCUGCGGUCAGGGCG	22	8
miR-16c-5p	UAGCAGCACGUAAAUACUGGAG	22	8
miR-101a	UACAGUACUGUGAUAACUGAAG	22	8
miR-7341-3p	AAAUGCACUGACACUUUGGGGC	22	7
miR-716b	AGAUCUUGGUGGUAGUAGCAAAUAU	25	7
miR-59-5p	UCGUCCUGAAAACGAAACGGAA	22	7
miR-344f-5p	AGUCAGUCUCCUGGCUGGAGUC	22	7
miR-235	UAUUGCACUCGCCCCGGCCUGA	22	7
miR-153b	UUGCAUAGUCACAAAAAUGAGC	22	7
miR-143-3p	UGAGAUGAAGCACUGUAGCUCA	22	7
miR-132a	ACCGUGGCUUUAGAUUGUUACU	22	7
miR-9c-5p	UCUUUGGUAUCCUAGCUG	18	6
miR-96	UUUGGCACUGGCACAAUUUUGC	22	6
miR-2797b	AUAAGUAGGUUCUUAUUCGGCU	22	6
miR-2487	CUCUAAGGGCUGGGCCGGUCGG	22	6
miR-2009	UGAGUUGUCCCACAAAGAACACA	23	6
miR-1a-5p	AGCAUUUUUCGAGGCAUUUCAU	22	6
miR-181d-5p	AACAUUCAUUGUUGUCGGUGGGUU	24	6
miR-135a	UAUGGCUUUUUAUUCCUAUGUGA	23	6
miR-133-3p	UUGGUCCCCUUCAACCAGCUGU	22	6
miR-1192	AAACAAACAAACAGACCAAAUU	22	6
miR-1175-3p	UGAGAUUCUUACAUCUUCAUUU	22	6
miR-10b-5p	AACCCUGUAGAUCCGAGUUUGA	22	6
miR-541	UGGUGGGCACAGAAUCCAGUCU	22	5
miR-5112	UAGCUCAGCGGGAGAGCAC	19	5
miR-4516	GGGAGAAGGGUCGGGGC	17	5
miR-3962	AGGUAGUAGUUUGUACAUUU	20	5
miR-2733c	UCACUGGGAGAGUGAUGAUUGC	22	5
miR-2388-5p	AGCUCCCGUCUCCUCUGUGCUGA	23	5
miR-153c	UUGCAUAGUCACAAAAAUGAUC	22	5
miR-101a-3p	GUACAGUACUGUGAUAACUGA	21	5
miR-881-3p	AACUGUGUCUUUUCUGAAUAGA	22	4
miR-7467-3p	CACCACAGCCACCACGCUGACGC	23	4
miR-6701-3p	AUUAUUUUACAGACAGAUCGC	21	4
miR-4439	GUGACUGAUACCUUGGAGGCAU	22	4
miR-4324	CCCUGAGACCCUAACCUUAA	20	4
miR-234	AUUAUUGCUCGAGAAUACCCGU	22	4
miR-83-5p	CCUGAAUUUGUUUGUGUGCUGGA	23	3
miR-7918d-5p	AUUUGGCUCUAAAAUCUUGCUG	22	3
miR-7266-3p	UUGGGAUAGAGCAGAGGGUAGA	22	3
miR-6240	CCAAAGCAUCGCGAAGGCCCACGGCG	26	3
miR-57-5p	UACCCUGUAGUACCGAGCUGUGUUU	25	3
miR-5729b-3p	GAUCGAACCCGGUCAGGGUGC	21	3
miR-509-5p	UACUGCAGACAGUGGCAAUCA	21	3
miR-429-3p	UAAUACUGUCUGGUUAUGUCGC	22	3
miR-42-3p	UCACCGGGUUAACAUCUACAGA	22	3
miR-363	AAUUGCACGGUAUCCAUCUGUAA	23	3
miR-2698	UGAGCUUCUCUUCCAUGACUGUGC	24	3
miR-252a	CUAAGUACUCGUGCCGCAGGAG	22	3
miR-235a	UAUUGCACUUUCCCUGGCCAGA	22	3
miR-1b-5p	CCAUACUUCUUUACAUUCCAUA	22	3
miR-199	CCCAGUGUUCAGACUACCUGUUC	23	3
miR-191b	GAACGAAAUCCAAGUGCAGCU	21	3
miR-191	CAACGGAAUCCCAAAAGCAGCUG	23	3
miR-1772-3p	UCGUUGUCUGUUCGGUGGCAG	21	3
miR-1645	UCUGCUGAAGUACUGUCAGA	20	3
miR-1246	AAUGGAUUUUUGGAGCAGG	19	3
miR-99b-5p	AACCCGUAGAUCCGAACUUGCGG	23	2
miR-992-5p	UGGUAUCAGCAAAGUGUUAUUU	22	2
miR-750	CCAGAUCUAACUCUUCCAGCUCA	23	2
miR-644	AGUGUGGCUUGCUUAGAGC	19	2
miR-4595	CAGUGUUUCUCUCCACGUGCUGG	23	2
miR-4571-5p	AUGGAAUAUAUGUACACACAGG	22	2
miR-349	CAGCCCUGCUGUCUUAACCUCU	22	2
miR-31a	GGCAAGAUGUCGGCAUAGCUGA	22	2
miR-3196	CGGGGCGGCAGGGGCCUC	18	2
miR-2e-5p	UACCAACUUUGACUGAGUUAU	21	2
miR-2477	GUGGAAUGAUGAUAAGUCUGACG	23	2
miR-234-3p	UUAUUGCUUGAGAAUACAAAU	21	2
miR-2229b	UGAAAGACUGAAGAGUACUGUGA	23	2
miR-2210-3p	UAAAGUCGAUUGCUCUACCCAC	22	2
miR-217	UACUGCAUCAGGAACUGAUUGG	22	2
miR-1a	UGGAAUGUUGAGAAGUGUGAUU	22	2
miR-153-3p	UUGCAUAGUCUCAAAAGUGA	20	2
miR-146a-5p	UGAGAACUGAAUUCCAUGGACU	22	2
miR-1421n-2-3p	UGCAUCCCAUGUGACCGCCCU	21	2
miR-140-3p	UACCACAGGGUAGAACCACGGAC	23	2
miR-100b-5p	AACCCGUAGAUUCGAAUUUGUGUU	24	2
miR-98	UGAGGUAGUAAGUUGUAUUGUU	22	1
miR-96-5p	UUUGGCACUAGCACAUUUUGC	21	1
miR-82	UGAGAUCAUCGUGAAAGCCAGU	22	1
miR-79-3p	GUAAAGCUAAAUUACCAAAGUGC	23	1
miR-7665-3p	AGCCAGGUCCCUGUCCCCUACA	22	1
miR-7293-3p	GCGCUGGGGAAUUUCUGCCAC	21	1
miR-7256-3p	UGGGCCAAAGAGAAGAAACGAU	22	1
miR-7234-5p	UUGUUUUCUCCAAAGACGUUUCU	23	1
miR-7086-5p	AAGAGGAGAAAGGUUUGGGCA	21	1
miR-70-3p	UAAUACGUCGUUGGUGUUUCCAU	23	1
miR-6974-3p	UCUCCACUCUCUUCUGUCCCAG	22	1
miR-6616-5p	GCUCUGUGAUGGCUAGCUGAGA	22	1
miR-6382	UGGAAUGUAAAGAGAGCACACAAG	24	1
miR-6350	UAGCAGGUGCAUUAUAAAUAU	21	1
miR-619-5p	GCUGGGAUUACAGGCAUGAGCC	22	1
miR-5978	UUCGAGACUAGAGUCACUCCGCA	23	1
miR-5108	GUAGAGCACUGGAUGGUUU	19	1
miR-4963-5p	GGUUUCAUAACGCAGAGAAUC	21	1
miR-3882-5p	UUGACACAUCGGUGUUCUACCAUGCA	26	1
miR-3716b	CGAUGUUAUUUGAAAUCAUUGGC	23	1
miR-3691-3p	ACCAAGUCUGCGUCAUCCUCUC	22	1
miR-3651	CAUAGCCCGGUCGCUGGUACAUGA	24	1
miR-3421	UCAAACGAAUUAAAUCAGAGGUCU	24	1
miR-33-5p	GUGCAUUGUAGUUGCAUUGCAU	22	1
miR-3358	AUUUGUUAAUCCUCCUCCGUGCGUC	25	1
miR-31a-3p	UGCUAUGCCAACAUAUUGCCAUC	23	1
miR-313	UAUUGCACUUUUCACGGCCGGA	22	1
miR-30c-3p	UUUCAGUCAGAUGUUUGCGUUUG	23	1
miR-3069-3p	UUGGACACUAAGUACUGCCACA	22	1
miR-3068-3p	GGUGAAUUGCAGUACUCCAACA	22	1
miR-306	UCAGGUACUGAGUGACUCUCAG	22	1
miR-3022	UCUCGUUAUAUCUGACGUCGGGGAA	25	1
miR-279b	UGACUAGAUCUACACUCAUCA	21	1
miR-2783	CGGGCGAGGGUGUGGGUGUGGCG	23	1
miR-2759	UGAAAGAUCAUAGAAUGCGAAA	22	1
miR-26	UUCAAGUAAUCCAGGAUAGGCU	22	1
miR-252b	CUAAGUAGUAGUGCCGCAGGUA	22	1
miR-252	CUAAGUAGUAGUGCCGCAGGUAA	23	1
miR-24	UGGCUCAGUUCAGCAGGAACAG	22	1
miR-22a	AAGCUGCCAGCUGAAGAACUGU	22	1
miR-2285e	AAACCUGAACGAACUUUUUGGC	22	1
miR-2155	GACACUGUUUUACACUUACCCGA	23	1
miR-2050-5p	CCCGGGUCCCAGUCAUCAAACGU	23	1
miR-2012	UAGUAUUGGCCUAUGGACAUUG	22	1
miR-1b-3p	UGGGUACAUAAAGAAGUAUGUGC	23	1
miR-185	UGGAGAGAAAGGCAGUUCCUGA	22	1
miR-1718	ACUAAGGACAGAGGAACGGAG	21	1
miR-145	GUCCAGUUUUCCCAGGAAUCCCU	23	1
miR-1421r-5p	AACAGGUUACUUGUGGUGCAGU	22	1
miR-1357	AUUAUGAGAUCUGAGGGCC	19	1
miR-1322	GAUGCUGCUGCUGAUGCU	18	1
miR-125a	UCCCUGAGACCCUUAACCUGUG	22	1
miR-1187	UAUGUGUGUGUGUAUGUGUGUAA	23	1
miR-10c-5p	UACCCUGUAGAAUCGAAUUUGUG	23	1
