# Supplementary material for: Characterization and Expression Analysis of MicroRNAs in the Tube Foot of Sea Cucumber Apostichopus japonicus
Source: PLoS One. 2014 Nov 5;9(11):e111820. doi: 10.1371/journal.pone.0111820 (PMC4221132; doi:10.1371/journal.pone.0111820)
Supplement: Table S2 — Prediction of miRNA target genes based on the transcriptome of sea cucumber ( A. japonicus ). (FASTA) [file pone.0111820.s005.fasta]

>gene=isogroup00003
TAGCTGTGATCTAGTGGATCTGACTGGCCTTTTGATTATTTCAGCacGATTCTCAGACTACAGTTGTAAaCCTACTTCGACTACTACTACTActagtacTAACGGTGCAACGTTGTTATAAGTTTGCCAAAGGTGAAACTTTAGCCTTAGGACtGTGTTTATTTTATTTGCAGTCGCATTCgCCTAACTGTTTTCTGTTACTGGGTGCATTTAACTCACATTAATAGAGGATTTTtGACTAGTtCcTAGAGAGTGGTGTTTCTGTTTTACCACCATGGCAAAAAAGGGAAaGCCTCGCCCTGACCATAGGCCTCCTGCACACAACCCGCATTATGCTCATGATCCACCACCTTATTCACAACAGCAACCACCACTTCAACAGCAGAACTATGCACAACAAATGCATCATGGTGGAGGTGGTGGAAATAGACAACATGCACGACcTAGACCTAGTCCACCTTCAGAAGTCAGTGACTGTGTCAAGTACTCCCTTTTCTtGTATAACTGCATCTTTTGGGTAAGTATGCATTCCTCATGACTGTTATGTATATGTACGTATTTTAGGTCATCCTGCAAGCAGGAaCTCGCGAAGAAGCcTCATtGGCTTATcAAAGCcGCAAGCTGACCGAAGTCAGTcTcTtAGTTTCATATTtAACGTCCATGATTATGAaTTgTCTATTCTCAACAACTcTGTAACTGGATGACATACATTAATCTTGGAGTGACTCGAACAGGGGACCTTATGATTGGAAGGCACCGGCCTTAACTTAACCACTGAGCTAACACTCCACATCTTTCAAATTATGTATATAATATATCTTTCAAGATATCTTTCAAATTATACTGATTTGTCTAGTAAGTACAGTACTGTATCACAAACAGTTCAAAACCGACAAAGTGCTACACAAACGCAAAGGTTTAAGGTATGGTAGTGTTTGTCTGATGGTATACCTTATCTTTTTGGTGATAAGAGCAAAAATGTTCTTTTAATGGTTAAAGTGTAAAGAGGATGTCTTTGTTTTtCTGTgAAGTTTAGTTGTAACTTTCAGATACAaGaAAAaGTGAAATGTGCAATGTACTGTAAGCTCTCAGAGTTACTCAGTCCTTTAGTTtGCtCTGTGAGATATATGCTGTGAGATATGcTtCAACAGTTCAATTTTCTAACTAAAATTTACATTGGTCATGCAATTTCTTTGTTCGTTTGGTTTCTTGTTTTGTTGGTTAGGTTTTGGTGCTTTAAATTACGATGAGGATATATAACAGAGTGTGTTTTCaAACAGCTGGCTGTTATCTGCAGAATCTGGTCACAaCAAGTATACAACCCGCcCGCGTATGGACATATTAATATACCTTTCTCTCATGTGCACTAGAGTTTTTCATTTAGTTACCAAAAAAATCAGTTCTGTGACACATTTTTAGGTTAAAGGTTCAAGGTTGGAGAATCCAATAATCATTATACGGTGTGAAGACTCGCGCAAAAAGAACGGCtATGCCgTAATCTGACCTaGTTTCGAATGAGGTGTAACAGAAGTGTTAGACACCACCATCGATCCCAGAAAATACACACACAGCTTGCTACCgTCGGTAATTAGACACTAGTGTACAGTCAgTACATACAGCTGCAGTCAACACCCACAGCACAGTGTACAAACGGTACAGCGATGGACATCTCAGGTCCAGCTAAAGATAACAATGTATCGCGTTTCATTACTGTCTGCATTTTGTAGCGACACGAACAAAACGTCACTTGCAAGCAACAGAAAGTTAACTTTTTCATATGGCTGCATGCGGTTTGGGgCGAGTCTTCAGTGCCTTTAAAGTAGATGAAATGGATTGATCTTGAGGAGAAATGCCATCAGGtTtCGTTGGCAAACGttCAGGATTTTGTCAGTTTTGCTGTAGTCACATTTAGCAAGATGACGACACAGAAAATATGACGTATAGTACTGCAAAGGAAGGAGCTTATccttTtcGTAATTTtaattGATtaaGGTtTCAATGCaaGCTTCCATACAGCTTTCAACAGCACATTCAGTTTAAAGCAGTATATATGTGAGAACAAAAGGGGTTTTCCCAAAATATTGGgTACCcAAATgggTCACAGCAGACCATAGCAAaCTTTATAAGTGcGCATCttttGACACATATTGAagTGCATAATTtttCTAATAAATTCTTTaaaata
>gene=isogroup00005
GGACCCTAGGACGTAGTAGTAGTAACTAGTACTCTAACTTTGGCCAAGGGGCCTAGCCTATATGCTACAGTATTTCAGATTGTTCTAACCTAACCTAGGGTCTTAAGCATACAGTTGgAaGTCTGACCTCAATATATGACcGTTACTAGCAAATTTTCGAGCACAGCTACTtGACCCGGAAGTAATtGTTTCGCGCAAATCCGGTTCTACGGACTTCGGTTCGCTACTTCCATGTATGgATGTAATCGGTAAAATTCGCAAACATCCCAATGTCATTCGGGTTTACGAGTATCGTAGCTCGATAAAGGATACTTTAGAGACTCAAATACGATCATTtCCGGAAAGAAACGAAGATTTTACCAATAGAACAGTGCATTTTCTTATCGACGACCAACGCAAAAACATAAAGGTAAGTCAAATCGAGTCGACGTCTATCGTTATGTGACTTTCGCGTCTTAGACAACTTTTAACCGTAAAAATAGCATTTTTGTAATATATAAGCTTGAATCTTACTCATATTTTTCAGAAAAGTTGTAACTCCCCCGAAAAGTGTGATTTTTTGGTCAACGAAAATGGTGCTCCTATGTGgTTTTGGTTGCCCCTAATACATGTATCCTAACGTACATAATACACATATACACGAAAGCACCGTATCCTATAACGTGCAGCCTAGCGCTATATGTCGACTATGATGTAGCTAGTGCTAGATTTGCAACGTCTCGTATTTTTCGTAATCTTTCTATTCGGCATAGATTCCCTTCAtTTTTTTGCGTTAATATGGAAAAATCAGGGAGTTGATAAGTCACGGTACTACTTATGGCTACTAAATAGTTAAAATTTAAAATTCGAGGGCATAGCGGACAGTAATATTACTGTACTAGGCCCCTAGTACAAGCCTAGGCTAGCCTATAGGCCTAGTACTTTTGtaTTTACtaAAGTAATATACTACGACAAGTTTTTACTACAGGTAGGCCCTAGCCTAGTTTTAGTAATACTAGAATACCTGCATAGTTTAGTCCAATTTTAATAAtGGACTAAGGCTtATAACCTTTAGTTCTTAGCCTACGCCTTCttGTCCTTGTGtAAtAATTcTAAGGGGCCTGTTCTTGAAAAGATTTGGACTGCATAAGATACAATTTAGTATTATTATTATTaTACAAAAATTATTAGTAGTACTAGTAGACTGCCTTTGTACTATGTATAAGTTAAGATCATGGCTTATtATGAGTTTTATTAAAGCTGGACTGGGTGAAAATTTCCtCCATCCTGGGATCGGGATCCATTTCAATGTCACTTTGTTACAAGTGTTCAAGACCGGTATTAGATCCATGACTTAAGTCTAGGCCCAATTCCCTATGCTTAATATGTAGAGCAAGATACGTAACACAGAAATAAAACTAGCTTGCTTTATACTGCTTACACTTTATACTTATTGCTATTACAGTTAGACCTACTGCTGGTACTTGAGAACAATTGCACCTCATAGAGCCATGTAGTTGTACATAGCTACTTATAATTCCAGGTGACTTAAAaCAATATCAGGGATCATTTTGTGACAACATGTTTTGCTGTTAACGAGAGTTTACGATCTTTTTATTGTTATGTTGTTTTCTATGATAGGTACAGTAGTAGAAGTACTTAGTtAGTCATTCACGTACAGTCTTCCCTATGTGTGTGTGTGTCACACACAGATTTCTCTAAGGTGCTTTCCCATGTATATATGACCAAAAAAAGTTATTCCCAAAAaGAaGAAAAGTTTCATTCACTATTAGaTTTGTTTTGTTATGTATAATGACTAACATTGCAAAATGCAGTTCCACTGGTATTAAGTATTAGCCCAGAGAGCTTCCAGAGTTTATTACATCCTCATGTTTATTATCCTCATATCTGAAGtcTTCATATAAGAGTTTATTTATAGAAATCTGTTAATAAATGTAGTCTCACATTCTATTTAATACTATATATCTTtAAGTTCCTAGCTCTgTTATATGTACCCGTAGTAAGAAGGAATGCAGCCTGTGGATCAGTTAAGTGCCTGTTGTTACAACTCTGCTCCAAACTATtGTTTGTTTAATCAGGTTGTATTATTAGTGTGCTACCTTTAAGCAATTTTGTTTTCTATATATgTGTAATTTACATTTTTCCTCAGTTTCTGTTATACTCTTATAGAAAGAACAAGTTGTGTGCAGCAACAGGCTGTAATATACTCAGCAGTCTCATGCCTATTCTCTAGCTAACTCGAACAGGTTATTGGCCCAGACACATACACTGGAAGTTAACTGTGTAGAATAGATTGTTGTTTGGAATTTATGTGCTGATTTTGGAACCATTTCTTGGGAAaTGTCGGTACTTAAATTGGTTAATTTAGTCGTGACAACTGACCAATATGGCTGGAACAACAGAAGATATGACGTGGAAAATTAACAAAATGGATGGCTCGAACTGGCTGACATGGAATTTCCAGATGAGACATTTGTTTCTTGCAAAAGgCCTGTGGGCTATGAGGATGGCTCAGGAAAGTTGGGGGTTACTGTATGTGAGAAGTAGAAGAGTGCAAACTTGAAAAAGACACAACTGGCATTTTTCACCATTGTGCTTGCAATAGCATCTAGTCAGCTGGAATTAATTACAACAAGTGAcAAACCAaGTGATGCTTAGGATGCCTTGCGTACTCTGTTCGAAAAGGATTCTCTAACCAACAAAATTCAGCTCAaGAAAAAGTACCTCAGAACTGAAATGGCAGAGGGCAAGTCAGTTGGAAATAATTTGAATTATATGAAAGGAATtATGgATCGTTGGGCTGCTATTGGTGCTCCTATTTCTGAAGAAGACCAGGTTGTTAAAGTTATATGTCAAGTTTGGACTTATTtATTTACTTtCTACTCTTACCTTTTACTTTTATATATTTGTCTTTTAATTTTAATCTTATGCTATATGTCACAGGTATATCTCACCATTTCAAAGTTACAAAACTATCCATCCTGCCACCTGAACTGTTgTtGCTATGTCATGCCTTCACTATGCCACCTTGAAATACCCCTTCcAGTCATAaTGCACTTGACATTGTGTGTGATTTTTTTtCAGACAATATTATTGTATGAAGTCTTCACAGTATGAAGTGTGTTTCATTTCAAGAAGTATTCAAATTTTGTTAAGCTATTCCTTCCATTTGAACAAAGTATTTCACTTTGAAGTGATCgAaGTAATTTATATTTCATGCCCATATTTTCACAGGACATtAAAACATGTTCTTtCATGGAGAGTGTCACACAAATGTTTTttGTTttCTTTTttCTGTTGCTTAAAGTGCCTTATTGTTACAGTTATAAAATCAATAAAAGACCA
>gene=isogroup00006
GgATTCATATTAAGCCAAGACATTCATAAATATGgaGCCTTCCGTGACTGTTCGATCAATATTTGCATTCTTGTGCACAACAACTATCGCCTTTACGACCTCGGAAGAAACGAGTATTCATCGGAGAAGTTTACCTTCAACTGCAGATGGCACTcagATGGCTCAatACTtCTTTTAtCAACGTTCTGAATaTCCAAAGGACTGCCGAGACGtCcAAAGCCAGTGTTCTACGTCCAACTCTAGCGGAGTATACATCATCAAGCCAGATGGATTTGAAGAACCATTTGAGGTGTACTGCAACAACGACGTTGGCGGAGGAGGCTGGACGGTCATACAACGTCGCGATAGCGGTGCTGTGAATTtCAATAGGAGTTGGTCACATtATAAAGATGGATTTGGTTTtCTCTCCACTGAGTTTTGGCTCGGCAATGGAAAGTTATCATATTTGACgAaTCAAGCAGACTACGAGCTTCGTGTGGATATAGAaTTATCTAATGGAGTTTCTTTCTTTACAACATACAGAGGTTTTCGTATCGCTGATGAATGGGGGCAATATAAGGCTACATATATCGGCGCATACGAAATTCATCCGCCAGGTACAGTGATCCCTACATGTCCTACGAACACGATCTACGGAACCTGCAGTTGCAAAGCAACATGTGACGATCCCAACGGACAATCTGGTTGTCACAGGGACTGTTTGGGTAGTGAGGGTTGCACCTGTCCAGATGGTTTCTTAATGCAAGGGAGTGACTGTATCAGTGCTAGTGAATGCGGGTGTTaCGTAGCAGAGGCCAACTTGGTTATACCAAATGGAGAAACATTCGTTAACGATGACTGCACACAAAAGTGTTCTTGTAACAATAACCAACTGACCTGTGAAGACTACAGATGTAGTACCAATGCTGTGTGTGATGTCAGAGATGGAGTACGAAAGTGTTATTGTAACGAGGGATATGAGGTGACGGTGAAACTTGTACATCTAATGTTTtCACAGACTGCCAGGATGTTTATGACGCTGGACAAAgACAAGATGGCGTTTATACAATCATGCCTACTGGATGGccTAGTtCAccATTCAAcGTACaTtGTAAAATGGAgAACGGTGGAGGATGGACCGTATTTCAGCGTCGTACTGATGACTCGGTTGATTTCTATCGAAACTGGGATGCGTACAAAAACGGGTTTGGTAACGACAGGAATCTGTGGCTAGGAAACGAAAAGCTTTATTACTTGACGAACCAGAGGAACTACAAGCTTCGCTTTGACATCACTACTTCTgATGGATCGGCTAAATATGCTGAATATCCAGAGTTTCAAATAgAGTCTGAAAGCAgCAAGTACAGAATGAATAAACTGGGCAGTCGCAGCAGTGGAGATACAGgTATTATCTCTATTATAaCAAGGGCAAACAATTCAGCACGTATGAACAAGACAATGATGCATGTGATAACTTCAACTGCGCAGAGAAGCACAGAAGCGGCTGGTGGCAtaTAATCATTGgtGtGCTAGCTGTGgTgcTAGCcGTTGCCCTAATTTCCAATACAACGGGAACTGTCACTCACGTTGTACtaaTGAAAACCTCAACGGCGACTACAATGGAGGCAACGGAGAGAGGATCTtCTCtAgtGaTagTAATtaCTGCAACCCCCAAACTGTTGAGATgAAAATTCGTCCATCCTCTTGAATGGCTTAGCCTGTCATAAAATTCcTCACGAGACAACAAAGAGAaGACTACTTtCGCCGAATAaCCATAAAAGTGACTCGTCTTGTAACAAAGGAAAGAATAATATCTAAATTACTAACGCCATTCAACAAAGAAGGCCGATAAAGTACGTGACTATTCTTTtAGGAGCAAAACTGTAAATGGCTAACtGGAAAAatgttCAGGGCTTGAACTTGAAGCAAaGGaCACAATCAAGTCTTtAAGCATgaCTTTAGTACTAGTGTCTTATCCATCATTaTTGTTGTTCTTCGTGAGTAAAATAaGATTCGATTATAAAATACTTGTACCAAATACATTTGTTGAACAAA
>gene=isogroup00007
ATCCTGGTTGTAAAAGCACCAAGTTGCCCCGATTTAGAGTGGTATCAAGAGTCGTCGATGTACGGAGTCAACGTGCGATCATTCCAAGATAGCGATGGTGATGGCATCGGTGACCTCAATGGTTTGAAGAACAGAATTGCCAAGATCAAAGAGGACTTTGGCGCTGAAAACGTtATTCTGAGTCCAATTTTCAaGCAagCGGCCAATACCACCCTGGAGGCTAACTTTGGTTACAACATTGTGAACTTTACGGACGtCGACCCTGCACTGGGcACACTTGAGGATTtCAAATCCCTTATTGAACAAaTCCAGATCAaTGGAATGCACATTGTACTTGAATTtGTCCCAAATCATTCAaGTGATAAACATGAATGGTTTGTGGAAAGTTCAAAGTCCCTGgACAATGAATACAGAGATTTCTACACATGGGCACCAGGTTCTGGTAGTGGACCACCAAATGATTGGAAAAACTACAAGGGTGAATCTGCCTGGACTCAACTTGGCGAGCAATATTACTATCACTTTTACGAATCTACTCAACCTGACCTCAACTTTAGAAATGCAAATGTTACAGCCAAGATTAAGGAAGCTATGAACTTTTGGCTGTCAACCTACAAAGTTGATGGATTTGTtATTGTTGATGCTGACCGACTGTTGGAAGGACCCATCACAACATCATTGGGCCGAAAACGTAGGCAAGTAGTTACTGATGTTACAAGTATGCTAACAGATATGACGACGACAATGGAACCAgAAaTGGAGGGGGAACCAGgtaTGgaGGGGGAGGGAGAaGTGGATCCGTCcAGTGAGCCTAAACCAGAGACCAaTCCTTCTGGGGGCAACaGgATGGCTGATTATGTTCAGTATTCTACAATGGGAAGTGATGGGGGCCTGTCagAAGCTGCACAAGGTGTCCTGGATGatCTGTACAGTaTCATGGaagcaaaTAGCTACCTtGgCAAGTTCAGAGTGTTCATTCCTCAACACAGTGGTGATTTAGAGCAGAAtGTTCTCTACCAGAAgcAGGGgTGGAGAGGATTCCcAaGCAGCCTTTCgTTtGCAAaCCAGATTGgTGaTtCTACGGATAGTTACATGATCAAAGACCATATAACGAAGCTAATTGATGCCAAGGCTAAGGCTGgAAAATCTGACCTCTGGGATAGTTGGATGATTGGACATGCCGGAATCAGTCGATTGGCGAGCAGAGCCGGTAATTCGGCTCGaGCCCTGACcATGTTGCTGTACACACTACCTGGAACTCCGATGCCTTTCTATGGAGATGAGCTGGGTCTTAAAAATCTGTCCTCAGGAGTTAGTCCACAACTTGCACCATATCCATGGGATAGTTCCAGCTCTGGTGGTTTCACTACGGGCAAtGGCACAGATCCATGGCAGGATGTCGTAGaaGATTTAGAAACCaTTAACGCAGAGACACAAGCAACTACAGATGGCTCCTTCTTGAAGTTTGTTCAGAACCTGTCGGAATACAGCAGCAAACCGTCAATCGcaGCTGGctCATTCAACATCACATCGATGAACGTGAACTTCTTCTCTTACATCAGGAGCTTCCCAGAGTGGCCCAAGTTCGTGGTCGCAATCAATCTGAACGACGAAAAAGTGAACGATATTTCGGTCTTGGAGAAGAAGCAGATGGGCAAGGTGGTGTTGTCGGCATCAGGGACTATGATGGATGAGATGGTTGACCTAACTCAGCTGTCACTAGACACAAATGATGCTtACTTGATCGAGCTTGAGGAGTGCGAAACTTGTCTCTTTTAATGAAaGACAAGAAAACAAAAAaTAGTTAGGCTATTTTGtcccccccccccTTGAATAAGCACAGTTAAATGTAAATGGAGCCTTTGgAAAAATCCTGTTGTTTCTGTTCAATTGCTTtATCAGTGAAATAAAATTAAAaTAAGAACGGTGTGAATTGCCTTACACAACAaTAATTTGAACAAATAGAAGTtGGAAAGTGTATTTGGTTTACATAATATTGTGAGTTaTGTtGTTAGGCTTTGAACCATCTGTTATTAaCCTATACAGTGTACATACCCTCAaGTGTGTTACTTAAATGGACCCTGTGTTCTTGAGTTCCTCTTCTCCAAATTTTTAAAATCaAAATaAAaTCTTATCAAAATATTTTCAGGAAGTGtTGTCTGCAACCATATGATTGTGTCATGGCAAGGATGTGTGTGTATTGTCTTTGCAaTTCATGTTGACATTCACCGACAATCCAaTCAATACTCTGCATAaTGAGGACTAAGGAATTGGTACTGCCCATGTATCTtAGACAAATGTTGGCAAAATGCAGtTTCATTGAAACTATAATAGGGAGCCTCAAAATTGAGCAACCGGCAACAATGGTTTAGTGAAAGGATACAATAAAGTGATTAAATAAGAGAGtTtACAGGAATCatgGCTTCAAtaaCCAttttgAAAATGTATACACAATGAGGACAGAgggggTATACACAGTGAGGAAAGTGTCAAAGAGTAACACATTCTGTAATTTTGAGGACAGAAATGACACTGTTATGTTATGTACTACAATAATGCTGgAaTAaTGCTGGAAATAcCCtTAGGAAGTCAAACACTGTCTGAACATGTTATTTTCAATTCAGCTAAGTGaGACTTCAAATCCAaCTAAAACATtAATTTTTACAACtTTTCAACAGaTAAATGCTTGaGAACAGAaCACAGAATTtCTTAAGTtaGATTTtGTTTtGTAAatGAATGGTAtcATCATAtGTTTCATAAGGAGAAACCATTTTtCTGtCCCACTtATAAGATGCCCCCAAGTTTGTTGTAGTGTTTTGGAATAACTTGTTAAAGTTCTTTTaTATTtGTGTCCcAACAATTCAATGAAG
>gene=isogroup00008
CAATCagAAGACATGATttCAgAAAACACAGCTTAGTTTATTGGTCAACATTAGATtAtATCTGCACATACAGTTCATGgCAaCAAATGATGTAAAAATAaGTATAAAATGgACAGCTGCTtGATaGGGATTTtCcTTTGGGATtAaTTCAAaGTTGTGAAGGCAAGATCTTGGATGGACTGGGtCTAATCTtGTGAACAAGGGTGGTAGGACTTGTACGTCACAACACCACCTTCGTAGTAGTCGTAGACTTTGATGAAAGCTGGTCTCGTATTCTTCACGTGGATaTCCCTCTTCAGCACCAGAACAAAACTGGTTGAGTACCCTCGTGAAAATTGATTGAAGTACAACGAGAACGGTTTGCCTTCTtCAAAGTGATCGTATCTCATCAAGCCAATGTCTTGTCCAGTTGAGTATAAATAATCGATGTATCTTTCCAaCTCATTTGTATCCACGGAATAaCCTGATACCATCTTTACGTCGACTACGGCCATATTGGTAAACTCGTTtTtGGCGTCTAAATATGATACTGTTATATCCAGATAAACTCTACTACAGTCCTGCTGGGGAGTGTGATCTCTAGCTTCAACCTGGACATCAAAATACTGACTTACAATTCGCAAAACTGGCAAGTTATACTGCATCACAGCCTGGAATAAGACACATCCTTCGCCTTCACCAAATACACGCAATGTATTAGGACACTGTCGTATGTCAAATTCTTCCATGACCAGATCATtctCGTTTGTAACCTCGCAATGTTCATGCTGCAAGTCaCCTTCTGTCGTGGAAATATCTACAATGACTGATTTGTCATCGCTGTGAACACGTTCGGCATAGGAAGCCAGAGCCTCAAGCCCAaTGACTGTGTCCTGCGTGGAAGTGAACCCTCCATGACTGTTCCGCTGCTCGTTAAGCCATTCTACAATTAGTCGTGCATCCAGAAGGAACTGTGGGTCATCTTGGCTAGCCTCCAGATAGATTAGCAATACATATGAGGTCATCTCTATTTCTGCTGGATCAGCTTTGCAgCTGtCTGCTgCCCCCTCACAGGGAGGGGCATCATCCCGGGTCCAGTGTAACGTGCCATCTCCTGTGACAGCTATTTCTTGTAACTTGGTCAAACCTGATCGGTAGATGGGGTTGATATTCACCTTTGCTAGAGCATATGTAACAAGGGCAAGTGTGTAGGTATCGTCTATTCCATCATCAAGAGCCCGGAATAAACAATAAACTGCTCGGAACATGACTGTACTAGTTGCTGGTTCCCCAGCTTCAATCAGCGCAATAGTGGTATAGGCAGTTAGGGTTACACCATTGGAGTGACCACCCTGCATAGATTTGTGTATGACTCTCCCTCGTGGAATGAAGCATCCAGTATCATcATCTagGgcGTtGTtAaCCAACcAaTcCCtCGTTACTTcCaAATCTcTGCtGTcAATATCTATgAATTCTGAGGCCATTGCAAACGACTTAAGAACAAAAGCTGTCAACCATGTACTTCCTTCGCCATCTCTCTGGCCGAATGCACTGTAGGATCCATCATTCAAcCTGTACtGAAGtTCtcTctCATAtCCTATcTGCATATATTCcTTGGCTTgaTTGtACACTTCGGGgAagTTCACACGTTGATTAGTGTGAACCAAATACATCAGGACGAAGATGTTAGGTGTGAAACCAATCATgTTCTGTTCCCCACAGCCGGTGGGCATGCGAAGGAGGGATCCCAGATTTGTCAGTaCCGGGCCaagAACAtTTCCTGtAAcCTGTACtTTACATGATCCTGTTCCAGGGACAGTATTGAATGGAAATTCAAGAGAGACTTCTTGgAGAAACGAACCACCCTCAGCATCATCTGGACAGATCAAGAAGTTGATTGCCCTTTCCACTTCAGTACCCTCTGCCTCAACtAGAACaGTcctAtTCACTGcATcCCAGACATCtAATAGttCATCTAtACTGTTCcCtGTTTTtCcACACCtGGTaAATctTGAGAAGGAGGtATATATTCCCCAAGCGCTATGATTGGTATCTTGCCCAATACTCGTGGTATTATGTtAAATTCAACAGATCCaGCTTGTCCTCCACACACGCACAGGTATTTGaAGAAATcTTgAtcCTGTATGCTaAAgTAGGAAGAAGGCtCAAGACGCACGaCCACCGTGAAGCATTCACTAAGGTAGTTAAACACTGTTATCTTCAAGGGAAATTCTTCATCCTGTATGaCTGAATAaGGCaACACGGTTgAGATGAAAAaCGGTtGGaAAACACGtaAGGAtatCGGTTCTGCTATTcCGATTCCATGTTCAgCAGAGGTGCAGAAGCCTGTCGTGACCCAGTCAGTAATGGAGTGGGGGACGGTGTGACTGACAGTGCTTACCCCTTcTTTGCCTATCGTGGaCaAATGCCAAAgCCAAGTGTCaGGgAAATGGgTTCgAAGTTGaTAAATaGgaCCAGATTtAGGTACTTCaGgTaTTATGTCAGCCCTATTCACAACATTGAAATCAGGGAGACCACCAGGTCCAGGTACACCTCTTAATCCAGGATTTCCCATCGCTGTAGGAAAGTGTTTGGAgTAAGGCGTGTATCTCAtGTAATGAGTAGTAGATGTTCGAGTTTCTGTGtAAACGTAGCAtGGACGTGTCTCAATGATAAGGTTAGACAAAATTTGAACACCTGAGCTCTGGAAAGCTTCTAAGGAATCAAAATGTAGCGATTTGCTCCATGTTCTGGTTGAAGTTCTAGGTGGAGGTGGAAGtCGAGGTGGaAGTCGAgGTGGAAATCgAGGTGGAAATTgAGGTGGAAATCGAGGTAGCTGAAGGCTTGGGAACCGACCAAAGGAAGGAATTGATCGTTTGGACATGTCTCGTGCTGTGACTGGACAACTCTCATTCAGTCCATGTTCTTCTACAGCAAACATCGACATTGGTGAAAAcaCcTGTtCagAAGtGATCCTGTTGCTGTCAgCTAAAAGTAAAATGctTTTAtCGACAGATCCAATAGCACACAATGATAGTGGAGAAGCACGGATGTTGAGTAACACATCTGATCCTGGGTAAACTTGTCCACTGTTGAAATCTAACGaAACATCATTTTCAAAGGCTAATTTGACTTTGAACtCttGTctGGCtgAAACcACTTCGCCATcTTGTCTGGTGAAGTAGAGGAGGATGGTGGCACTTGGTGCCATTTTCTGTGTCACTGGAACAGGGATCGATACACTCCCCAGAATAGCGTCTGGAAAAGGTTCCAGGTTCGGAGGATCTGTTGTCAGACTTTCCAAATGCTGTCTCACTGTAGTAGGGTCTCCTCTACGGTCAAGCTCTACATGACGTGAAATAACTGATGTCTGCTCGGACATACCGGATGACCAAGTCTGAGTACCGGACGTAACAAGATTCCGGTTTGCGGACACAATATAGCTAAACTCCAGAATGGTATCAGCATCAGATTCTGGAATAGTGAACTCGACCTCAACATCAAGATTTTCACCCACAGGGTAAACAGAGGTCAAAGGtCTTATAGCAAGGAAACtGCCACTGGGCGAATaCCAGGCATCAATATATTTtCTGGaGCGgACAGgTAGAATCTGAGAATCTGGATGACGATAAGTGACCTCCAGTTTCAATTCTGTTATATATGGGTCAAATGGTGCTCTAAACTCTGCATTTACTCTTCCGTCTTGATCAGTGGTGTAGGTCTCTTCAAAGCTGAAGTCACCCAtTCCtTTTGTTTTCATAGCTGTCACaGTCAGAgATACAAAACTGGCTGGTCGACtATTGGGTAaTTTGGCCAAAATTTGAAATCTGTAAGGTAAAcCTGGTTTGAACCCATTACGACCGACAGTGTCAAGGGTCAAAGGTATCTTTGTTATTTCTGTTGATCCATGAGTCTCTGTTCTGGCGATGCCAGTCACAAGCTCCGTGAACTCAACATCCAATATAAGATACCTGCTCTGGATAGAATTAACGCTCCCGAGATTTC
>gene=isogroup00010
CAAGTTGTATTATTGCAGTACAGTCTGCTTtaCTctcGgTtATTCATATATcTtATAatcAATattttAAtgAAagTAaCGtGCATatCTTctAtatgaCTGTAAACCAatGtcaCTTTAAATAACAAatGATCAGTTTCTAGCAAATTTAAAATtACCAGTGgTTATTAGGTGAATGTTATGGCCAGCAACGAAAATTGCAGTTCTTGAAgTGAGATGTTGCTTTATTGCAAAGATAAAATTAAAAGTCTCTTGAGAAATTAAATTCACAACGAGAGCAGCACTGTATTTCGAAaGGTAAGTTTACTCTCTCTTACATGgTAAaGTTTTATTTTCGTACAATTTATCATGAAAATTCCGCTtAAATTGTTAAAAaTATGAAATATAGATCAGTGCAAGACACTTTATTACAGTCTTGTTACTATCTACGTAATATTGTAAAAACTAAACGCTTAGTATAGTTGACACTTGTCTACATGTTTAACAGTATGGTAATGAGGTGATAACCGTTCATTACAGCCATAATTTCTAGTTCGATGGTGTATCTCAAGTCGATTCTTCTCCATTCATATCACTGTAGGAGATGATGATGATGTCTGTCTTCGACTACTAGGCTATACAAGATGATAATGGCGGTGACCATTGCCCTTGGTAGTTACACCGTGATTCTTGGTTACTGGATGCGTGATAACCAGCGTTACATTGGAGCGTCACCTTTTCATTCAGGATATACGCATGTGGATCTAATCTATTTCCACGTGCTCTCATGTAGGCCCACCGGCCATTTGAAACATTTCCCAGTGCTGGGCATCGGATATCTtGAAATTTGATCCTGATCGAGTGTCTCTGAGATTCAGTTTGACACGTGTACGTTCCGTCGTTTCCTGAaGTCGGATTACGTAACCGTAAaCGTTTTAaTTtGCCAACTATGTAaGCTATCTGTGACGGCTGAGTTGTACTGTtCGTCGTTATGGTAGCACTGTTCCCTATACGATCTCTCCGTAACTGACAGTTTATataGACCaTACCCTCAATGGGATAAaCAATGAACGTACCgtcGGGTGATACTGTTtttAaTATCGTATTAtCcACACCAACCTTTAActGAGAGGTTTCACATCTTGGAGCAcGTTCGGTCCATTgCCcGTCAaTACATtGTCTGTGGATCGGGCCATCTAATgtCTGATtCcTAACGtCTtcGCATCGGAAaGTGATCGTTTCACCTCtcATGAAGGATtgACGATTCCCTATTGCTGTGGTGTcTTctCCGACTCCGACATGTGCAATAATTTTCGGAAAGaTATttGGTCTCGAACAACGGTTAGTTTCTTCaAaTGTGACGcttATTGAATGACTCAATCCACTACTCAAACAGgTGTAtATTCCATtATCTTCTGCTGTAGGGTTTATAATTACAAGACGAAAGACAGAAGTGTCATCGGATCGTTCTCcaTGTGTATCTTtGCtGTTCTTTCTTATCaGTGTATCCctACTTAACTGTGCACtGTTTAaTCGATTCcTGCAACTGATGGTCACCTCATCCATCGGGGTTACCAATACAAACTGGCCaGATGGACTAaTtGTTAATGAaGTTGTCGGTGAAaTGTCCATATGTAaCTGAGAGATATCACACCTTGgAGCACTaCCAGTCCATACGCCgggagTCCAtGTTCCACGTTGACATCGCCTtCTGTtaTGaCCgACgTGTAATTGATATCGTGGATCTTCACACTTtGAATAAATCTCTTCAGCTTGATTGAACGCTGTGCGATCGCcAaTcGGATCGTTGTTCTCTCCGACAaaGTAAAGAACATTGGGGTTGATTTGTGGCCTTGGACAACTTGATCCACAATACGACAGCATCTCCCTGTGTCCTGTGTTGcGATAATCAAATTTACCTGtTGTCTGATCACACGTATAATAGTGgCTTCCAAaGAGACTGTTGTcAGGGTTACATAATACACTCAAAtGtaTAtTATcCCTGaAACAGCTACCAGGATCgATTGTACgATAGTTAatctcTGACCGTAttAtCACCATATCTACCATTCGctAATGATCTAGGAACAaCACATCCaTTGTCACATGGATCACCTAATAGATCTCCAAAGATCTGAACTTCACATAATAtGAGAGgaaacgaTGatCCAGtaTgATCCACACTGACAAaGCGACCTtCAACATTTCCATTCacTGTAATTCtAaCTGGATTgCTGCTGAcATCGGTTACACGACctACGAGGGTATTTTGATtGgTCTCAGATCCTGCTTCCTGTCCAACTCTTACTtccTGCATTTAAgagTGtGTTCTGAtccATCATGGTgaTAAATTTGTATTTCTCTCaCGGtAAAATTGGCTCCCAAGTCgaCAAACCACCACTGgTTTGTtGttgTGTttgTgAACATCTTCCaTTTTCAaCTGTTAGGCCATTTACTGCCAGGTCGGCTCCACTGTttCCGaaCGCaTcCGatTCCTTGATATGCTCTcCATTTTTcGCAACATTAACAAGACATaTTCCCACGGGAGGATTCCAcGTTCCATTgtTACATTTTGATGTCATACTTCCTATAAGAACAGtgTcGTCGtcgaTCGCATGAAACTGTcaGGTTTGATCCGTGGACGTATGACCGATCATcAAaTATaTTATTTCTCTGCcTTCTTCatcAAGgACTgcTaGGCAGTTTGCTaCGCTTGTACACCTTGGAATGCTAGGGGACCACTGTccaTTTCGACAgaATAGAAGATTCGGTCCTgttCGGGGAACAATCCATCtCGGCATgAaCTtCAAGCTCCGTACCAGGATCGAACtcGTTTTCAaTAGAGGATGcaCCGTtATaAAAAaTCGTtaaGTAaTCCATGgTGCTCActGCAAGACAtTTtGCTTCAACACAaGTTGGTaAAATGCGGtCCcAGACTCCATTCACGCAtGTAATACTCTCGACgACgtcAGAAATAgtGAACCCATCATTACActgaCaGTTaCCCTGTCACCATGACGcGGtGgTCTTGTAATTacAGTGtcGTtCATGTAaTGTAAATTTCCaTTATCCAtcAACCTCACTTCACAAATAGCTATTGTACAaCGTGGGTATGTATTtGGTCCTCTCCACTCTCCTCTTCTGCAcgTACGTTGCT
>gene=isogroup00011
TGTACTACTAGCACTGATTATACTACTATTTACTGACAAAGAGCCGATATTAGAGGCCAAacTaCTGAAGAagTGGCCATCATCCTCATCATCACATGCAGGAGGATCTTAGATGACAGAAAGAAATGTTGATCAGGCAGAACAAGATGCTGTTGCTCTGGATTGCATTGGTAGTTTCAAGTTTTAATGGTTCATCGTCTAACACTGTGGTGACCTACACAACTAAGAACgTTGAAGAGATGCCATGTGTGATAGATGCAAACACGCTCACTGCTACATGGAATGATGATACCACTGGCAATGCCCTATATACATATAAAAGTAATTCTGATAAAATTGACATTAGAGATTTACAGCCAAaGCaTGGCAATTTCAATTACTCATATGTGGAAGACTCTCACTTCAACCTGATtATTGACAacgTTGAAAGAGAAGATGAAGGTACCTATtcATGTGAGgAAATAGGAGATGCAACTACTATAACTGTGTATCACGTTAcAGTTGAAGCTATCCCGAAGgAaCgTtCTTtAGATTGCTTTGTtCCTCCTGcTcTCACTTGTCCTGCACAAGGTGtgACTCCTAcTtCAcAGCTGATATGTACTTGTGCAGCTAAAGGGgTGcATCCAGgTACACTATCcTTGgaTATTTCTGGTGCTGATAATGTGCAGCAAGATAGCCCAGTAGcAAaTGATGgCCTGtgggACCTTAGCTTGAAAGCAACAGTACCAGTTACTGACTCTGAGACAGAAGTTACCTGCAGTGTTAATGGATACAACACCACGGAACCAATACCACCAAACCTCATCaCTAAAaCATTAATGATATCTCCACCAACATGTGCCCTGGAAATaTCATTtGACAAGGCATGCGAAGTAGCTACCTTAAACTGCTCTTGTTCTGCTATGCCAACTGATGGAGgaTCCCCGTCAGACTCTGGAATAGTGTTCagCTATTTCAATGAAGCTGGTGATCTtATAGCGGGTAATGCAaCTGGCCcATTCCAAATCAATGACATAGAAGCTgaTGtaGACCTGACATATAGCTGCAGAGGGTgCAATGGACTTtACTTTGGAGATAGCTCATATGTCACaGAAAgAAAGTTTGCacAATAgCTAGCgCGGTTACAAcccAACAACCAtcTACCAATGATCCTCAGAATAAaaTttcaGAttgCAACTAtACAGGGCTGATTGCTGCCTGCATAGTGgAGGCTATCATCATTGTGGTGTTGGTCCTTGTAAtgaTTTATTTGATtGCACGtGACAGACTTGGAAATGGAAACaagaaGAACCCAGATCCAAGAATCAAGTaaaCGAAataaaaggaGCTgAAAaTAGAGCTTACATGGATCttcaggAACTTGAAGTTAATaaaaaTaaGAAGAACAAGAATCTTGAAGTCCCAGAGAAGAATGTGAaaTTAGTTTCccTTttACCTGGAAAAGGAATGTTACGATATCACAAGGcTTttAGTTATGAGAGCAGCAGGAAATacTAGAAGCTGTGGTCAGAACCTtGTCAGGTGATTCAACTTTGCGGATGAATGAATTACAAAGTTCAGaGGTTCaaCAcgTATTAAaGCTGCCCGgCGATAAcAGTATTATGAAGCTTCTCGGATGGTGTGaTACAGTACCAAATTATCTGATTTGTGAATATTTAAGCGGAGgAacTCTCTCAGATCACCTAACTGAAGaaTTCAGtCccAGaaaGTACATCAGTATGGCAATACTAAACAGAAGCGTTTTCAagTTGCTGAGAAGGGAAATgccGAACAtCtACCAAagTATGCACTTCAGGTGGCGAGAGGAttaaaGTTTTTGaCCAAAcATAGATTCaTgaGCCCCGGTCtaCGCAGTAAGAAAGTCTTGTtGGATGCTGCtGGgAGGtGCAAGTTgTACGACTTTgtttCAaTGGAAAACGCAAAAGAaTGGACTGGATTACTTTGGAGTGAGAACGTTCCATTTCAATGGATGCCTCCAGAGTTTCTCTTTCTAGAAAAAAGTATTttCTTCAGCAGGA
>gene=isogroup00012
TGGGACTACTACATACAGGACAAGACATTTGTTTGCGCTTTCGCAGTGACGAAACCAGACAAACTTGCCGCCAAAATTCCATCAAATATTCTACTTTTCGTGTGATATTTTCGCCCAAAAAAGAAACATCAAGATGCAGCCAAGCCAAGTCCGCCAGAACTTCCATGAGTTGTGTGAGGCCGGAGTGAACAAGCAAATCAACTTGGAGTTGTATGCTTCCTACACCTATCATTCCATCGCCTTCTACTTTGACCGCGATGATGTCGCCCTTCCTGGAGCCCACAAGTACTTCAAGAAGCAGTCAGAGGAAGAACGTGAACATGCCGAGAAACTGATGAAGTTTCAGAACCAGCGAGGcGGTCGCGTGAAGCTCAAGGACATCACGGCTCCAGAAAAGGAAGAATGGGGCAGCCTGCTGGATGCTTTCAAGGTCGCCTTGGAACTGGAAAAGAAGGTGAACCAGAGTCTGTTGGACCTTCACGGTCTgggCAGACTCCAAGAAGGACGCGCAGATGTGCGACTTCATCGAGACCCACTACCTGACGGAACAGGTGGAGGCCATCAAGGAGATCGGTGACCACATCACCAATCTGAAGCGCGTCGGCACCGGCCTGGGCGAATTCATCTACGATAAGGAGAACCTGAAGGAGGATTAAGACCCGGACCTCCCTCGGATGCCGTGGAACGGTCGGACTACTTCCTTAGGAAAGAATAaAAAGAAACATTTTAAAACATTTTCGAAAACAAAATCTAGGCACCGATGaaGaaaaGAATTATTGTTCAGTACAATTGCCAGAGACCAACCTGGGAATTATTCACTAAATCTTTGGGATTAAGATATTGTCTGCACAAATTCTGTCATTCCAATGCTGTGCAAAATTACAAATCAATGTACCACTATTCCAAGTTAATTGACATTGTAACTGTGTAACAATTGTAaGTAAGCCAAGTTATGAAGAGTCcGACCCACACGAAGCACATTTAACATGTGAAGTAATTAATTTTAAAGAaTAAAAAAATATAAAAGGAAAGATTaaaaaaTTGAGACCCACAGGATTTGGACTTTTAAATATGATTTTtttGTATGCaTGAATaTTTTgTtAttttgAAGGAAAaGTGTGGTGATCAATAAAATAAAAA
>gene=isogroup00013
CAAAAGTCATTTACATCATTCTCCACAAAATATGATTGTTTTCTGTTAAGTTGAAAGTTCATTTGAAGCCAGGAAGAAGTATGAGAATCTTGTAAATAGTTCCAAATGACTGCATCAATCTTGCTGATCATGTGAATTCAACAGTGGTGAAACCATTTTTtATCTCAATACATTACATGTATAGAGATATTGTAACAGTAAGTGGGACTTtCTCTTCTCTTAAAAATTTTTCAGCGTCTTCAtACAAAGTTCTTTTTCTCTGGAATTTCCAGAGCAAGcATATATCATATAGgCCAaCAAAAGTTACTATTTTTTATTCCAGAATTaTATCTCATTCTaTGACTTTTTCACCGATTTATGTCCAAATCGGGCCAATTTGGACTGAAAACACACTTTgTCaCACcTGTTTTGCACACGCTCCAAAACTTATGTTTTATGAAAGAGAATAGAATAGAACTGTCTTTCAACAGTGGTATCGTCTAAGATAGGGTCCTATGTATTATATATTTTATtAAAATTTTAAaCTtCcATTTGTTGTTTACAGGTAGGTATTAATAAGAATTTTACTACATGTATATGACATTtAATGGCTTTTATTTGCTTTATTTGATGTTTAAATGATTTTTCTTTCTTAAAACAACACTGAGCTGCCgCCCCTACTTTTAGTAAAAAGGTCCGTTTTTGATGATTAAGCCCCGCCCCCAAGTCTGTTTTGTAGCAGATTGGCTATGACTCATAaCAGCTACATGTTAGATATACGAAAATGGCTACCCTCGCGAACAATTTTCTGTTCTGTAGTTAGGTACGCGAGGTGTTAGTGTATTGCATGCTAATTACATTCTGTACTGCTGAATTCTACGTAACATCCATTTAAGGATAGTACTGGTGTAGTGTTCAACCGATTAACCTAAtcggaaTCGGAaTCGgTACGAATATTGCATAATCGGtACATAATCGGtATCGGTAAAAATTACGTGGAATACCAGTTATGTCATACCGATTATTCAAAAACATATGGAAGGTGAAAATATCATTATTCAAAAaCATATGGAAGTTGAAAATATCAACTGATGAATTAGGTTTGTTCTTTTACTACGAAATATTAAAAAAaGGCACCCCCTATACGTCTTTCACAGTGTATACTTTCATCAAaTTAGgCTGCCAGGGTCGCCGATTTTGCTTCCTTCGTGGTTATTGGCTGCATATTTCTTGGCACAGTAAGCATAGCAGCAATAGCAATTTCGCGAATTCAGGAATGTGCTGGACAGGGTAGgAAATAAGCGGGGGCAACGGgCGATTCGCCCTCGCAAGTGCTAAAAAGCCcTCCTAAAGCACAATTACGAGTGCGAAaaagaAAaagAaaTATAaGAAAaTCGCCCtCGTtATATCAGGTGTCTGTGTAAAATTAATTGTGACATGCGTTTGCTTTAGCTAGGAATTGCAGTTGCAGCGCGAATCGCGCAAaCAGTTTTcACATCccgCATCAAATTTGAAGCAGTGCgagAGGGTCGCGCACAATcaCCGGGAAgTtaCcGTGgcAAaTTACGGCctgcACgAaGCAATTTCAgTACCAGCGAAAaTAACCTaAAaTCctCACAAATCTCcGACCACaTGgTAGCCTTACTTCaCACTAAGTcAACTgCATGGAAATCTaaCcTtGCCATCTgtTtATtCGCTctagTtGTGTCGCAAATaaaaacTAAAaTATCCaGgAAactGCAATCTtcGACcaCATGTtAGCCTAACAaCcACACTAAGTcAatGGgAAATGTAGCCTAACCATCGGTTTGCaaaaaaa
>gene=isogroup00014
ACATtCAGTTCTTGCAATGATTTATCCCACATATTTACTGCAATTTGAAATTTTAGCTAGTTTGCTATTAAAAGAAATAAATAAAACAGAACTGATGAATGAAGAATGTACATCAATTTGGCCCAGTTTCAATGAACAAACATAAAAGCATGGCAAAACACACACTGaTAGGTATGGCATTAAAACACACAGTCATCAAGAATTATCACTCTTTTACTTtCTTTTTtGTTtGTTTTttAAGCCATCCTTGCTAGTAAGGCAAACTTGGTTCACTTTGGAAGTCACTGTTAGTACAATAGAAAATGATGTAAATACCATGTATAGACCCAATGTTACTTGCAGATTAACAGGATTTGATTCAGAACATCACCACGTTtGAGGTTCAAGACGACATCCATCCAACCATCCAATTCGATTGAAGCTGTGAATGCGACTACAAACGTCCGGTTCACATAATACCCAAAGACAGCTCATACATTATCAGCTTTCAAAATTCACCcCCCCCCCcAATGCTCACCACATGATTTTGATGCTAAACATGACACCAAAACTTGGGACAGGAAAACATGAAACAATAACATAACCTTAGTTATATCAATAAGATTTACTCTGTTCTGAATAATTCCAAGTGCAGAGACTGTTTTCAGGAATTTGGCGGCCTtCTTTTTtCCGTTCACAAGTTAGCATAGAGTTTGTATTTTACCCAAATCTCTGCATATTGCCTTGTATAACTTCATTTAAGTGTATACAAGTCTTTCAATTAGTTACTACAGAGGCAATCAATCaTTAAGCCTTTTTATTACCACATTTTCTTTTGCAAAGTTGTTCACACTGAGTTTGCATTAAAGGAACTTAATCATCATTTATACTAAATGTATACTACAATGCTATCCTATTTGCTGCTACAGGATATGAATCTCTGTGATGAATGCGgCACGATACAGAACAACAACAAAAAAGCACATCAAACAGCAATAAATGACCCGCTGTGATAATTTCGAGGCAAGACATTACAAATTTTAGGTTGTGTCTTCTGCAAGAGAACGGAGGTTGGAATTGGGAGAGGCAAGCATATGGTGCATTGCAGAGGGCCCAAATGGTGTTAACCCTTTCACACCATAATCTTTGGTGTCAATAAGTACTACCTTTTCCTACAAGATGCAACCATTTTATGGTTTACTTTAGCCTTACTGAATGTATTGAGCAGTGACCATATACGTAAATTAAGTGCCTCTTCTATTGAAAAAAAAGCATGGCAATTTCTGTGGATGATGTCACAAGTTGTTCGTTAAGATGCAAAACACAGACCTTAATGGGAATAATGCTGATCATGTAATGATGCAACACTGCATGCTCCTTTAATAACACTAAAACAAAGGATTTCTAACAAAAGAAGCAAGAACAAACTAAATCTTTAACTCATATTTCACTTTCATATTtCAATGCGGCATCAATTTTACCcTTCCATGAAACTTTGTATTGAAGATACGGTCTGTCTAAAACGGTCAATAGTTAGGAATCAATTGTATTAGTACCCAGAGCTCAGATTAAACATAGTGACTCGAAAGTCGTTCAACCGCTACATCCTTTTCGTATACATCCGCCTGATGAGAATTGTACCACTGCAAAACCCTCAGTAACCATACAGTTTATATTTTCATTAGCTAGCAACAAGCAAGAGGCAAAAGATAAATGTAAATTTTCATGTTACAGGCATATAAAGTGAGATTCGTGACTTAATTTAAACAACACTGATTAGAGAGAATATCATTATATGTTGGTATCATTTAGAGTAACTGTGTGAAAAGCTACcGTAGATGATCATTCTAGGAAGataTTAACACAAATGTCTAACATTTGAAAGTGATTCTCTAACAGATCAGTACAGTACAGAGGGTATGCCCTAGCTTTACACACAAACATATATACATGCTATAACCCACTAATCAGCTGTTTAACTGTACACATATGGTTGTGTTTTTGCAAAATTTGTAAGGGGACCATGTGTTTATTTATTACTACTGCTTTACAAAAaTTCAAGATTATCCCAGGCTTTCATTTACAAAaGAAAAaTGAACAAAaGAAAaCCCCCAAAATCAAGCAATAGATCAGTACAAAATGTTGACCACAATTTTAAAAGAAAACAcTAAAAAAAGTTGAAAGATGAAATCTCTGGAATTATTGGTGAAGTTATGTATACGGAATTATGACCTGATCGGACACAGTTTGAAAAGCACAGTATTATATCGGTCATGATGCCCAACATTTCCTTAACGACACACCTATAaCCCAACATAaCATGGTTTTTAATCACTTTTTATCACATTAATGATTtAaTGATAGTGTTACAGGGAGTAGAGATGGTACACTATGTCAACTAATACAAAGTCCATTGATGCTTGTGGGAGTAAACTTCACAAAGGGCAACAAAGCAACCTGGTGAGAAATGTGAAGAAGTTCCTGAAGGAGTGAGGAAGAATCCTACTACTACTACAATGAGGTTGAGAACAGAAAAAGCAATGTAGGCAACCTCCACTACATCATGTcGATAACTCTACTGcTGATAACATTAcGCCCAATGACcTTTTACATTAATTTTGAGGGAAtAAAAaTTAAAaTAaGgAAAACaAAAAAaTCCATCCaGCATTATTCAGTTTAATTtGGAGCTACACTGATTGTCAAATAAACACACAAAAAACATACAAAACTTCCAACTGTCCAGA
>gene=isogroup00015
ttGTATGCATTAATCCTTTAttctGCCTGAATAGGTTTACATTTCTTTCTTTTTCCCAGAGAGGAGATTTACTGTGGATATGTTTCCGTTATTTCTTGCAACAATGTgAAGAATATGTGGAGAAAATTAATTGACTTTGCGGCCTATATAAATACGTTGttttATAAtCAGccgcATGGATTTTAGTCCTACTTGTTGCTCtCATTTGtGGAAGCTATTTCTCTCACCGTTTtGTTTTGTCCTTTACTATTGTTAATTAGGAAGTAACGAAaTGCCAAACCACAAAATCTCACTGATAATATCACTGAATAACGCTATCATCACTAACAAAAGGTACGTCGGGTTTGTATTCTGTGTTGGTTCATGCGATGCTATTGTTGCAGGATGAAATCGGTAGAAACACTTCTACTATAGCCGTTAAACTTAAAGCATCAATTGTGCTTGTCTTtATTCGTAAGGTCACAAGTAAAACATTTCATCActTTTTGtCTAGCACATtTGGtGCGATATCCtCTCTGTTTAATCTAAAACATTCATTGGTTCACTTTTTTTATATTATTATTTTTCTGCTGTTTTAAGTGAACCTTTTCGTGGCTTATCTGaCAACAtTAtGTTACAAtAACTATCGGCTaCtAATGaCAtTTCtTTaCAAaTtaTGAGAGATGCATCAACATTCAAaGTAAAAACAAAGAAACtATTTTCAAAGTCAGTTTTTTtGTTTAAAGTCCTGTTATGGGAAGTGTTTACTATCGATATATTTGTCCCTATCTATAAACCGTTACCGGGACCaCGTCTGTaTCTAATCTATGTGTTAccGCCTCAACCGCGCTGCTTCCGGGTTGATATTTtcATTAATCCaGGgAACAAAGTGTGGGACAtTTGCGAAGAAATCTaACTCAGTTTGCAAAGCACATCCAATGCCCCAACTGTTTACTCCAATGACAGTCCAACGGCGTGAATTTCCTCTTTTAGCATACTTCACTAAAGGTCCTCCCGAATCTCCAGCGCAGGGTCCTACTTCtCGACCGAGGTACCcAGCACACGTCATAGTTTCAtCAAACCAGTcTTcTTCtGgTTCGtttCCATCCAGACTTGcTTCACATTCTTCtcGCCTGTGAAGTTGCAAGATTAGTTCCTGAAGGTGGGGTTCTGGTATTAATTCGGATCGATCCGCACCCGCTTCAACTATCCCGTTGTGTCCCCATCCTGTCACAACTGCAGCGCCAACAGTGAGCAACCGGTTCtCTTTTGCGGGATCTGGCAGACAAGCCTTTCTaATATGaAAATTCAGTTTAACaGGTTTTCTGAGTTGAATCAATGCTATGTCATgACTCTTTGTGTCATCATCGTAGTCGGGATGCAGAATGGTCtGGTTGACtTGTAATTTCTTCCGTTGCCCATCGAATCTatCAACAATGCCTGCATAAACATCGAATGTGAGATTGCCATGGAGACAATGTGCTGCCGTCAAAATCCAGTTTGCCTCAATAAGCGTTCCCCCACAGAtGGTGTTTTTTAAttGAATGTAAATTTGCCATGGCCAGTccaCCCAaTTTAGCAGGTGTATCTTCTACggCttATCCTTTATTGATACTCTTCGGGGAGAAACGCCGCATTCACTGTAATCGATTGTTTGATTGGTGACTATCTGGATGAATtCTTCAAGCGTtGAGTAGTCTTTCAAAAAaagAGATGTTCGCtTtAAAGGTTCACTTGCCATACCACTGAGTGTCCGTCTGGTAGCGTTCTCGCTAATTCCAATGCAATGTATTGTAACATCTTGGTCCCTAACTGCTCTGGCATCCTCTTGCGCGTCACCTCCTTCAGTAGCATCCCCGTCAGTTATAAGAAATACTGTCTTAAAACTTTTTtCCCtATTGAGCTTTGCAGTCTGTGGGaTCATCACATTAGACAAAACTTCGAACGCCTTGGCTATATTTGTTCCACCCTCTTtGTATTCCATAGAATCAATGGCATCCAGGACATCGGCCGTTGAATCAAATGCTACAGTATGAAAGCCAATTTCTGCCTCACTGTTGAAAACCAACGCTCCGACCCTCAATGAGTTTGGTCTAtCGGTCACACCAATCTCTTTAACGAGTTCTTTCGCAAActtttttGCCATATTGAAGTTATCTTCGCCAACGCTTGAAGATCCGTCAAACATGAAGTAAAGATCCAGCCCAGTATCGTGGCTCAATGGGATAAATCGTGCAGTTTGATCAACATTAtTGTTTGTAGTCTCATTACTCACAGCAGCTTCaAAAAGTGCGCTAGCTTCAAACCTGTCTAAATTTTCTCTCATCTTTAACGATATCTCGTGGATGTCATCAAAATCTTGATCGCCAATGCATTTCACTGGTTCACCTGACCACATGCCGGTCGGACGACAACTTCTAAACTGTGACCCAATCAACGTATAACCTGCGTTGCAATGAAATTCTACGCCGTCATTTGTATTATACCGATCGCCATtcTTGTAACCGTTCAGTGGTATACCCAGAACAGGGCAATGATTTTCTCCCGTATCGCAAACTGGTATTGATCCATTCCATCGTCCTGTTCGTGTACAGGTCAAACGAGAGTCACCTATCAACTCATATCCTGAATCACACCTgaaGGTAGCGTTTGCACCAACCATGTTcGAAGTCTCAtAGGCTGCACCAtTtTTCTATATACCCCcTAAGTGTAGGACAGGTTATTTCTTTACACCGAGGGGTTACTCCAAGCCAGACTGCACTATACGTATGTCGGATATTTTTCAAGGAACACGCTCTCCATGATTGACTAGTTGTTATGTAGCCTTCTTCGCAATAATAaTtGATTATTTCTTTtGGTGCGTATGTGCGATTTTCAGCAGTTGATCGTCCATGTTCTATTTCTTCCACTAAAGGAGGaCATCTAGGAACATCACGGCAGATAGGAATtGAAGCGTTCCATCCACTTCTTGTGCATTCAATCGATGGATAGAAGAAACCTTCTGATGTGGACGaGCTTCCTAGGATGTAACCTTCCTCACACGAGAAGGTATGCCTACTTCCGTATGTCCACAATCCCTCACGTCGACGGCCATTTATCCTTTGCCGAATCAAGTGATCTCgCTCCTCTACCTCCTCGCATATTGGCATAGCACGACACACTGGACTGTCAGCAGACCAGGTACCGTCACTTTGACACGTTAACCGTCTCTCGCCATGCAAGCGATATCCTCGTTCCGTACACGCATAGCGGGCAACCACACCGGCTTCTCCAGTTCTATATATAATTTCACCTCTTGGAAATGGGGGGAGGAGATCACAGTCTTCAGGGACACATTCGATTGCTGGTTCCCAACTGTCTCCAACACATGTCAATcTGGCTGATTCTGGTcGCATCCGGAATGACGGATCACATGTTACTCTCATTTtGTAACcACGtCTGTAaGTATGGGTGGgATCGCTGTTGCGAGATAATATCTCTCCATTTGGTAGATCTtCTGGTTGtGTGCacGAGTGTGAGCAtgttGCATAAGACAGCTGAaTGCAACCAACaCCAGTATgaTCcACCcCTTGGaCaTAGTTCCCGACATGGgATATAAAATTTGTCCCGTTTAGGTCTCGTTGAAAGTTTAATCTTGTGCagTTTCTCTGTTGTTGATAAGCTGCTGTTAAGCACTGATATCC
>gene=isogroup00016
CGACTGTAGCATTGAGGAATATACCTCCGTGGGACGGATTAAAGCGACCTTTCTTTAGGATCCTAAcGGATTTcTAcaTTTTTcTTtGCcTTtaGATACGGTGCAAAGGGCGGAATCATGTCGAGCCAGGATCAATATCAAGGGGATGACGGGGGCAGTCTCGAACAGAAACGAGATCAAGAAGACCTCGAAGAGATGCAGGCCGCCGAAAGAGATTTAGCGTCCGACGCTGCTTGGAAGAAAATCCAGCAAAATACGTTTACAAGATGGTGCAACGAACATCTGAAGACGGTCAAGAAACACATCGGAAATTTATCGACGGATTTAAGCGATGGATTACGTTTGGTTGCCCTACTCGAAGTCCTAGCGCATGAAAAAATTTCACACAACAAACGGCCGACATTCCTGTCAATGAAATTGGAAAATGTGTCCATTGCACTCAACTATTTGGAAAAAaGgAaTATCAAAATCGTCAACATTGACTCgAGTGACATTGTTGAGGGtAAACTGAAGCTGATCCTAGGTcTGATATGGCTCCTCATCCTTCACTACTCCATCTCCATGCCCATGTGGGACGACGAGGGCTTCCTGGACGAAGAGACAAAGAAGAAGACGCCCAAAGACAAACTGCTCATGTGGATCCAGAGTAAGGTGCCCGACTTGCCAATTAAGAACTTCACCACCGACTGGAATGACGGCCGTGCCATCGGTGCCCTTGTGgATGCCATGGCCCCTGGTAAGAACTTTACCGAAAACAgtGCATTTTATAAAATTCTTGTCCTTGTGTTCAAAGCAAGGAATTGTTTAGCCCCAGTTTTCCTACAAGAGCTTCTCCAAAAaTACAGACCTAGCAAGGTGCTTCGTTCAAGCGTACAACATATGTTATCTGTTCCTACTGTTCGCACTTTCCACcTATGGGgAaCgTTGCTTTGCTAGATCAACTCCACTAGTTCTCTAGTGgATAAGCAGTTtGCTAACAGtTTtATTTtATTTTTGGTtCCTTGCTTTAGCAAAAGGAACCTATGCAGTCAGGTTGgCGTGTGTGTGTGTGTATGTATGTATGTATGTATGTATGTATGTatGTgtGTGTGTGTGtGTCTGTGACACTTGCTTGGGTACGCTCTATCTCAATAAGGGAATGTtggaTtGaGGCCaAACTtGgACTaTAgAtccGcCaTATGGaGAAGGTGTGCCCTATTGTTTTTGGTGCCCACAAAGGTCACCAAAGGTCAGTTATGGTCCAAAAACCGAAAATATTAAAACTGCAATAACTCCCAGTGCCAATGTGCGACAAGaTTGATATTTTGGGACAAGTTGTGAACtGGTTagGGGaGCAtTTTCaAACtTAACGGTCATGTGATCCGaaGGTCaCCAAAGGTCAATtAATGAtAAAAAACTAGTATTTTTGCaATAACTTGAGAACGAAATGTCcGTTAGGgTTGGGAGTTGCTtCAATGTAaTCCAaTTGtcGACCCGCAtcTGGGTGACCCTTGACCTCAATTTGACCtcTGGTGACCTTTtcGTGTTTttGgGgATTTTTACAGTTtcGATGCTATTTTCAGATGtcAAAGGTACCTTCTGatCATAAATGTCAAAGTTTTtCGGTCGgAGTTAGGATGGTtGTACAGACTTgtCGTTTtGTTTTTtGGAAtCAGGAGATtAAaCTACATCTGAAACCAAGGTCAAAAGGTCAAaGGTCaCATtAGAAAAAATGTGCTTATTTTGGGAGGAAaCGAGCAAAAAAgAAaaTGTTtGGTTTTGATGCTAGATTTGGAtATCAAAGGTACcTTCCGATCAAAAaTGTCAATtGGTtgACaCCCGTGtGACCTTCGTGTGCGAAGTTATACGAGGTCAAAGTTAATTTTCAgACATTTAATGCAACAACTCCCAGTtCCAAGGTGTGAcaTGGTTGATATTTTtGgACAaGTTGCAAATGGTATAGGGgAaTATTTtCAAACTTAaCGgTCATGTgaTCCAaGGTCACCAaAGGTCAGCTAATGTTAAAAAAtagttttttGGGGggAGAAAaTGGGCAAaGAAAACATGTTTGAATTTTTAcAGTTTTGAtGCTCCGTTTAGGTCTCACcGATCAAAAATGTCAATTGGTTgaCCTACGGGTGACCTTTGTGTGtGAAGTTATGTaTACAAGTTCAAAGTTAAgTTTTaGACATTTAATgCAaTTAAaTCCcAATgCCAAGGTGTGACACGGTTGATAaTTtGGGACAAGTTGTGAaTGGggTGgTGGAACATTTTCataCTTAAAGGTCATGTCATCTGTGGTCACcAATGTTATCATATCTGTTGACCCGCTTGTAGGTGACcTtATACTTCTTACATTTTCGACGCCAtATTTAGATCTCAAAAGTGCCTTTTGATcAAAAATCCGATCACATTTTGTGAtcACAAAAgTGTTGGCTATAGTGTTGGTTACTTTATGGgAaCATGTAGGACcACAATTACTTGGACTATTTgAGCCCAATCTTGCTTGATAATATtATGTGTATTGTCATATACCCCAAGCAAGGAACCACAGTGCCCTTGGGCTCTTGtaTGACTGGGCTAAGCATCTATTttCAAGAAGTggAAAAGTGCTCTGGTACATGGAGCTTCGTCTGAAGAaaaaGGTTGTACTTTGAGAAAGTATCATCCAAGTTTTGTTGTAGTGtcACATTTCTAGTAAGAGTAAGATTCATATTAGGATTTAGCTAGATTAAATGGCTGTCTGGACTCTTTATTTTTtAATTTTGTAAGTGAAATATGTTATAAGGTGTTCCTATCATGCCTAGTAAAGAGGCAAAGAGAGTGCAAAATGTGGGACTTGTTGGTAGACATTTTGTGGCACAAAAGTTTGAAAACTTTGCCAAAaTTATCCCAGATTACAACTATCACAGACTGATACCATGGGGGAAAAATGGATTTGATTTCCTTATAGTATGATATTATTTCTGGAACTGTTATGCTGTGGCAATGTAGCAGCCTAAATGCAGTGATGAGAGAAATATTCTTTCACATCTTCCTGAAATTTGTAAATGTAGGATGTGTTTAGATTG
>gene=isogroup00017
ATATTAATAGGATACTGTaaGgccaTTTtCCTGAGTTCAGCTtGATCAATATTtCTATCTTTAAAGgCATTGAAGACTCGCCCCAAACCGCGTGgCGgCcaTCtGAAAAAGTtAACTTTCTGTtGCTTGCAaGTGACgTTTtGTtcGTGTCgCTACAAAaTGCAGACAGTAATGAAaCGTGATAccttgTtATCTTTAGCTGGACCTGAGATGTCcATCGCTGTATcGTTtGtACACTGTGCTGTGGGTATTGACCGCaGCTGTATGTACTGACTGTAcAcTAGtGTCTaATTaCCgAcGGTAGCAAGCTGTGTGTGTATTTTCTGGGATCGATGGTGGTGTCTAACACTTCTGTTACACcTCATTCGAAACTAGGTCAGATTACCGGCATtAGACgTTtCTTTTTGCGcGAGTCTtCACACCcTTtAAaCTGGCTGGAATACAGCAGTCTAAACACACTGCcGACCATTTAGGTCAGTtCcTCAGATgCAACACaCAATATGCAATAGGAATAaAcAaGTGTAATTTTATGACCTCCAGAGGACATGTTTGCAAtGCAaTAAAAAaaTCTGGTCAAGGATGAAatGTATTTGGATGTTACCCCAACGACgCTCTGTTGGGTCATATGAAGAATTTAAAACTAAcGTGTTTtGCCTCTGAGTTTCTAAGAGAAATTGATAAAACAATGAATTAAGCTTGACATTAAAGGTACATACTGGGgAGCCTGGACGACAGCCTTAAAGGGgCAGTCCAGTGATTGAACAtATTTTTtAtGTTGATTATCTTGAAAACAAGAAAATTTCAAATGCCTCTTCTCCTATttAAACTaTGATATATCgaGACTTAAAGTCATCTTTTtAaTTTTAATTGCAAATTTTGTTCTCACTTTCAGACAGTTAAAGAAAGTTAGTAAGTTTTGTTGAAGAATTTGTGAGTCTGCATCAGAATACATAATTTCAATATTTGTTTTGGTAACAGTTTGCCTCAAGTTTGATTGGTttgATTGTTTTTATGGAGTTTTTTAAGACTTGGTGTAAAAGAGAAAGAAACAAATATATATTAATGATTGGTATGGGGAGTGAAAGCATTTtACACAAAGATTAAAaGAAGGGAAGAAAGTAAATAAaagTGATTTCAAATTTATATAAaaTGAAATGAAGGCAAACTTTAATGATTGAATTCAGTTCTTAAttAATTTGAAGACaCTGATTGTATATTttGGTTttAAttATAATaataaCTTATTTTATGTTGCTTCTCAGCTGACAA
>gene=isogroup00018
TGTAAaTATGTTTttCTGTCTCaTTTtGTCtCtttttaCTCTCCTATTAATcatATTCCTTACCTgaTGatcTGTTCTTTCATTGTTAGttGATTTCTTtatcAaTTTCTTCtCCagTtgTTTGtttttcTTCTACAaTtATCTAAACctATCAATAAATCTTCAGTAATTAatAAATAgtACCTATATTaATcaTtCCTATcTTGTTTACatCaTtaataTTAATTAGTTAttttATTAATTACTAATATtATTtACATATTTATTAATTaTACTTAcTccAGTtgCTTGAATCTTTGAGAGTGTTGTACATAGTTTAATATTCCATTAACTtCATGTTTATTCATTTCTCTCCCTTCcTCTGTGTCTATGTACATCATCTCTATtGATGTTATGATTGGTAGAGAGAGACCAGAGTAGAAAGTAATATCATCTTCATCAACCTTGTTAAaGGACTCGTCTAGACCCACACAGTCTATAGGAATGTCATGCcTGgATGCTTTCTTCAGGAGTTCTATGGTtGACTTCTGTGATTCcTGACTGCTTtcGTTATtGATGAGACAgCATTtGAACACAGCTCTGTAATAGTCTGGATGTCTtCGGCCTGTTTCCATTTGCcgACTGtaGAtccaaGTTGACTggTAtCcGGCCAAAGAACTTTAATATTccTtGATCTTGCTGTTtcCGGTATCATCTCAGgACTGATGGATGTTGGCAGTTTACaataTAAAaCCAAAGTTCTTTGAATcTCCTAgACTGTACTCCATAGTTCAATaGTCCAATAACGTCTTcctcagTAAGTTCTGCTgaGTttgcatttACTGATAACTTCTccaGTGTCGAGAGggTTGGTAAACAAAGACCAGATTGGAGCACGATAccACCtGtATCTACCTTACTGtaGGaCAcTCCCAGTACTAGTTCAGATATTGGTATGTCATGCTGAGATGCGTTCTCCAGAaGCTGTATAGTACATCTCTGTAGTaCcTCACTGTCATCgCTGCTAATAgTCaCacgcTTgTGCATATtCGCTtGACTGTATCTACATCATCAaCCTTCcAAGCACCGGATtGAaGATtCAGACTGTAACCGTAGTtCcTCCACGACACTTTAATGTCTCTAGATTTCATCtCcGCGGGAATTGATTCTGAaGCAAaGgACGgAGGCAGCAAACAATtATCAAACGACAgcTCCTTTAAATGTTCAGAaCGTAGCCCATAACGgAATATCATCGTAACGTCTTCCTCTGTtAGTATCcTAGGCTCcTtATTTACTTGCTCTGTCTCTATGTGTATCTtCTCTACcGTCAAcAATTGaTtCAATCTGAGTCCAGAGTGAAGTACAATAaCATCTtCTCAcACTCcTTGAAAGATTTGTtAAGgCATACACTGGTGATGGgAATGtcGCTTTTaGctGCAATGTCAAGAATCTGTATTGTTGACCTTTGAAGGAgTCTACTATCAGTGGATctGATgTAaCGCCTCCTGTtAATAAATCTTtcAcaTGGCcACtaCaTCATCaGgCTCACcAACTTGTTCagggAAaCATagTATtGCAAAagATTGCCcgtCctCcaTtCcTTtcAGATAaTTGATGATTCTTGATGAAGCTTTcTtATTGAGTCCACAAGCAAATCTAAaGACAAACTGTAgaTCAACAGGgTTtaTTTTCttgAaCTtATtCcGgAGCcAAaGAGGgAacATGCTCCcTGCAcACTTtGAAAGATAGTTGGCtGCGTACCATTCAGCAAaTAGTTTGTGATAAAATCTGACAACAGTCGTtcGCTGgATAACAGAAACCGCcgCCATCCctggtttATCATTTAtcTTGAGAATGTCTtcTTCAAgtAGgATACCTATTGaGATAAGTTCATTGTAACATCcATCGCCAACATTGgTCTTGAacaTGtCTTtCTGCCAAACAATCTGCTGATTCTTTCCAGTAAGatgCatCAAATAaTagTTTgTTAAGcTTtGgaTgAaTCTGGAaTGATAgAaCgTCaTTtGgTTTTCTAGCgtGACCCattttGTTCCaCATATGCtCATAAAaGCAtGTTAGAATGTGactaaaaaacTGGTAACAGAcGCgAatGaTACCAcgCTTTCTTCTtCGTaGAGATATGTACAAaCAtCACACAGAAGAGAGGTACTTGACAAATGTcgCTTAACACAGGACttctAGTGAGAAGatCATTGATTCtCctAGCCGCTTGATTATCGTTAACAGCAaCAGCTCTTCtGATGTACTCATCCcTTGCATTATCATCAAAACCTGTCAAACGAACATtcACcGTCTCTACATCgaGATTATCaGgTATATAGGATGACCTCGTACATGTTATtACCTtAAAgTtcGCAAACATATTgCCAGCgATGATTTTCatAACTTgTGAtaTCtcAATATTATCTTTGtCCGGATATTCATCATAgCcATCAAAAaCCAGCACTGCGCCCGGGCTGTTTCTCAAAAtctCcATAaTgTCTTCCTCTGTTAGATTtGATTCAtcTGGCATCAGCATCAGTTTGAtCGAGACAAAtcGAcAaTATaCCGCcGAGGAGTCTTAGTGGAAGCAAGATAAAGATAGCTACATCTTtCAATGGcGATGAATCAGATGCATtGCACCAGTCATAAGCAGCTTGTAATGTAAaCGTTGATTtACCATAACCAGGATCGCCTTCTAACAGTATTCGCTTTGAaGATATTATGTCATCaTTAAATACATCGCgaTATGATTTtAGTTTTACTGCTtCCATTcTaTTTCCTTCCAAtggaCGTTCGCTTCcTTTATTGtCTcTTCcGTGcATTTCAATACCACCTTCTACAAATATGTCATTCACAcGAAACACCTTTTCGCGGATGTAaGgTATTGgaTtGATCTTGCTATAAAGTTGTTTGTAAaATGTCTtGAGGTAtcGCACAAaCTGgAgTCTTATCTTCGGATCCCTGGAAAATACgAtGcaGGgTGcgTtaGTAAACcaTGAAGTtCcAATTtACcAAGAGCAGTCAACAAGGgtGAGATGTCATTAGGCTTTATTtGACCCcTTtcTTCCATTAAgaGACCATGAGtAGCCCGgtgCTCTTttGCATgTtgTAGCTCGTCAATCTCAGCAGGAgtAAACcTGaGgAGCGTTGCAAGtctGAGTATGatttCAGTaGTAaGGAGCTCGGCTAGTCGTACCTTAAACCTGCCAAAATCTTCGGATCCCTGGAAAATACGATGCAGGGTGTTAAGTAAACCATGAAGTTCCAACTTATCAACAGCAGTCAACAAGGGTGAGATGTCATT
>gene=isogroup00019
AACAGAGGCAGAGCTTATTATTCCTGGTCACAAACCAGAGGTCCCTGAAGACACAGAGGTTACATTAGAAATtGTGgAaATACCACTGGaGgAGCAACCAGTGGAGGAAATACCTAAAGAGGACTTTCCAGAGAGACAGAGAGGACCAGCTGATGTACCAGAAGATGTTCAGGcTTCCCcTGTTGAAGCAGTtCTTAGCCCTGAaCACCCcGAGGAAGTTGAATTTGTCCTGGAAATTGAAAAaCcTGAAGAAAAaCTTCCTGCTGAAGAAGTTCTACCAGAGGAGCCTATCATTGAAGAAATtCCTGTGACAGAAAAACCCATCGAGAAAACTCCAGTGAAGCTTCcAGAGgATGACACACCTGAAGAGACTTTCcGTGACACTCTGGAATTAACAGTAGATGAAGAACCAAGGTTACCACAAGAAATTCAGATCACATTtGACTTACCTGAGGAGAGACAACCtcTTATGGAAGAAcGCATTGAAGAAACTCCAGTTGAGGAACTTCcTGAAACTgAGGAGCCATCAGAGACAATCCCAGAAATAACAGAGGTGGTCATTAATGAACAACCTGAGCAACCTCAAGAAGTTGAAATCACTTTTGAagTTCCAGATGAAACTCAACCTGAGGATGTTCCAACTGAGGAACAACCAATGGAGGAACAACCAGAAGATGAAAaGCCAGATGAAACACTAAGAGAGACCaCTGAGGTCAGgaTTGAAaGAGAACCAGAAGCACcTCAAGAAATAGAAGTTaCTTTtGAaGTCCCCAAAGATgAAACtGTTCaaGAAAcTGttGACaACTACAgtTACAACaAtaACaAAggaAGaGATTCCAGAAAGCAGAGAGACAACAACtGTTTCCATTGAaAAAGGACCAGAGGAACTGATGCCAATAGAGTTTGAGATTAAGCCAACTGAAGAGACTCCTAAAGAAcATACACCTCAtGAAGTATcagaaaaggAGctTTTaccAAAAGAGTCATATCCTGAtGTTGAAATTGAGGtCGTGCTGCCGGAAGAGGATACAAAAgAGaGGACTGAAATTTTcaTGGAAAAAGAACCAGAACCTCTTGAACCAaTtGAAATTACTGTGGATGTCACTGAAGAGAAagAaGAaGgACACTATATTCATAGAACTAGTGCAAGAATTGACtGATGTTACttGTCAATATTGGAGATACAGCCACCTTTACATGTCGAGTGATAGGTTTCCCAAGGCCTACTATcACCTGGTTAATCAATGGTAATCCTTTGAGTGATGATCGATTCATaTCTGTGTATGAATTGGATGGAATTTGTACACTTGTAATtACTGAGGTGATTGAAGAAGATGAGACAGTGTATGAGTTGGTTGCaaCAAATGAAGCAGGAACAGTCACGACAGAAGCAGAACTACTCATTCCTGTAGATGATAAGCCAGATGCACCTGTAAAACATtcTCcACAAGAGGTGCAAaTAACATTtGAGgTACcTAAAGAGAAACCcATTGAAGAACAAGCAATTGATGAGAAACCTTGGGAAGAATTTCCTGAGCGACGgAGAGgACCAGCTGCACTCCCAGAAGAACAACCCAGTGAGAGTGATGAACCTGATGTACAACTTGAAGCACCAACAGAAAAGGATATAACAATTGAAGTTCCAgAAGAACAGTTGCCAGAAGAAACTCTTCCTTCTGAAGAAGTTCCACTGAAAGACCTTCCTAGAGATGAGCTTCCTGAGGAGGAACATCCCATTGAGGATCATCCTGAAGAAGAGGAACCAAAGGAAACACTTCATGAAGAaTTCCCTGTGGAGGATAAACCTGAcGAAATGTTCCGTGACACTTTGGAACTGACAGTAGATGAGGAGCCAAGACTACCGCAAGAAATTCAAATtaCATTTGATATACCTGAAGAGAGACAACCAGATGTGGAAGAACCCATGGAAGAGACTCcAGCGGAAGAGCTACCAGTAACCGAGAaGCcATCAGAGCCCATCACAGAAACAACAGAGGTGGTCATTGAAGAAAAgCCTGAACAAacacAtGAAGTTGAAATCACTTTTGAAGTTCCAGAAGAAACTAAgCCTGAGGAaGTTCttttGGAGGAACATCCCAcGGAAGAGCATCCTGTAGAaGAGCAACCAGAtGACACACTTCCTGcAGAaTTCCCTGTGGAGGATAAACCTGAagAcaCTTTCCAGGACACTTTGGAACTGACAGTAGATGAGGAGCCAAGACTACCGCAAGAAATTCAAATTACATTTGATATACCTGAAGAGAgcAACCAGATGTGGAAGAACCCATGGAAGAGACTCCAGCAGAAGGgCTACcAGTAACCGAGAaGCcaTCAGAGCCCATCACAGAAACAACAGAGGTGGTCATTGAAGAAAAGCCTGAACAAATCATGAAGTTGAAATCacTTTTGAAGTTCCAGAAGAAACTAAGCCTGAGGAAGTTCTTTtGGAGgAACaTCCCAtgCggAAGAGCATctGTAGAGGAGAaaCCAG
>gene=isogroup00020
TGGTTCAATAATGATTTTtCTtttCATCAATACAAAAGTTACAAAATTGTAGTTATTATTGTAAAAAAaGAAGAAGAATAAGAAGTAATATATCGGAAACATTAATTACAATACTGTAGAGAAATAATATGTCGTGTAATCATATATACGTAGGACACTTTTGACCAACACATGTGTTTACATGCATTCGACTACATCTGAGTAAAAAGAAATGATCCTAGCCGATTAGCTGGAAATTTGGACATGCTATGTCAAGTTAAAGTGGATCAAATGTCTGAAGTGATTGTAGTATAAGAAACTTCACCCAAGGTTGATCCCGGACACGAAAACCAACGTTTCCACCACACAAATACAGCCAAAGACCCACTAAATCCTATAGGCTGCGAAGCGTTGCCTTTACATGTGTTATATCGGAAACTGAAACACAAACTTGTCCTAATGCATATAAACCCAGATGTTCGCTAATCATTCGACCAACGTTCCCAGGAGCGTGTTTCTTGAGAGGTTAACAAGACAGAAACTAAATTAAGATTCACTTTAGGAAGAAAGATAAAACAAGCCTTTATTTTtATACTGACCTTAGAGAGCTGTTTAATTTTGACACCTTCTTGTTTGCTGTGTGTGAGTTTTATATATTTGTTtaTATTTTAATGCCCACCCTCACTTAAATAAACCATATAAAGATGGGAGAGGTGTGTATACATTTCAATGCTACAAAACGGTGACGTCATACTAGGCTATACAAAAGAATgAAAATATGCGTGACATGTCCATGTGTTTTTATTGGCAAATACCAATGACTTCAATGCAgAgATGGTCAGGATTcATCAAGgTCATcGCAGCtTGGTAGATTAcTCCAGGGAGGACATCTTTTATTTCAGTATTGCATTCTGCCTgCCACTCTGTAGGCATGATGTTGCAAATaTCCTCCATtATGATCGTCAGACCATTTGTAATGTCCTCTtGCATTATACTGCAAgACGCCTTCAGCGGCCGCAGAGAAATATCTGCAAACTTCGCATTTCTTGTGCTCGGGAACCTCTTGGTAACCACTATCGCTCTGCATGACGTCATAAGGTATTTCATTCACATCTTCgCGTCCTCCGATAGACACtAtGATGGCACGTCCCGCCCTCCGTCGGAAATTATCCATACGTCTCTGCCCAAGCTTGTTAATGTTCTTCAAGTTCTTCTTGTTCTGCTTcGCCAGTTTTTTCATTTCTCTGGCGTTGTACAATTTCTTCTTTATATCAACATCAACGCGACGTCGAGGTGCAACTGTgTCAACCTCCTCTTCTACTTCCGGTTCAGTTTCTTCTACTTCCGGTTCAATTTCTCCCACTTCCGTTACAAGCTCAATCTCTTCAATATATTCAGTCAACTCTTGGCGGCAAAATCCGAATACTTCACAATCTTGAATAGGGTCCAGATATTTGTTGGCAAAATCGTTGACGTCACCAGGCAGCTCGTTAAAGAAACGGTAACAAGAGTCCCTAAGTGGACAGATTTCACACAGTGGACTAAAGAACTCAGCAACCATATTCCATGTGTAATTACAGGCAACAGCCTCGTGAATGAAACCGATAGTATCTTCACAGGCCTCGCACAGGTAGTCCTCTCCAACGATCGTACGCATATAGCTTATGCGACGATCTTTCAGAGCCCTTAATTGAGATGCACTGCGGAGAATGTTTGATAAGAAAGCGACAGGAGAGCGCCTTGAATTCAGTTCAGATATGTCCGTGTTTGTGGTACACAGTGTCAACAGCTCGCACACTTCCTCGGGCGTCATGTCGTCAATTAATGCAAAGAAGATTGGGAGATAAGCATCTACGATACTTGTACAGTTTGCACGGTATGTtGATGgCAGATCCTGGCAAAGTGAGTCGAGGAGATTTTCTATCTCAGTTtCCTGACCCTTAAGAAGGGACTGGACATCGCCGACTACCATTTCGCAGACGTCACACTGTACGGTTCCACCTGCGGAGTACATTAAGCTCTTCCAGTTGACACGACGATtAGTTAAGGACAGCCCATAACTAGGAACCACGAAGGCAACCACTAAGCAAAGAATAACGGTcTtCATCTTGTTGTTTAGATTTCACGAAATTAAAGAaTATATCTGAGTTGTTTCCAAGTGTCCAAACGTATAaGTTTCCTTTTCACGACGTCGGTATGtGTGTCTACTtCAGCTCAACTATACACCC
>gene=isogroup00021
GgACACAACGAGTTGAAAGGCATTGTGATCAACGTGTTTTCTGTtGgAATtCATTCATTACGATCTATAAGATGGCTCCTAGATGTCCAAAGTGCAATGATTATGTCTACCCTGCcGAGGAACTGAAGTCCAACAAGTACAGTTACCACAAGAAGTGTTTCAGATGCTTTGCTTGCAACACTGGCTTGGATTCCAATAATGTGAACCCCCACGAAGCCGAGTTGTACTGCAAGAAATGCCACGGCCGTAAGTTTGGCATCAAGGGATACGGCTTTGGACAAGGCGCTGGATCTCTCTGCATGGATGAAGGAGAACGTCAGGGCATGTCTGCTGATCCATCTCTCAAGAGTGCACCAGCTACtgCAGGGGCTTACCACTCTGCTAACCTAAATACAGGTGAACGCACAGGAGCTGGCCCATGGTGTCCAAGGTGCAACGGTACTGTATACCCTGCAGAAGCGCAGAAAGGAGCTGGCGAGTCTTGGCATAACAAGTGTTTCACCTGTGCTTATTGTAATAAGAGGCTAGACTCAACCACACTCTGTGACAAGGAGGGAGAAATCTTCTGTAAAGCATGTCACCGCAAGAAaTTtGGACCGAAAGGCTATGGCTATGGCATGGGGgCCGGCACCcTGCAGATGCAATAGCAAACACTAACCAAGTTTGCTGTGTGTGTGTTTGTGCATGCAAGTACcTAACATAGTGCTtGTTAtGCTAAGGAGTATGGTGCCcACGGTGTTGGATTtgGgACAAGGTGCAGGTGCTcTtAAgctAACTTAAATGTcTaGAtACTTCTCTaAGCatTGACtTaAtGATGGACTCCCAGTCATTTTTTGAAATTTTTACTGCTTTTACGCATTAATGTGCATATCCAATAGCTTTACTCCGTGTACAAAGTTTGTTGTACCACAAGTTCACTACCTCCCATGCTGCTTTATCATTTAGTCtTCCAtaACTCaaaaGtTgGGGaCACTGTACAtCATTTcTTtGtaGATtGTAATTATCTATCAaCTTTTTCTCCAGTAATGTGtAtAGATTTtCTTcTTAGgAaGtAATTTAttttCCAATGTcAATTCTTGACAGATGaAtTATGAAAAATTtGGTGTTATTCTATTGTAGTGAAGAGGCAGTATACAATTTATATTATATTTCTATGATAACAAATATGGCGTACCaGCtTTAAtTCAtTTTCAGtTTagtAGaTCTGGCTCTTGCCtACCATGTTATGCATACAATAATTTGAtAgCCTAaGcTtaCAgatAaCAATAGTaTTGCTtccTTTGCAtAGcCATTACTATACTCTGTGTTaAATgTCACAATGATTTTATACCTCCATGACATCTTTTATAATTTAGCTTTGGATTTGTGTTTACAACTGCAAGCTCTTTATGTTGAAAAATaatTTGACTCTTCcttGGTTATCAAAATGAAACATGtGAGTCgATAGTGATTCCTTTGTGGAGACTGCACTGGTTGGAATGGCCACATGAGTTGTGGAAGTTAGTCATCTTGAAGCTTCAAGCAATGTTCTGTAAGCAATGTTTCAATGATTCAAGAGACAAGAATTGTGGGATCTGAACTAGTTTAATAATCAaTTGGTTAATTgATACaGCTATAATATTCTTTAAGCTTTGATACCATTTGCATCTTCCTGTAACTTCCATCCATACTTGCAATAAAAAGTTtAaaTATAAaTTATCacAAAAAaCAAAAAAaCTAATAAAATTAGTCaTTTAGaAaGTTTTAaCCCTTTGTGTCGTccAATCACtGATTCttCCAGAAAATTGATTtgATATgaaGTGGttcAAGAAAATCATGtAATAGAAGCaTAtcGTaCAATTAAGTACTGGTGCAGTGGTTTTTCAGAGgTAAGCAATCTCTAGTACAACTCCAAAAaTGGTTTtaTATCACTAGAACTGGcAAaCAAAtgAGCTTAGAtcAGTTTCAAAATAAATTTCAAGTCTCAAATTGTAAAATAtGTTGAaGTtGATGTCAAAATTTCTTTtGGATTGACTTtATTTTTtACtAaAGTTTCGATATATTTCAGTGCCTTAttatCTATCTtATAGTAaTATAaTTCATCAAATATtACAGTATGTTTTTCAAGTATTTTAAATGTAACAGCGTGAATTGCAATACACATGTTACCTtGACAACTGGAATcAagTtGATGTTAGtGGCTAGTTAAtaTGCTTtATCATAAAGTGAACCTATAAccaaCCATTCACATCTAgttttAGCATtGTAGcgTtCTGTaaaagaatGgAAAAaaGgaTtCTTTGATATCTTGTATATGAGAACAGTGTTAGAATGAaGAATCcATTGCAGTGAAAATtCtcTGAAAGGTGATGTGAGGGATGgCTGTCCATCTTTACAGTGACTGCAGATGTGTATtGATAaGCAAGATATCAaCAAGAAATaTCATGAAGTTGAATGTGGCATTTATTTGCATGAgATAGCAATGcAACTTCcATGGATACAGAaCCTGGgATTGGTAATGgTTAAATAGTAATCTTTGCAGAAGTGCTTGAATATAGGTTGATATGAGTTTTACATACTAGCTGAGTtGTACAATGACTTTGTCGTttCTtACAGTCTtCTCACTGTTGCCTTTTATCACAAAAAGTGTCAGcATTAGTATAAGTAATACCTCTTCCATGCTTGCACGCCaaTCATGATTTCAAAATGGAACCGGCTTAGCAAAGACTTtGaTGgTCCgtGAGATATGTTaTaaaaTCTTAATATGCtTGtTAGCTGcTACAAAATACATACAGTCATTTAGTATTACAACaGAAaGTAAGCCTGaTATATAGCATaTgTACTaTGTTGGTATAGAAAAAGATGTCTTATAGGTCTaAGCTGGAAGGCCTCGCAAGTAAGGTGCCTGTGAGTTGGCCACTtCTGGCAaTGATGAAAGGCcGTAGCACCGAGCACTGTGTACATTCATGCGACTTTTTagAAGTTTTAGcAGATTTGAGTGCTGCCGtTtaGCCACCaCCAATGgCCTaCTTTTCCAACAACatGAATGAAAGGcGaGTGCttGATTAAAaccGATGGTGTGAAGACATGATTTTAAaCAATGGCACAccTtAATtAcTCTGTCTTAGcGTTACCACTTTCATCTATCATTTCTTAgGAAaTgGAatCTTTTGAAGTAtTTTTACCGTTTTGATaTTtaaAAAAAATTtGTTAAAAATGCTAtgATGTGTACTACTCCAGCAATATTTCATAAATGACAACTCGGCgatAATTGCTACAGAGAACtTTGTTtATAAAaTAGTTTACAaTGAGTGcctATTAAaGCAACCTCATTATTGTTTGGTATATCAAACTATGTTAATtGATGCtTTTCCTTTGTACACGCTTGACAGAACTTGCCCTTACACACAATACAATAAACTTATGGGTAGAAT
>gene=isogroup00022
GTCATTTgTCATCTTGCCCTTCATCGAATATATttcaGCgTGgCATTtcTtCAAACCCGAAATCATGGAGAATTgTTtCAAAGTTTGTTTAaCTGTTTTGACGATTTGgAACTtGTTTGGAACAGAAATGgTcaTCGTCAGTGCCGAGgtacGgTCTTCAGGTTCTTCATACTTtGTTTTTCAACAACCTGCGTATCCGAGAGATTGCAAAGAAGTATCGAATGCATGTTCCTCTACCCACAaTaCATCTGGAGTGTACCTtATTAAACCAGATGGcATCcGgAACCGTTTGAGGCTTACTGTgATAATGATCTTGATACTGgTGGTtGgACGgTATtACAGCGAaGAAGATTGGATTCTGTcAAATTtAATAGAAGTTGGAAAGACTTCAGAAaTGGcTTTGGCTTTCTAGGgAGTGAGTTcTGGATCGGAAATGAGAAAATTGCCTACTTAACAAATCAAAAGCGGTACCAACTGAGAATGGACTTTGAGAaCGTTGCTGGAGAAACTTACTATGTAaCATACGACGATTTtCGtATCTCAGaTgaaTgGGGgAAataTTATATATCAAGtTtAGGtAacATTCCTAATATCAGATGAATTAAAAATTGAATGGTGTCCAGCTAATGAGATATTTAGCAATGAGACATGTGAGAGGACTTGTGAAGACCCCGATACTTGCATCTCGGCTACCTCTCGCACAGAATCAGAGCAATGTGTTTGCGtCGGCGATTATCTGATAGaGcAAGGACAATGCATCCCTcTCAACCAATGCAACTGCTTCGTTGATGAAAAAGGAAGTGTATTAGGGGAGGGCAAGTTTTACATCAATTCAcGATGTACACGAAATTCAACTTGTAGGAACAACCGTCTTaTAGATGAGAGTTACCAGtGTAgTGATGACGCAACCTGTGAtgaGAGGAACgATGTCCGTAAATGTTACTGTAAtGatgGCTaCgAAGGGGACGGAGTGACGTGCACCCGCGAGGTGGTCCCAAAAGATTGCTACGAGCTTTATGTTTCCGGTACACTCAGTGATGGAGTTTACACCATTTAcCCTgATGGttgGcCAaGCGGCATTCAGgtTTActGTGAGATGGAAAGTAACGGaGGAGGATGGACAGTTTTCCAGCGACGATCGAGTGCCTCCGTTGACTTTTATCTTGGTTGGTTGGACTACAAGAACGGTTTGGTAATAAgAaTCAAGACCACTGGCTAGGTAATAAATATATCCACTCTATGACCAACCAGAAAACGTACCAGCTTCGTATTGATCTAAGGGATTCCGCTTCATCATCGAAaTACGCCGTCTATTCGACTTTTAGCATTAcTGACGAGGCAGACAAGTATCGACTATCAGTTGGATCACACAGTGGAAATACAGGcTATGATaGTTTGTCTGGTAGCAACAATAAACAATTCAGTACAAAAGACCAGGACAACGACGGATAGTAGTTACGACTGTGCaGAGGGACATCGCGGTGGCTGGTGGTACTACTatggTGGtTATGGTCATGCTTACTGCCGTCTTGATGGCTATTGCTATTTTTACCCTGATGGCAGTACCTGTCGTCGCTGTGGAAATTCAAATCTCAACGGAGACTACGACGGCTCTACTCGAGGAACGTACATGTTCTGGTACAGTTCTAGTTTGAACACTTAC
>gene=isogroup00023
AaGACTTAAGGTTAAATATTTCCTACAAAAAATGCATACATACAGACACCTACCCTCCGACCAGCAGAGGTCTCACTTTAAAAGTGAGAAAAAATATAATGAAGTAACAAATATTAGTTAATAAATCTTAGTTTGATTATGTGCAAATTAACTACAAAAAaTATAGCATGGATAGCATGGCTGTGAAGAGCACTTTGCAATAGTTACTCTTACAAAtgaTGATGATGActGCaGGGATATTTTtAAaCTCaTGTGCAACATTCAAGGAgAaTTCTTGTTATTGTTCGTTTTGAATTTTTTTtGCTATGCATATTCAATgaTGTTCTAACAATCAGTTTAGCCAAACATAAACATGATAAAAGTACAAAACAGTTGCCAAGTGTTACtCCAGTTTACATTTCCATTTTTtGTtCTTCTTATTGCTCCTAATTTTCATGACAATTATTTTTCCTGTTTCTATTTTCTGTATTTTGATCATGCTTTTtATCTCCTATGTCTACAAACAATTTCATTGAAGAATTTTGGCAAGTTGTAAACTACAATTTTTTGGCTAATACAATTGATATTTTAATATTTTATAAATTCTAaGCAGTAGCTTTATTTTTGCTTTttGAAAAGTACAATACAGAAATGCAATCTATTTtCTTTTCTttttATGTGTGTGTTAaCCATGACAACGGGTATAGTACTGAATTTGATCTATGTCATTTTTtCAAATTGATTTTTATCAATTTCTAACTAGACTTTtGTTTGTTTTCTTGCTTTGTTCATTGAAGTAATATATTACATGgAAGGAAAACAAAAaGAAaGAAGGgAGgAgAAAAAaGAaaTAATATTTCCGGCACAAAAaCAGCTGACAGAAATGAACTTTACAAAGGGGACCGAAAGACAGgACTCAGTTAGAaGCAAATATTTCCAGATCAAAGTAATAACATTTGTGGAATGGCTCCAGTAAATGGTTTACATGTATACAAATATCAGAACCCAAGAAAATATTTTTAAAAAAaGCTGTTTTGTCCTCAGAGGGGAACTtGAAAGTATTCTGGTGGTTtATTTTTCGATATTTTCGTTACAGTGCCTTCTGTTTTTAACATCTGATGATTGCACTGAACTAAAAAAACGTCTAACCAAAATTGGGCTCTCCTACTACTTTTCTTGAAGTTTGATcAAATGAAAAaTAAAAAAaGGACAGAGTTTGTGCCAAATTTATAGTCTATTGTACGTAACGACGTAAGTATTAATTTAtGCAAAAcTTCTTCCGTGGGTGTATGAGTGCGTATGcGGTATTTTAAATTTGGATAAACATAAAGAGAAGGGAAGCAACAAAATAGGAAACAAAAATAGACTTTTAAATCTTTGCATGATATTTACAATGAAAGTGGTAAGGTTTTGCTAGCTATTGTATATGGTGCCTGCAGCTCAATTAAAAaGGTTtCATCGTTGTCAGTGAAAGCAGCTGATGgTTACAAACGTGTATTCCAGTGTGGATGATAAGCCTTAAAGTTTGAAGTGGAATGGTCTATTCACTGCTAATATAGCCTCAATGAGAAACTCATGtATGGATTCGATTCTATACGAGGATAAACCGACTAAACAAATACATGAAAGAGAAACTTGCACACTAATGTTGCCATTTCTTTGCACATCCCATAACATGGAATTAACTTTGCAAATTGAGTCTATTGTTCGCATtGATTCGAGaGATGGTATCATAAACGTACGAGAAGATGTgAGGGTCCATAGTATCGCAATACACAGACTACAGTTACATATTAGAGACAATTATATTGTCCTACTCTTATTTGCAGAgaGAATCTACTTCATAAGAATAAATCAGAATTTGTCAAATTGATTTTATtttttttCTtGGTTtCTGTGATATGATCAATTTCTCTATTTTAAGAGAGCTGAAGGCACGGACAGACAAATAATACAGAtAGCTcAGCTATATATTAATAAGTACAAGGCATTGGTGGTGGAAAATTAACATTCATAATCCAAGATCTCCTGGAGGAGGGCCGGCAACTCCACGTAGGGCCAAGCGGTCCGAAACTCGTTAGCACTGTTCTTGAAGATGGTGGAGATGGTCCtGAGTTTGgTGACCTGGACCAAGAGCTTTGCGAACATCTGTTTGTTCTTCCAGTCTCGTCGGTCcACCTCTCTTTtCAAGCACTCCAGGATCTTGTCCTGCCTGTATTCCACCTTTCCATTCTCCGTCAGTCCCTGGCGATCCTCGCTGaagaGGACCACAGCAGAGAACAAGGCAATCTCTTCCTTGATGAGTTGCAGGGCGTTGAAACTTTTTGCAAATTCGTAAATGGTCTCCCAGAGTTGTTGGTTGTGTCCGAACCAATGAAGCTGGCACATGGGGAAGTTCTGGTCCGTGCCAAAGGTCATGTGATCATGACCTGCCAAAATGAGGGGAGCAGAGCGGATCAGCCACAGCTCAAAGAAACCAGTCTTGAGCAGAGTCATTTGGTCCACCTGCGATAGTTCACAGAAACCAGGCAAGTTCTTGCTGTACTGGACGACGCTCACCACGGCTGGAGTAAGGACGTCGGCGAAGAAGGTCTTGACCGTGCAGACTTTGGAGTACATGTCGGTCATGTCCAGGGACTCTGTCAGCTGTGCAATGGTCAGATTTTGGACAGCCAAGACGGACAGGTCCACCTGgAGGTGATCGACTTGGGGATTGTGGACAAAGTTTTGCCGCATTTTCCAATGAGCATGGGTAGCCGTGTCATTCACAGCCGATTCGTATGCCACCGACACCTTCTGGATGAGAGCGTAGATCTCaCGATCTTTGCGTTCTCTCTCGTTGATCTGCTCCTTGGTCTGGAGGCTCTGAATCTCGACCAGATTcTTCTGaCGCTGGACCTTGGAGTAACGTCCGACTCTGACAGAGTGAATGGACATTCCAACAGCCAAACACTTTTGGTATCGACAAAAAGCACAGCGCCCTCgCGTAGATTTCACAATATCACACTTGCTGTTGCGTTGACACTGAACAATCAATGTCCTGTTGCCAATGCATCTCCTGAAAAAGCCCTTGCATCCCTCGCATGAGGTCACTCCATAGTGAATGCCTGAtGCTTCATCAGCACAGACCCTGCATACAGAGAGGATGGGACGAGGATGTTTGACCAGGGGCTTTGCAGCTTTCAGCACCATGGTTGCCATTGTTAACCTGAAGGATTTTCTTGAAGTATGAAGTAAAAATCACAAAAGTAAATCCCAAaCACCGAAcGTTTTTATATGGACTAAGAaTTCGCCAAAGAAGTCGAAaTATTCGTCGCAATTTAATTGATGGTTGGgTCCAGCCCAAAATTtGTTCGAAGACCAgCTTCTGTTGAGACCCTGCAGCGACCAGCGCCCGGGTAAATGGAAGGAAAAATATCGAAAaGGGACCAGCCCGTTTTtACGTTTTCTTTCTGTGGTTGCTTCAGCAGGTATCC
>gene=isogroup00024
ACATCCAATGGATTCATCTCATTCTGCGAAAACCATTCCTCTAGCTTCTTCTCCAAGAAATAGAGTCTTGAGATCAATGTATAACGAATACACAACAGGACCAACCAGGAGAACTGTACAATCTTAGGACACTGTTTGCCTCGAAATTTAACTCAATAGATTAAAAAGATTCCACATTTTATGGGTACAAGTAAAAtACCTCATTTGATaCGAAAATGACCCCATCTTCTTCCGCAAGATTCTCCCTTTtGATGGTGTCAAAATTCACGCATGCGCACAGCTGGTTGTCAAGACAaGgTCATGgaTAGAACTAACACTGTATCCAAGGAATtAGAGCAGAAATTGACGAAGGGTCTATTGTCAACTTtATCCAATGGACaCAGCTTACCGACAGAAGCTTAAaGTGATTGGTTGGCTAgACTGATGACGTCATATTTGtcTATATAcaCGCTTtaTTTaTTTgTTCACCAAAGTTGAAGACGTGTTTCAAACTtGTTTGCTTTCAAATtaTAgTGTAAGAATTTtACAaTCCGAtAaTTGTACGCATGCGTAATGTGCTCAAGTAACcTtCAAAATATtCCATAATTTACTTGTAatAAAaCCTTCGGCtGTTCTACcTtcAaTGAACCaaaaaTATTGctCTAcgCGaTATCATTTtaTCAAACATTTATCGTAAaTATGGTTACGATAATAGTAATGCATCCAtcTTaTTATAATTATTgTTATTGTtATTTTGTCAaTTTATgCAGCTTACCTTTGcTtagcTtcTTCCATGTGTTGTATGTGTTAgATAATTtAaGCcTAAGTTATGTATGTGTGTATGTaTTTtAGATCctCCTGCAagCAGGAaCTCGCGAaGAAGCcATCATTGGCTTATCAAAGCCGCAAGCTGACCGAAGTCAGTCTCTTAgATTCATATTTAACGTCCATGATTATGAATTGTCAATTGTCAACAACTCTGTAACTGGACGACATACATTAATCTTGGAGTGACTCGAACcaGggACCTtATGATTGgAAGGCACCGGcATTAACCaCTGAGCTAacACTCCACgtCTGtcaTTCACgTTATCTGTCATtcACCTTCCCAcGGAATTCACTCGAGAAACTGGTACaTtGTTTGATACTTTAACAGCATAaGATCATTCCCTGATTCTATTGGgAGGAGATTGCAAACTCATCTaaCACCTTTAAAATTTagTCACAAATAAATTAAAAGTTGTTGTAAATGTTGGGCATGTTAAATATTGAAGGTtgACAGGgTTGATAtgTTCATCATGTATTTATTAGTTTGCTTTCAAATAAGTTATTATGTCTCTTGTTGTTTTGTTTAGTCATTTCCCTCTTTCTACATTAGCGCTCAGGGAACGAGAAAGAAGCGggggTGTTTttGGCCCAAACCAAGGatCATCATTtAGCTTTCTTTATTACCCAGTGTAAacTTACTGGatCATTAaCACaGTGCTAATGCAGATAAtCTTGCaTTtGTCACAACAAT
>gene=isogroup00026
GGGTAACAAACCTGGACAACGTTTACATAACAGtCAaTTTGAAAGTCATGAACTGACGCGtcTTtAATTTGCAGCACaCCcTTAGGCTTATGTAACCATCGCATTTTCTGTGGGTCATCGACGAAGTGAAATTAACATATTAAGAACCTACCAACACCTACTGTACCACTGCTACTGAGAAGAGCAATTCACAATGAGTGCAGCgAGTGTCATCCCAGAACCAAAGTCCATGACCAGGGCCAAGAAATGGTCAGATGAGGTGGAGGAGGCCTACAGGTTCCAGgTAGCTGGATATAAAGGTGAAGCAGAATACACAGCACTCAAAGGACTAGAGGTCGAGAGATGGCCAGACAGTGGATATATCAAGAAATTGACCAGGAAAGACGGCAACTTTTACTACTACAACAAAGACAGGGAATGCCCGGACAAAGACGTCCATCAAATCAAGATATACTCGTATAACTAACGgAGCGTAaTGAAACTTTACGAGAGACACACCGTTCCAACGTGACGAAAGAGAAGATACGCACATTACATAATAAaaTCACTTATCACCTTGAGCAAGTTTGATCCAATCACCGTCATGTGTATCAAAATCAATtCcATCCATATATATTAGAAATCCTGAAACAATGGAGAGTAAACTCATCTTtCACACTTGGGCTTATTATTGACATTTAGTaCTACTTGTTTtaCAAGTCCCTTGTTGTTgTtgTTCTTCcTtaTTTCATTTTTCATtGTTtCTCTTTTTcaTTTtGTTTGAaTtGTATTCTGATTTTGTTTGgCAAAAGTTAaTATTGCCcTCTCAGGCATTGTCTAGATTTtCAaGTTGATATTAATGTCAACAAGTTTATGTTCTATGTACAaTAAGTATGAAATTGAGTGAGAGAGACTTATATTTTGTTtAACtTTTATCTGTTAACTGGGAaGGGAAAaGATCTTtGAAATtaTGTTCTTGATGAAaTGCAAAAACCAAaacTATTAAATTAATGCAaCCAAAaGaAAAaaTGTCTAtTTGAAGGAGCACTGGTAATGAAAGATGAAAAGTTTAGTTTTATTATACTTAATTATTACAATTACATTTGCTGGTCAATCACACTTATTGCATTCATTTTAAGTACAGTATCTGGCCCACATCTAGTACCATTGATGAACTTATGAAGAATTTACAAAATGTTTTATTTGAACTCAATAcCCAAccCCCCCCccGCCCACGCCTGCATTGGCTCTCTGTTCTACCTTCTGATAAAGTTATCTCAGTAGTCACAAACagACTAAACCACTATCGTAGaTGAATGCaTTTTTCAtgTTTGCCtAcgTCAGGCCATCCAGTGGGCAGCTGGTCAGTTCATTGGAAACAGCCTTGGTACCCTaGAAAAACAtAATTttACTTTACTTCTGAGTGCcTCATAGTACCAGGATATTAGTACATAGcTACCCATTCTATTTTATCGTGTATTCTTCATACATAAAGGAAACATCGAGTCAACCTTTTGTGTTATCCAGcaaGGTTTtGGCAAGTTTCTTGTGAGTCTCCAtGACAaTCTCAAACTGcACATGTTCGTTTTAAAATATGAGAAGAGCCTTGGgaTATCTCCGTGATTAGATTAAAAAGAATCAAATTCTACAAGTTTCTTCTTGGTCATTtGTGTtGTtCTTtAaCACACAGAACATTCATCCTtCAGTTCCCTtcaTATGTAtATCtACCTCTGTATGTGGAGATTgTacaaTCTacACaGTAAGGTATATAAGTGAAATGCTGAAAGAACAATttACTTtATATCAATATTGTTaTCTACTAAGCATAATAAGGATACTATCAGACATTGTTGTATATATTATTtCTTATTAAAaGTTTtCAATACAACAGATATAaTGTTTATGTACA
>gene=isogroup00027
AATTCTGCtGCTCAtataccAGATggtAaaGGGGCaaGGAAATTGATCAGAAAGTAttGCTAAGCAGTGTACTGTACgtgAATTAGCTTtgATGTGTtATCTAAAAATTCACCAAAATGCgaCAGATATActCCAGCTTGtGGTCAAGTTATATACTTTGGAGTCAATGATATTGTGACTTTCCATGATGGCCTTGAGTAGGTGATACAATAGCAGgTTGTCCtcTGTGGGGTACACATCAAACTTGTATGTtaTACATGGAAGTATTGATTGATCACAAACCTGACGCTATGATTGCTaaaaaaaatGTCAATTTTGCAGTgaGTcaCtAAACGAttttttatAGACAAAATACCAAACTAAACTAAGATAACTTACTtGgTTAAaGATTTTAAAAATCTATTATCTTTATTAATAtATGACACTTATGAAACAGTGGAAACTATCAGGGCGATATCGGAGACAAaTAtcGAAACACAAGGAAAACAGTTTTGGAAACAGAATTCAAGAGGGtaCTtAAAATCCAATGTCTAGAAAaTATGTCTCGAGTCTTACTATGTAAAAAAAcAGTCACCTtGAaCCCAACAAAtGTCCACaTTTGACATCACgAaCAaTCCCagAATGCAGTCCtcTGCCTccGattCCTGACTGGCAACGACAAGCTTGCCATCTCTGTCTGATGgTCGGAAAAAACCAaGAACAGGACAGGACAGAGTTGTTtGGGAAGTCcGACTGATCTACTTCGGgctGAAGCGATTtCTtCATCTtGTCAATTGAAAAAAATAGTGTGGTCTACGATGGAATgTGGGGTCAAAGGTCgCCGCTGTTATGcGCCGTTTCTTTCTCCGTGGTAGCATCGGCTGGTTCCGTCTCTCGCGtGGTCTCTTCCGATtCCTCTTGGCTCGATTCTGtcTcTTGTtCCTCTGGTGGagTATCCAtGGGtaCAGGCTCTTCCAACTGTGCTTCTTCCTCCCCTCCGCCGATCTGTAaCGgTTCTtCTtCCGCatCCcTtCTGTCGGctGCTCTCCCTGATCCTCTGCCTCTCCTGCcTCTGTTATTGGTTCCGTCTCGTTTCCTTCCGTAGGAGCTTTGTCTTCTACcGgTAGATCTGTTTGTATCGTTTCCTCATCGCCTgCcTtCGTTTCGTTACTCTTCTTtgCTTCGTCTGTCTTGTTACTCGACTTCTCcTtgCTGGGTTtCTTCTTGGGTTTCGCAGTCTTGGCcTTtCCCACCAGGTACCTCAGCTCTCTGTCGATATCCGATATTTTATCTTGCAGATCCGACGTCAGCAGgACGGGCCGTtCGTGGTCCGCCAGTTTCTTCTGcTCCTTCATCTTGCTCTTGAACCAATCCTTAGATTTGTTGTAAACTTTCTCCAAGAGGTCGACCTCGACTTGAGAGAAGGGaGAGTCCTCCTCCACCGTGATATTTTTGATCATCTCCAGGAAGACcTtGGAaGTATTtAGGGCAGTCTTCATGGCGCTGACCAGTTCGGgCcGATCTTTCTTCTCCTTGACCCTGAAGAACAGATCTTTGGTTTGTTTCTTCAGTTCTCGTAGCTTCTGCTTGAAGACCGTTGCGTTGGTGTCTGCgTCcACcTCGTAGACCCAATCGGAAGCCTCGCTGAGATTGGCACGGATCAGATCTCTCTCCTCCTCCAACGAACAAACTAGGTATTCGTCCTCGTACAGTTTCTCTTGAGTTTCGtAGATGAAAGACTCgAGGTTGTTcACGGCTTGCTCCTtGGCACGTTTGGcCtCTTGTATCCTTCTTAAGTCTTTCAATTTTTCCTTCGATGTTTTTTTCATTtCCTTAGAGGGGGTCTTGCAGTCTAGCAATTCTATATCCACtGAtATGGCCTCcTTtCACTGTCTGTATCTGCGGTTTAGTCAGCTTCACCTTTTTCgtTttcTtcTTTGTCTTTtCcGTcTTtGTCCtgTTTGTCTTCGTCCTTCTTCTTCTTTTTGTCCTTCTTCACTTTCtCTCCGTccTtCTTTTCATCAgTCTCATCCTTGTTTTCCTCTTCCTGTTCTTTTGCTTCTCCTTCCTCTTCTTTCTCCTCTCCTTGCTCTTCCTCCTCACCATCCTCTTCTTCTTTCTCTTCCTCCTCAACATCCTCtTTTTCTTTCTCTGCCTCCTCAACATCCTCCTCATCATCCTCCTCAACATCCTCCTTGTCAACCTCTTCTCCTTTCTCTCCCTCCTCACcACCCTCAGCTCCTTtCTCTTCCtCATCTTtAGTGTCCtCACTTATGTCACCATCTTCTCCCCCTTCACTTTCCTCCTCTTCACCATCGACGGTTTCTTCGTCGGTTTCTTCAGCAACTTCGTCTtCTTTCTCCTCATTTTCATCCTCTGTTGGTTTCTCTTCTTCTAAGTCCCCTTCATCCCCTCCGTCATCTTTTGGATCACCTTCACCCTGTTCCTGTTCTTGGCCTTCGGCATCTCCATCTTCTTCTCCATCACCTCTCTCTACGGTGTCCTCTGGAGCCTTTTCTTCCTCTGTAGCTCCATCCTCCGTCTTTTCGTCGGTGTTAGATCCAGAGAAGAAT
>gene=isogroup00028
AACGACGGCAGAACAGACGATCTGAACATAGCTTTcgCCAAAAagcAGGCGAGAGCAAGCGAATTTtCCAGCGGTATCCAACATCGTTACAGCTAAAAGAGCCTTGAAgTGAaTATATGATTTTCCTAAGTTATTGCACCATGATATTCTAATAAAAaCTGTCTAGATAAATAATGTAGCAGTAACTCGGTTGTTaCTCAGTTTACCGTTACACCCTAACGTAGGGCTAACcAaGAAACAGCCCTAACGTTAGTGCTTATAATATTTCATtGATTTGgAaGCCTACGGTACTAAAGTAAGGGTAaCGTTAGATGGTGTTCAGGCTAACGTAATATTTGCCATGAACAAGTGATATACAGGTTTGCACTGGCATACTCAAAGTCATTCGTCCCACCCAATGTTCACATTCAGCCAAGCCTaTGAAGaGGAGAAAATAGTAATTTACATTTaTTTATATATTtAAcAaCaTTCAaTCATAATGACagTCCTATGCAAACTCAGGGTTTAtAaGTTCATGTGCagCCAGgAaGTGGCATGCGTGACTCTCAAGTGGCATATTTTGCATATTtCctGGTACTAGTAAGATTTGTGTCATCAGATTCGCACACATTGGCTctAGTTTCTCAGCATGGTTAtGGgAGgGGGgAtcTACATTCTAGGATATGATTTTCTtCATTCTGATGGATTAGGAACAAGTTTGCTAGTtCTTTACTTtGAaTTtATtAAAaTtGATTtAAATTTTCAGCTCAGGATatttATGGTTTTGGAGTTACCTAaTATAACCCCCTACAAAAAaGTCACAACcTATGTGACTCGGGGTACACAACTTCCTCGTTACCCATTCTGGCCTTTTAGATCTCTGATCATTCCACGCTATTCGAGTgAGAGTTTGAAGTTtACAGCACAAAGTTTACATTCCTCCCTAAGTGTAATCAGAATTCAAGATATTAATCcAGTTGGTACAAAACATCATCGACATGTTCTTCACAAGATTAAGGTTGTTCAGGAGGAAGACCACAGTCCcACTATCGTGACTAGCACCTACTGCATGGAGGCAAAAACcAaCTTGTAAATTAACACATTtCTtAATTtCACAAAAACAGCTGTCAGTAGCAGCCCTCAGATAATCTTTCCAGAGGATTTTtGTTATTTTTGTCAACTTTTAAACATTTGTCAATGATTGTTGTTTCTAGACAgAAaGGTTTACTAATGTTTTAACATTGTATACATGTTTTGTGATCTCATCCCGCTaTCAGTAAACAAAGAATCTTGTCAAAGGAAATTTGCCAGGTGGAGTTGGAGATCCATCagAACTTGGGACAAAATTGTTACTTTGCCATCAGAGTAAAACAAGAAAATATTAATCGGCTaTTTtACATTGTATGTGGCTTCTATGCTAAagCATCcTTTTTtCTCTCTTTtcAAGAGATtGTCAGATTTtATTtCAGCATCTtCCAAACCTAAATGtaTaTTTTtCATCACTTGCAGGGTCCAGGATAGAcCCcAGGCCTTCttaCGACAaTTtCATCGTTCAAAATTAATCTGGCTAATTTGGAAAGCTCATaTtCAgAaTTGAAATGGCAGCCACAggTTTACGAGGATTACGCGAAGCAgAGGCCACCCctttAcGAAAGTATTTGccAACcTCCCTcTCgaCCcTCATCACAAAAGTATTGTTCCccgccTGGAGGATACGGATGTAACCACAATCGACAAGAACAGCGATATATTTAGTtCcTTtCTGAGTGAGACAACCAACAGTAAAACAAGTCAGAGACAAGGCACCGACATGGAGCTTTTGTTTGACCTTTtGgAGGAATTGCCTTTCCAGAGTGTTCCAGGgAGCGAGGTGATGCCCAACACGACTGTCAGCCGACAGCCGCTCGCATCCACCTCCTCTTTCGCCTCTGAAGACAGTTATCTGTCCGACAGTTCGATAAATGCTGGCGCTGGTACAGGCAATATCCTTCTTGATCAGTTTGCTGACATTAACCTATTGTTGGCACAACAGAACCAGGTCAATGCTCAGCCTTTGTCAGCATTGCCAGTCCTCTCTGTTGATGGTGTTGGTTGTCAAGGGAACTATAGTGCACTCAATAACGATGAAATGTGGAATTCTAACCACAACTCTAGTGGTCCAACCACGGTGGTGGCTTCACAGATGGACGCCAGTGACCGTGCCCCGGTGTTTGCGGATATGGGGAAATCTCCTTCCCCGGACCGAGCTCATGACTCTGGTCCCGCAACCAAGAGGGCACGGTTGTCCTCTGATGATTCCATATCAACTGTGCTCGATGATCTCGAGAGAAGGCGCGAAAAAAaTAaTGAGGCCTGCCGGAAGGCACGGCATAACAAGAAGACGAAGGAGGTCGAGTTGAAAGAGAAAGCGCAGACTCTTGAGAAGGAGAACGAGAAGTTGCGAAAGACGATTGCAAAGTTGGAAAAAAaGgTCAATGAGGAGAAAGCCAAATTtCTGAAAGCTATGACTATGTCGTCATAAGTACATTAAAATTTGTTGCTGTtCTCTTGTGCATATGTAAGATGTACTATTATGTTGTAATCAAAATTCTTTTTGTTTTtAGTGATTTTGTTCTTTTTtCCTTAAAAAAaTGGTGTGAGTCATATTTTCCAATTCCTTCTCATTACAATAGATCGTAACGTAGTTATCCTAAAGTTCTCACATAGGTTTGTAAAAGCTGCCGTTAGGAACTTGAACAAAAACAATTTAAAACAAAACGGTTAAaGGTTACcTCCACAAGAAATTTTTGTAAAGCCAAATTTTTTCACAATTtGAAATCAGGCAGTaGGTAAACCTATCTATCAGAAGATCATGTGCGGTATtAATGGgTTtGATCCCAGAAACTAGAAGCAGATCATGGCAGTTtAATTGAGTAAGgACTAAATGCAACATGtCcTTCCTGCCAaGGTgAaTTGAGAaTGCTtCTtCgTGTGAAagtCTtATAAATTtCTAAAaTtCCACatgTATTCTATCcaTATCATTGCAAAAAATTtCTTTTCCGggATAAaTCTAAGgAAAAGGCGCACCATCCCCAAcTtACTGTTCAAGATAAGTtGAATTACTGGATACTGTGAGTGATGGGGCGTGAAATTGGTGgTTTTCCTTTTGCCCACAGACGAGGAAGTCGTACTTTCgTACTCAAACTGagATACCATTGCAGATGCTATCCTTACATGaaCATCAAagATGGCTTCTCTGTGAAAGAAACGTCTTCTTTGTGAAtaCTTTAAATCCAaGAAACAATATTGTCACCATGGCACTTTGTATATTACTTTATGCAAAAGCAAGTTCAAAACaaGAAAACAATGGGaaaaaaACCCACAAAGGTTGTATatAAAATCGATACATGATGTAaaGGTGCAAAAGGTAGCATTtAAAGATTTTGTACGTAGAaGCTGGAACCTGATTCGTCAATGTGTATATTATCATTATGAGTTACAGTTGTACAGTAGTGATTATTTTGTTGTATATAAATCcGTCTGGTATGTTTTAATGTTGATTtGTAAAGGAGAATACTACATGTGGTGAGATGAAACAATGAGGgTTAGGTGACCATTGTGTCCAGACAGTGTTTTGCTATAATGTGtattGCCAATGAACTCACAAAGTTCTGTAATTCACTTTTGGTTGTCCTGTCTGGTAGTTGAAGAATGATCAAAaTATcTAAAAGAGACAGGCctAGTtGAAGgATGATaGAAAGATCAAAAGAGATTAGCCTGTCtGTCCTaCAGgATATTCATTTCAAATAGCAGAATTTTCATTAATGTGAATGGAATCATGGTAGTTTTTTtCTGAATTTGCTCTGATATTCTTGCTGCTCTATGcaGaTTTTTtATGCTAACTTTGGTTATGACAcACAAATTATAGATCATCGAGTCgaTAGATAGATAGCAACTAAGTTAGTCcTAGAAAACcATATTTTTTAGAGATTCtcACAATTTACTGgCAAGTCTTGTTGTTTATTAAacaCaTCTGTTATTGATtATGTGGAGAATGTGTGgAaGTGATGTCTTTCatGTACAGGGTTTGACATAaTTAAAAGATCTAAGCAAATTTGCTGCCCATTCTAATCCAACCAAaGTtGGTTGCCTGGGCGATTTctGCACTgCCTCtCCcTTTGGTGCATTTTATGCGTCAAGCCCTGAGCGCTcTtAataCAGCAAAGGTATGTTAgaGATCTGTGTTGCTAAGGGTTCCAAGGATtAGAGAGATGCAAATCAAcTTTACATGGgCAAGCAGTTGGAAaTATCTtAAAaTATATATATCTAATATCTATATATATATACTGCCAAcatGtgTATTACTGCATAATCATAAtAGataCTTTTaTTttGCTAATGTCAATAAATGAAAATCACAAT
>gene=isogroup00029
TTATTATttATCAGCgTATTTAcaTTAAAGCgaaCAAGAGATAGGGTGACTTTAGGCaaaaTTCTAGGCTTGAttAATCATAGttcAAGAAAAAGcaaCAATTTGAGTGCTGTTAATGTTTTTGTAActATTCCGGTTTTCATTATATTCAGCTTtAAAGtaaaCCtGATCCCTGGAATGCTGcttttCCCcgTATAGTTattgTGTTGCTTCTCAGGAATATACCTAAcagTcTgTATGTTAGACTAaGTAGTTCAGTCACTTTAACTGAcGAGACTCACATGTTTAAAtgTcaTTtCTCAAAAGTCAGAAGTGgCATAGAAatGCAATCTgAaCTGaTAGCAGTGCTTTCTTACTGTCTATAACATATCAAGATtAaTTgcaTtGCTtAAAGTCATCCTTAAAAaTACAAATCTCCACAATATAATAATAATCcAaCTTGAaTAAAAACATGAAAagAAGCCcAAGTACCACTAaCTACATAACCATGAACCACtGAcAaTATACAGAACCTGGGCACGAAAACCAAacGACTGATCCACTCTCAACCCGTCCTCtcGCATTGAGgcTGACTGTGTGATCAATTTGCTTATGGgTACAATATTtcAACAaTAcGAGGgAAATACAAATAAACgTTCTCTACATGAATTGCTCATtAaTCACAtAAaTTGcAAGtaTAAaGTGAGGACTTTATAAAGGGAaGCAATACCCAATGTAACAACCTCAAAAATTAATAGTaCATACAAGAGATGCTTCTTTAAAGTAATTACTACCACTTTTGATATcACCCCCCCCCccAccTtAGTTTTTTCtATGAGCATCTTATTtACAAAaTCAAAGTAATGAATGTCCAACTTCATTTACAAaTaGCTGTTCATACAAGGTATAAACTCAACTGCTCAGCATACATGTCTTAGTGCagTAGAATAGAGCACTAGAATATTACCCCTAGTCCTCTATAaCAGACAACCTCACACCCCATGCTGCGATACTTAAGATGCATGATCACTCTTAGAAGTGTAAATGGAATCATAACGAAATAGCCAATAATTAATTAATTTAGGTTTACAGTCTTGTTCAAGGCCgAGGCcTCCTCACaCgACTTTACAACTTAaCCCcTGGTcATTGGTAACTTGTCACACCCACACACcAAaGTGTGCACAATTCAaTCAATCTCTCCTGGGgCACCACAGTGCACCACAACCACGTGTCCCCcGGGGgACTTCCCATAGGGTGCAGCCACAAACCGGCGCACGCAACTATATTTACAAGTTACCTCaCagGTCCCCATTTATACACCTGGGTGAAGAGAGGCAATGGAGATAAAGtGCCTTGCCCAAGGACACAACGCAATGATCTGGCCAGGGCTCGAACCTGTAATCCTTAGATCACAAGTCCACTGCCTTAACCACTTGACCACAATGCCCCCaTGGTAGGGATTAGActAGACCTCAACATAAAGTTACTTGCAATAAAaCTCTGGATATAACCAAAGAAAGGTTGAACCAAGACCTACATTTtCTTtGGTGATAAaTAATTGCCATCAGTTTTGCAACAGTtCAGaTAAAAGAGTCACAtAGCcGATGTGTGTACCcAaGGAGTTAAaTCCTTTcgTTTActctaCAGATATGtagTTTtCAAGTTcAGTGAAAtAAAGTTTTGTTATATGtACCCACgTGGcATGTTTGCTACTTCtgCGAGTCcAAAGTTTTTGAACAAGAATTTTtcGTTGTTtGactAAaTGGTTgTGGGTGTTGTATgTTtGAGAAGATTAGCTTGCCTTCAGTTCTGTCCagCTTgaCTGgACATGCTgCcGGGGCTCTGAGAATTCATTTtCaTAATaTCTATaCTTCCtgTGGTTCTAtACTGGTCATGTTGGGTTGTCAATCGCTCAAAATATTGTAGTTTCCATTTCTGGTGGCTGGAGAcGGATAaaGgTGCTCTTGAAAGCATGAATGTCTaggAttttCATAGAGaTGAGAA
>gene=isogroup00030
GgAGTACACAATACAACACACCCTTAGACCACACTGTTGAAGAATCATCATAAGCAGCACAGTGGTtGTAATTTTTCATAAACTGTGAAAAAaGTTTGAGGTaAAACATGGCCAGCAGCAAAACCAAGAGCAAGGGACGCaCAAAgAAGCGTGCCCAACGTGCAACATCCaAaTGTGTTTGCGATGTTTGATCAGACACAGATCCAAGAGTTCAAAGAAGCTTTCAACATGATTGATGAGAACAAAGATGGATTCATTGACAAGGAAGACCTTCATGATATTcTGGCCTCTCTGGGTAAAAACCCGTCAGATGCCTACTTGGAGGATATGATGAAAGAGGCAcCCGGTCCTATCAATTTCACAATGTTTTTAACATTATTTGGTGAAAAACTAAATGGCACGGACCCGGAAGATGTGATATTTAATGCCTTTTCTTGTTTTGACGAAGAACAATCTGGAAAGATACAGGAAGATTATTTACGTGAGCTTCTTACAACAATGGGAGATCGCTTTACTGATGAAGAAGTGGATGAGATTTACCGTGAGGCTCCAATCAAAGATGGCCTCTTTGATTTCAGAGAATTTACCAGAATTTTGAAGCATGGAACCAAAGACAAAGATGATGACCCAACACCATGAACTGTAACCCACTGATCTATACAGGCTGCTAGTAGACCCACTGACCAATCCCTGCTAGTAGACCCACTGACCTATCCCTgCTAGTAGAGTTAATAACATTTATGTTAAGTAACACAAGGCACAACACAACCTAATAACATGTACCATTATTACATTACTTTATTCATCTGTACTCttcTTCCACATTGTGTTGCTAATCAATGTCTTCATCAAAGCCCATGTTTAGTTTTGACTGCAGCAATTTTATATTCCTAATGGTATGTTGGAGGGTTTAAAAGAATTTCCTATtAGTGTGAAAaaTTGTATAGTAGTCACATATTTAGTACTGCTGAAGAACTTTATGAAATGATATCCTGACAGATCGGACAGAAGCCCACAAATCAACTCTTTCCTCATTCTCTGACTACAGATTAATTAAaTtAATTaaAGCATTCAAGTAGTGGATCGCTTGCTGATTCTTAAGAGTTATTTCAGTATCTAACTTTTACAAATGTACATTGATAATTCTCATTTTGGAATGCCCTTTTACCTTTATCGGTGGAATTTGTGTCAACGTTAATAACtgTGATTTtTtCTCAGAGGGAATAAGACATTTTGAATGTAGGGTTACTTATTTGGTACCTCAAATATTTGATTAGGCAGTGTTTCTGACATCACATCTTTACATTAGGACATaTTGAATGCATGAAAATGCAGAAATtAGTTCAATTTTCcAtGGTCtTTTTGAAAGACTGCTTACAAAAATACAAAAATTTTGGAAACTACAGGTATCTTAAaTTTATCATAATTGTGGAAATACCTTACTAATGCCATCACTGGTTTGTGAAAGtTTGTTTTCtTtATTGACAAATTCtTTTTCTTTCAAtTTTTTTGCTTCCAAATTGCAGGCATTCcTTTAGCTCTCATTCCTGTGTTtAAGACTTTACTTTTTtAtGTATAATTtACAACTAATAAGaGATTaCaaTTAAtCTcTaccccTGCtaGaAGGCAGTGTTCAAaGGTTATAGCTAAGTTATTTCATTTATTGATAGGGGAATGTAGGCTTTTCATGATGAGATGGGTAAATAATGAAACTAATTTTGtAGCAGTAAGTTtGGGACCAGCCTGTTtATACTGTAAAATTTAGATATTAACTCTAGTGAAATTGTCCaTtATTTtGTACTGTagAAGTATACAAATATaGGTTaaaaaacTcCA
>gene=isogroup00031
TTCCATAGTTATCCATAAAGGCTAAGATTAGAAGGACAAGCTCTTGAGACAACTCTGTAGTGATCAACAGTAAACAATATGTTCAAAATACAAATACGTACACTCTTTACACTGCGAGTAGTACAATAAAATACAGGTACAGTAAAATAATAATACAacTCAACTGtcAATACAcTACAATACaCTtAACTGTTAACtcTCTGgaTATAAACTCAaCctAACCGTTACTGTCACTCTACAGTATACtAAaCTCCGGTACTGTCACTCTACAGTATAAaGgTACaCAATACtACTAGCACCCATGTGCTTAACAaTACACAACCACTGATcTACACAGTGTACACAACACACGCTataaaCCCATAGGACCAAGGTCCAAAACACAaCCTAACATACGTACTTTGTACAGTGAAGTACAACCTAGCCAGAGGGGCAACAATTACAACTtCGATTcAATttAaattAAtAATAAGGgttACGTACGGCAcTTtaAatAATAAcAATATGTATGACTTAAaCTcTTACTAtACTGGGgTCAGCTCGCTCGCGGATAACAAGAATtCTCCACGCTCGCGGACATCAaGAAACTCCATCTCTCGCCAGCTCGCTATATACTATAGTAGGTCCGCCATCTTGGTAACCAGCGACTTCGAGCCAGAAGTCAAAcCATCCaaaaacctGaGGCATCCTGCCTctGaaGAAGGGTgACATCTCCTTCCtgGACTCCAgGTAGTAAAaGATACAGGTAAaTCTGGGCTATTGACGACCCAAGATTAAGTAAAaTaTgaCcAataTATGAacGGgAtcACGAGGCgAGCCCCGGAGcTCTGCAGGGACGATGTtCGCCATACAACACGTATCcAGAACTGAAGAAaCACGTGTATACAACTAACGCTACAAACTGaCTgTTACGAaCTATTACGTAAcACATGCAAaTACTgAaCGGGTGtACACtAaCAAAATTTCACTtCacTACAAGTtCCCCGCAATTAATGACATATGACCTCACTGTCATTAATGAAAACAAAATACAAGAAATTTTGTAAACAGTGAAAaTACAATATGtGATAAaCCTGAaCagTTCCCCGCTGTACcgCAGTACAGAAaCAACTACAAaCATGAAtAAaCAaAaaTGaTGAGAATGCAACAAAAAGTCAAGCCGTCATCCCACTtCTGACACCATTGAAGCGAACCGCGGATGgCGGGGGAAATTACCGgaTTtAGGGtCctaCGCTTCGAaCTCATAAGTtATcAaTGAGGAGgCAAGAGTGTTCTTGCGTTGAAACAACgaCTGAcTTTTtATtACAAACTCTACAAGACTCTACAAAATgGTcaaaTGaAAATATACAAATGAAgaATAAGTCATGACACATGACAGTATaaaTGGCTTTgTATaATAAATGGCTcAAGGGTCTCTTTACTCTTAtTTAAACCTATcCTTACTCGGGGAAAaCTATACTGAAACTACGAAATATGCACTGAACCTATgCTCAAaCcTATGAAAAaTGCACAGATACAAATAAAtACTCAATAATATCACCCTGCAATACGACAtAGCActcGTACAATACAGTATAAAAATGTATAAAGcGTATAAaGAAtAaTGTaaaaTGAACATTATGaAATAaCTGCaTAAATAATAATAAaCGTTTGTCAACAGGCGAGGAATTTTggCACCTTCTTAATGGCCAGCCTAGGGCAACTAATGCCGCTGCAACTCATTATAGGCCtTTTCCACCTaaACTGTTCCTAGACAGCAGGAATTTACACCTCCTGAACCCACAAACTCTCAAGAGACTTGGCACTCCATAGCTATCCATTAAGGCTAAGATTAGAAGGACAAGCtcTTgAGACAACTCTGTAGTGACCAACAGTAAACAATATGTTCAaGATACAAAATACAAaTACAGTATACGCTCTTTACACCGCGAGCAGTaTAATACAAAAATACAGGTACAGCAAAaTAATAATCTCTCAaTACAACTCAACTGTCAATACAGTacAATACACTTGACTGTTAATAACTCTGTGTACTACacGTAaCTGTTAACTctCTGGATATAAaCTCAAGGTACTGTCACTctaCAGTATACCcTAAAACTCAACCTAACCGATACTGTCACTCTACAGTATACTAAAACTCAATACAACTagCACCCATGTGCTTcAaCAaTACACAACCACTGATCctACACAGTGTACACAACaCACGCTATAAAcCCATAGGACCAAGGTCC
>gene=isogroup00032
GGACAaTCGCTTCACGTCGTTACGCGTTAACGTTACAAATTTtCAACAGTGCAGTTAGCATGCAATGCTCAACATATGTCGTCTGTTtGTCgTtCATATCTCATGAGATACCTGTCGCTTTACCATTTATATaaaaaaGTGGCAAAACCTTAGAAGTACCGAAAGGACTAAATCAATGTAGAGCTAACGTCTTAAAATGTTAGATATCCAACAtCCAAGCAATGACGACTCCTCAGAAaGTCCTAGAAGAAGTTGGAGCCGATAATCCAACTAaCTGTGTTATTAGTAACTCCAATAATGAATGCTGTCCAACCCAGCAGAaCTTTCCAAAATTGCCAGAGCTACCATCTTTTGATGAGCGCCCTACCACAGAGGGTACCACATTTGAAAGCTCCACCAGTGATCcTACTCTACTGCTGATGTTaccAGAAACTTCACCACCAGAGTTACAACGCATGATCATGACGgAGgTGACcaTACTCTCATTATCGTTCTTTCTTGTGTTGGCTTCATCTGCCTGGCAGTTGTAGTGTGCGTAATATCATATTATGTGTACCTCTACTGGAAGAGGAAAAAGCAGAGAAGCTTAACCGTTACACCAGTAAACGGtcATAGTCCTTCGCCAGCCGCTGAGAGgCGTTCaGGgAtGTTCCATAATCCAGATGGAAACtcTGTTGAACTGTACCCTGCCACCAAACCGGCATGGGAAGGAAACGACAATGACGGCTACCAATCTGATTCTGAAGTTAATGGTAaaTGGTGGTAACgTtGACAGCGGCGTGGTCGTCTCACCCAAACCCGAAATGAACGGCACGGAaGAAACGAAGGAAGATAATAAACCAAAgAAGAAGAAAAAGAAgAAGAAGAAG
>gene=isogroup00033
AATgCAATGGCATCGGTTATaagCAGTACTGGTGTTGCCAAAGAGCAGAGGATGGAGGGGTATTGTTGTTTCCTTACATACtaTCCAATATCAAAACACAAAGGAGCAAATGATGATATTCGAAACATAATtAGtATGCATGGTGATTATTTTATTTACTAACTAAGAGACAGGTTAACCACAACCAATAGAGTGACATTCCTTCTTCGTTTACAGATCTGATCTTCGGTAAAATGTAACAGATGATTCAACAAGGTCAGAGGTCAAGCCAAGGCTTTCTCGAGGTCATCATAATTATAGCTTTTATTTAGCAGTTTAGGAACACTGCAGAAGGTATTATCGATCATAAAAAaTTCTACAAAACAACAGTtCTCTTAATGTGTTCGTTATATGAAGTATTGGCCCCAAACTTAAGCATGCTACAACTTGGTACAGGTTTTTAAAAGTGTTTTTCTttttCTTTCTAGtCGCCCAAAAcAAGTTCATTTGgACATTTAAaTGTCAGAATTTGGCAAAATGATTTGAAGGGTGCAGTAAGATGGCGTTGAAATCTGATCTTCAGTGACCATAATTTAACTTCTTGGCATTTTAGCTAAGACCATATGTCGTAaACTGTTCCCTTTCTAAGGGAATCGTCGACACCTGACGATGATCACAAAGTCACAGTCTAGATGCAAGGGGACTGGGGTTGAgAGCGGATCAATGTTTGGTTGTTTAGTATTCGTGCCCATGGTTCTTTTTGGGTGACTTTTCTTAACCAGAAAACGTACAGAAAACCTACCAGAGAACATAAGTTCCGATGAATGTAAAAGCATCGAAAACAGAGAGGACCATTATTTGAATTTGTAGCATATTTGGGAGCAATACTTCAACTTATCACGTGATATAGTGATAACGCGACTTTTTTTACaATTAACaTCtAAgCATAGCATTcGAgtTTaGtCGCTAAATTTACGAAACTTACTACGTATTACGCACTAGTCAAGAAATGAATAAAAGATAGCAGTCCAGAGGGGTCAAGTAAACTTTACTTGGTGCAAACTGTGCATGCCAATTcGAATCGGTCtTTatAAgAACCACaAGGcAAaCCTcCggTagAAgAGCaACACCtTCGACAGGCTGCATAgATGCAAACtTTACCCGtTGATTATTTCTaGTGGTGGGGTTTCCGTTACCGGTTACCCGTTGATCTGTATCATTTCTAATGGTGGGGTTaCCGTCAAGGCATACGTACTGAACACGATAATGTTTTTCtCgCTCAGCCaTTAAGAACCCacTGTAtTCGAGGTTCCATTCACTCGACGGACAAGATAAACGAGCAGGGATCATGAGCATAGTATTTCGACCGATAGACTCACATACTGCACAAGGAATATCGTGaCcTGCTAATGGATCTAGTGGCGGGAAATCATGCCTGTATTTCACAGTATAGATAGAGCTTCTTCTTTCTTGTTTACCAGACTGCGAATTGTTGTTGTATTCAGGTGTTTCTGGGAGGCACAGGTAGTTACTGCCTCCTCCCTTAGCAACACGATCTGGTGCCGCAGCTAGACCACTGTATACTTTATTAGcGGTGGTtGgACACtCGTCAcGGCCCCAGcGAATGTAGATAcTGCCAGaTACtGGTTTTTCATCGCTCATAATCTTAAGGTAACCGAACAGAGCCGCATTGACTTCGTTGTCAGGGTAGAGAGGTTcAATAGCAgCAAgATCACTATTGtcCAGAGCCGCATTGACTTcGTTGTCAGGGTAGAGAgTTTCGATAaCATCAGaGCtacTAATAtaGTTATAGGGgTTCGTATCTATGTTGTccACGATATCAACCCCTTGAGAAGGTGaACgCtCCTTgGaAcTGCGAATCAGTGGCTCCGCTTTCATCATTGTCGCGGTGTACACAGACATCAACAGTAGGATATGTGGTAGAAAACTATTAATTCTaGCCATTTCGGGAAGCGGCAGTAaGTATTCTTGATCAAACTAGACAGTCGATCTTCCACAAGTTGTTGCAaGTCAAGGAGTAAAATGTCTGAATGATGGATTTAATAGAAGAAGTGGCAAtcTCTCatGATCTCGCCTTCTcc
>gene=isogroup00034
gATTCGAAAACTGCAACAAGAGACGATAGCACGGCTGTACATGATATTCGAGTTGAACATTCGacAATATCATTTCAAATTTtATTCAGAAACGTAAGCAAaGTCaCAAAATGCCtGGAAAAGGgACATCACCTGCAATCGGCATTGATTTGGGGACAACATACTCATGTGTGGgAGTGTTTCAACATGGAAAAGTCGAGATAATCGCAAATGACCAAGGAAaCAGGACAACTCCAAGTTACGTTGCGTTTACAGACACAGAGAGGCTGATCGGGGATGCTGCCAAAAACCAAGTCGCCATGAACCCAACAAATACCATCTTTGATGCCAAACGTCTGATTGGTCGATCGTTTAGTGATACAGCAGTTCAGTCTGATATGAAGAACTGGCCCTTTAAGGTCATTAACAAAGCAGGGAAACCAGTCCTACAGGCGGAACACATGAATGAGgTGAAGACATTCAACCCGGAAGAGATTAGCTCGATGGTTCTTACAAAGATGAAAGAAACGGCTGAATCATACTtGGGTCAAAAGGTCACCGATGCTGTAGTCACCGTACCTGCCTACTTCAACGATTCACAGCGACAAGCCACGAAAGACGCAGGGGTCATCGCTGGACTTAACGTTTTGAGAATAATTAACGAGCCGACGGCTGCAGCTCTCGCCTATGGGCTCGATAAGAAACTTAAAGGTGAACAACACGTCCTCATCTTTGATCTCGGAGGAGGGACATTTGACGTCTCTATCCTCTGTATCGACGACGGAATGTTTGAAGTCAAGTCAACAGCGGGAGACACACATCTCGGAGGAGAAGACTTCGACAATATTCTTGTCGATCATTTCTCGGCGGAATTCAAACGTAAACACAAGAAAGACATCACCGGTAATGCTCGGGCtCTGCGTCGACTGAGAACTGCCTCGGAGAGAGCCAAGAGAACATTGTCAAGCAGTGcagCAGGCTAACGTGGAGATCGATTCGCTGTTTGAAGGAGTAGACttCTaTACTTCTaTTAcCCgAGcTCGtTTcGAAGATcTTTGTTCTGACCAATTCAGAAAATGCCTAGAACCAGTAGAGAAAGCAATATCGACGCTAAAATTAGTAAGAGTGCCATCGATACAATTGTCcTCgTCgGAgGTTCgACtCGAATCCCtaAAATaCAgaAAAtGtTGACGGATTTCTTCAACGGTAAAgACTTGAACAAGTCCATCAACCCAGATGAGGCTGTAGCTTATGGAGCGGCTGTACAGGCGGCAATCTTGTCTGGAGATCAAAGTGAAGAGGTAAAAGACATTTTGCTAGTTGACGTAGCTCCCCTGTCTCTGGGTCTTGAAACAGCAGGGGGTGTCATGACAACACTTATTGAAAGGAACAGCCGCATCCCTTGTAAGAAGGAACAGACATTTTCAACGTTCTCTGATAACCAAACAGGGGTATCGATTCAGGTATTCGAGGGTGAAAGAGCATTGACGAAGGACAACAACCGCCTTGGTCAATTTGAACTTTCGGGAATCCTTCCAGCCCCACGAGGCGTTCCTAAGATAGAAGTGACCTATGACATCGACGCTAATGGAATTTTGAATGTTTCTGCTAAGGACTCGAGTACTGGTAAATCCAACACAATCACCATCACGAACGACAAAGGCAGATTGTCAAAGGAAGAGATTGATCGCATGGTGGCtGAAGCGGAACAATACAAGGCGGAAGACGACGCACAAAGGGAACGCATCACTGCGCGCAATCAACTGGAGAACTACGCATACAGTGTAAAAAGCGCAGTTCAAGATGCTCCAGAGGGAAAATTGAGTCAAGAAGATCGAGAAACCGTCATGAAGCTAGTCAATGAAACGACAACGTGGCTGGAtAgCAATCTCCTTGCAGAAAAGGATGAATGTACCTACAAATTCGAGGAACTGCAGAAGACAGTCGCGCCTATTATGACGAAGATTCATCAAAATGGAGGAAGCGCAAGCGACGGAGAAGCGGgTCCTTCCAGCTGTGGGTCTCAATCTAACCAGGGGCcAAGCCAAAGTCATGGGCCAACGGTCGAAGAGGTGTATTAATAAGTAAATTGGATTAAAGAAGTAAATGGAATtgATATTATCCATTAATATGCTAAAATtAAAAAaTTGTAACCTTATTTtCAAGCTACAAgAAcTTAATTTACTATAAGCTACAAAAGAAaGAAATCGTCGCTGAGTTTAGTTGCCtATACAGAGATCTTGAAtTTTtgagAATAACTTGATGTTTCGAGATCTCAGTGAAACCGTGCCTGGACCATCTGGGGTCGCAACCACCATTTTtAtCCGGGGTCGGGGGGGggTAgCAATTAATGCCGTCCAgGGGgAGGGgTGctCCCTCTCCtttAGAcAAtaatGGTCAAGtgGgAGGGTGCTGAAGTGCAACTTAACTATACATAGTGtTTTAATATTTTGCAAAtTTtGAATCAATGTTGAACACTTTTCGACCGCACATATTATATATTtATGTATACAGTACACTAggATTCTTTGTTATATTCCGTccTATGCTAATGAAAGccGGGGgCTGAGCCCATctGAATTTATTTaGGGGGGgGgggAaTGGGATGGCgTTAGCCGGGAAGACAGAACcATATATAGTAACGCCcTGTATTCGgTATacTGATTGaTATTGtGCTACAATGTAGTGTATTTGCAGTAGTAGACGGTGCAACAAGTCACTATCATCAGGATCGGAAacGGAGTgATCtgATATATTTGCTTtGCaTTtCATTATgtTtccATGAAaCAGACATTTCAGATTGATGCAAGTCATCAATGTCAGTTTGGATTTCATGATATATgGTATTCCTTTAAGTAAGTT
>gene=isogroup00036
CCTGAATCGTCaaaTTGGCAGAAGAAGTCAACCaaaatGACcaTcttggCaagCTGttGGCCTCTAGtACTcTGcagAATGTGGCAGTCACTATTAAGAAGTGTGAAGATaTGAATAtCcaTCtcTTGAGAGTGATGAaTCaTATTCACTTGcaGTCGGCGATGaGAATTCCTCAATAATTGCGAAcACCATTtGGGgTGGTTtGAGTGGCTTGGAGACgTTTAGTCAGTTGACCTACTAcAATAATGATGGTATGCTGGTAaTAAacAAAaCCACAATTCAGGATtCGCCcAGGTTTTCCCATCGAGGTCTgTTAGTTGATACATCTCGTCATTTCATTAAAGTGCCTATCCTATTGCAAAACCTGGATGCAATGGCTTATAACAAACTCAATGTCTTTCACTGGCACATTGTGGATATGCAGGCCTTTCCATAcGAAaGCATAAaCTTTCCCAGTTTGAGTGAAACGGGAGCCTACAGCCCCAGCCATGTGTACAcACAAGAGGACGTTGCCTTGGTGAtaGAaTACGCTCGTTTGAGAGGTATCCGGGTCATGCCAGAGTTtGAcACCCCcGGCCAtACCTTCAATTCaTGGGGgTCAATCAAGGACCTGCTGACACCATGCTACAGCGGAGACAAGCCcGATGGTACTTtCGgACCGgTAAaCCCcACCcTGAACAGCACCTATGATTTCTTGAAATCATTTATGCAaGAAATTACCtCGGTTTTCCCAGATCATTATATCCACCTAGGAGGAGATGAAGTCAACTTTAAGTGTtGGCAGAGtAACCCTCAAaTTACAGATTTCaTGAAAGCTCAAGGGTTTGGCTCAGATTATTCCAAaCTGGAAGAATACTACGAGCAGAAACTATTGGATATAATGTCcGATTTGAATTCAGGTTATGCCGTCTGGCAGGAGGTGATAGATAACAATGTgAaGGTGAAGAATGACACCATTGTGGAGGTCTGGCTGCCGAAATGGCAgAatGAGTTTGCCAAAGTGACATCTAAGGGCTAccGTACTTTATTGACGTCTACTTtCTACCTGAATCGAGTCGCCAGTCCGTACGgTCAGGACTGGAAGGGATATTACGGtGTAGATCCACAGGATTTtAATGGAACTGATGCTCAGAAGAAGTTGGTAATTGGAGGTGAAGTGTGCATGTGGGGAGAGTTTGTGGAtGGTACTAATCTCATACCCAGACTATGGCCAAGAGCTAGTGCAGTATCAGAAAGGTTGTGGagCCCCcAGTcGgTGACTTCATtGGATGATGCgAAGATaaGAaTAGCAGAGCATAGgTGTCGTATGGTCAGGCGTGGTCTTCAGGTCCAGCCAaTCACAGGCCCTGGGTTCTGCAGGGATGAGTTTTAaGTGTGCCCGTGTCCTGCGAGGagTATCCCGTACCCTTTGAGTGATATTCAaGTTGATCTGCTTTAGATGACTAAATTTTTACTAATtGCACTGCAAATTATGTCATTTTACGATAATGCaGGgTAAAAATATTAACTTTCTTTCATTAGCTTTCAATTTTTTttCTcTCGGTGAAACTGAATTGTTTTtCTTCTTTGCATCAagTTTGGGAACAAAGAAGATTGagAtACATTTTAAGAAaTGTACTGTTGGATGAAATAGGATGAAAtAAGCCAAaAAtcaCTTTCCAAcTtcTTtATCtttaaaattCctAAGGTTTaCTtaCAATTTatACTTtGAATACTGAAATAAaCTTTATctAGTAGCaTGGACAcTtCGAAGTtcGGACACCTAaGCcTTAAAaCACcccAAAaCTATATCTTCTGGTATAAATCACctGAAAATATACTTGATATGGTGGGAGAAGTGTGTTACATTACgaTACACGGCCAAACTTtCTTTCCtGCAAACTGTTTtCATGTTGTATTCCAAGAAGATTCTTCGTGATTGTGGAACAGGtATTTCTTtGcGAAGTTCGgACACCCGGCCCACAGTGTGGCGCTGGTGATAAAATTGGTGgCGCAGTTGCTCTTtCAGTAATTATAACAGACTTCATAGaTCTCCgTCATTTTATTGACAAATATGTAAGTACTTACTTGCACACGGGTCATTTTGgAGAGAAagTAtCTGTaGCTtcGTAGTtTTTCgTGAAATTGGCTGTTGCTATAGgTTATCATGgTGAAATcGTGTATTTCTTAGGGGTGTCCGAACTTcGCAGTGTTCCGAACTTCGCAATACTGACTATACAGTATGACATTTTGGTTAGgATGCTTTTGTCTTGTTATCATTAGATGTATTACAGTtCGATGTGACAAAGTATAGCCCTAGCAACAGTGTAGCACGATAAGGGTATATAGAGATGCCATATGCACAATGTGCGGTTGTGCTTGACcAAATAGTATtGCAGATGTATGTATTGTAAGGATGTCAtagTAGTAGTTgtAGTAAGTTGAGTCTCGTCTATCCGACATGCTCAGTGATTAACCTCCGCCACGTATCACGATCTTtCGCAAGGTTTATTGCTtCcTCGAAATTGTTAATGTTAACGTCCTTAAATTGCGACTTTATTTTtCCAAtCAAGGTAGTCAtGGgCCTTCCTACTGGTTTAGCAGTATGTCTCAATGCTTCTCTTAAAGCAACCTTTGCTGGAGCGTCCTCCTGGAGTCTTaCTACATGACCCAAAaaTCTCAATCTTttATGTGCCACTATGGATGACCAAGGTGTTTGGTTGGTTTCATTGTAGAGCTCATCATTTGATAACCAATTGTTATTGGTCCATCT
>gene=isogroup00037
GGATCTTCAACtTTtGAAGCAAGATGGcGACCCCCATaTGGAATCAGAGGAATTTGACgAGTCCACCAATCGTCCATTTACCTgTGTCaTTTACCCTCAGTGAAAATGTTACCCTTCAgAAGTATcAGGCAATCCTtACAGATATGAAAGCAGAGCTCAGACTCcTCAACGTCATGCAGAAAGAAGCTTGGATCTTTCATCGAATTCTCTCCAAATGTGAAGAATCTGAGAAGAACATGAAATGGTTTCGTGAGTGTAAAGCGATTTTGAATTGTTTTGATCGTcTacGtaAAGATGAAgATTGAAGATATCACTGCTGCTATGCAACCGCAGACTGATAATGATAACTTaCaAGGATcCAACCGTTGGCCAAGCTGTCAGATGTTGGAGTACTTCCTTGTCAGGCTTATTGGGTTTGCTGCCCTCTGTCAGTACATTTGGTcTAAGGGATATaAGACAAATCAACTGTTACTTCAAAACATAGAGAAAAATATCCTCTTTTTCCGGCACTTCTCCAAATTTGGTTGCATATCTCGGATGCAGATTCTCTCAgaGCATCTTCTTGAGAAGTCTTGTCGCTGGTACACTGTCCTCTACCCGTGGTTGCAATGTCTACCAAAGCTAGAAGCTGATTGGCTACCAGAAGGAGCTACCCTCCcTAAcAGTGTAGAAGAAGCACTTGGCaGTAAACTGGTcGAaCTCAGAAATATTGCCTCACAGaGGGGAACTAAGAAGGAAAATGTCAGgAAATCAATTCTAGACAAGATTTTcGGCATGAGAGATTCTGAAGATATGCTCCCCCAGTTGGTCTTGAAAGATGAcGTGGTGTCCAAGAGTTCAGGGATGAAGAAAGAGGCAGAGAGCACgAAAAaGTGTTGAGATGTCACTAGATGACATTTTCAATGGTCTTGTAGATCTATCAGTCAAGAAAAcTTCAACATtGTCAATGCTAAAACAGAAGGGTGAAGGgAGCAGAAGAGAAGAtAATTCAAAGATAaTGGAAGACAATGATAAAATTACaCCAAATATGATATCtAaGGATGGAGAACTATCAACAAAGAATAACAGGCAAAATAGAGAAGATAAATTGAAGgcGACGCAGTCCAGCTATTGCAAaTCTGAAGTTGATGTAAACCAATCACAAGATCTTGGGGTTCcAATCTCGAGGgaGGAACACCAGGAACAAACTAaGcGAAaGAaaaaGAAGAAaGAAcTGAAAAGAAAGAGAAATGAAGATgatGTGTTTGGAGACAGTGATGTTCaTAAAAGGATGAAGGAACaGCCAatgAAAAaGGAGGAAACTTTCATGCAAGATCATTtATTGAAGGGGgAAcATGGAGgTCTCAAAGGTGAGAAAGCTcTtGAACTGGTAAATatGgAGTTATTGACAGATGATCCCAGAgTtGAGgATGAGCAAaCACAGCCAGCTAATATTGCCAAGAAGAAAAAGA
>gene=isogroup00038
GCCACACAGTGGTTACAACAAGGAGTGGTAAAAtCAGCAGAAACCAGACAAACAGTCGTGAAAATGAGTTTTTCAGAAGATCAGTTGAACGAATTCAGGGATGcTTTCTCCCTCTTTGACAAGAAAGGTGACAGCAAAGTTGATATCACACAAGTTGGTGACATCATCAGAGCTTtGGgTCTCAATCCTACAGAAGCAGAATtGAAGAGAATCACACAGTCATATAGTACTAATGATGACCAAGTTTACAGAGTTtCTTTTGATGAATTCCTGCCAATGTACACCTCCCTTCaGaaTAAGAAGGAACAaGGCTCTGTAGATGACTTtGtGGaGGgTCTGAGGGTGTTCGACAAAGACGGCAATGGTACCATCAACTCTGCTGAACTCAGACATGTCCTTGTTAGCTTAGGCGAAAGACTTACAGACGAGGAGGTGGATACTTTAATTGCTGGGCTGGAAGATTCACAAGGACAAGTGAACTATGAAGATTTTGTGAAGCTGATTCTCTCCAACTAATTTTTGTGAACAAaTTtACAAAaTtCCCTCAGAtTTATTGGTGCATTTGCtTTATAtctACAGACAgaATTCTACATTCTCTGTGCAGTCACATATAGTAGGCTACCAACCATTGTAATCTTAAAATtCTAGCAGCAATAGTTTTAGTGATGAGGGAACTTATTTTGATACATTTTAtAtATTATTCTCAAtATCATCGGTTATGTTATCGCCAGTATGAACCaTTCAgACCAAGTAGCAAGAATGcTTGAATTTGACACTAGTCCTTTCCCTCCCCCTTAATTCCTCAGGATCGCCATCATACAtTTgGGAGAATCATTGtTGcTGaACTgAAGGaAAATGTACAGCAACATATATGTGATTTTATACAAATCCATATCAGTTGGTTAAGAGAAAGATGGGTATGTTAAAGATACTTAAAACTGATCATAGCAtcATGTGACCtGGAcCtaAtTTTTTGtCAAATATCCTGATATTccTCaTGGCATGctGtCAACTTCTCAATCAGGGAATGATCTATCCGACATCCCAAAAGGCTATTGCATAATGGGCAAATTGCTATATATACGAGTGCAAAGATGTGTCTAACAGTCTTTAACACAAGAACCGTGTAGTATTTTATAATCTCAGACAAACTTCAGAGCTGTCAAGGCTGCTACACAAAATTtGAACACtGAATTTATTATTCCcTGataAAATAGATATTGATTGGCtACACtCCtCTcTTAGTTAcCTGTctCcTTAACCTACACACACCTATGTACCCTAGCCTATTAACTGTTATCATTATTGCACAGCGCCCCCAATGACACCCTCTTCCTTCTGAATcTACCATTCAACAGCCTTAGGCGAGTGTTTtCCAATtGGAATTTTAATTtcACGCTTGGTATTTACATTCTTTTGGGTTTTGGCAAGGTCAGGAAGAAGTTTCATTGATTCCAGAAAACGATAATGAAGTCACAGCTTAATTATCCTTTGATATTTCGTGTTTTTGATCGCACATATATTTCCGTTCAGGATCGTCCCTCACGTATGTCGATCTGTAACGTATGTTACCATAGAGGCATAAAGCTGCACATGACCCAAGTTACTGGTCAATCTTGTGAGATATATTTTGATCAATATTGAAAAATCTGGGTTTTTtGTTTCTTTCTGTGACATATTTTTTCATGTTGTGAAAAAACATGTTTTCAGAACTaAAAGATTTTCCTTGCTTCCATTAAGTAACTATTAATTGATCAAAAGTTGAACAtTTGCTTtATTTTATGAGGTTAGATTATATTTATAGTTAGTTTTTATCATTAGTTTATTAAAAAACCTcGCCATACTTATTTCATCATCTCTAAGTAATGTtGTtGTTTTTTttCATTCTAAAGTTATGAAAACTCACGGgTTGAATACGACCACAATTTCTTTCTATTTTTTAAccACCCCAATGTTAAaTCatTtaCATACtCGTcGCAGGTTCGAGTTACTTATATTCCGTCATCACATTCCAAGGTTCATGTGTTTGAAAGTGGAAATTAGTCTATGATATAACaGGGACCACTTGCTTTACCCcAGCAATGGGAGCATACTTCATCTTAATTCTTtCTTTTTCATTTGCTAGATAATGTcCTCgTAAGCAAtAGAAATAGtCCTCTCATATTTTCAAGTTtGCTCCCATTTTCTTGTGTGCTATATTTTACTTGATTTcTCTCAATAGTAAAATCTTGGCAACcTCCCAAGAAATAGACAGCATGTAATGGTTGTGTGAAGAGTAATTTATCGTTAACAAACATAACTTGGAAATTTCAAGCTTTTTTtGGCGTTGATTTATCAGGTTAGTAGGCAATGtcTGAATGCAAACTGTGTGAAGAGTAATTtATCGTTAACAAACATAaCTTGgAAATTTCAAGCTTTTTTTtGGtGTtGATTTATCAGGTTAGTAGgCAATGTCTGAATGCAAACCGTGAAAAGAGGTTACCTTTTGATGTAACAGGTATGGTGCATGAACAGCATGATGCATAAATCAGTCTTGTTGGTGAATATGGGACCATTAGCTCTCACAAAGAGTGCATAcATCGCTGCGATACTGTCAGAGTTCATGGTAGTTGACTAATTTGGCCAAAGCCATTCTTCTTGTTTAAGTCTTCATTTTAGCCACTTGATCAAGAATTTAaGCTGTCATCTTGCTAAGTAATCACATAGTTGGTTATGGGTAATTTTGTtATTACTTTtATGGGAAGGGGAAGAAtATTGTCAAAAAaTgTGTGAATCATGTTAAGTGACAGGCTCATGTACTTGAGGAGCTGGTCTGTCTCATTTCTGTTCAAACTTtCTGGAAGAGGAGCATTTGAGATgAaTAGTTAATTTACAGCCTtGCACATTTatAATAATAAATAATATTTGACTGTaTAATGTTGGATGTTGTctAATGTAGCCATGTCCAATAACCTCCTGTCaaGACCATTAtgaTAACGAT
>gene=isogroup00039
TATttcTGACtaGCAAttttACCagTGGCACaaCATCagTGGTATGTTACAATTTGTCctAAGTAACTTTGGTAACTGTGGAAGTACTTGTAAAAaTGACCATGGAAGTATGTGTATgTAACCATGtaGGAATGTACAAAAtGATGCCgaTCATTCcaCATCAAACTTTGGTATTTACTCAAGGTTCATAGCTGATTTTTCATCATACAGCagCTTGCTGtATCATACAGCAGCTCATCATACAGCATCTTGTGCATTTCTTGCTTCTAGTTCCATAAGGTCTCaGGATGCCGTGCTGCTATTTGGACTAGATGACAAACCTGAATCTGTGAGTGACTCCTGTTTCTtCAGATAGgACAGGAGAGCGGTACACTTTTCAATGGCATCcTtGTTGCTTACTGGTTGCaGaGAagAaGaGACCTCTTCTTCTTGCATCATTGGATGTTCAGCCTCTTCAAGATCTGTTTTATGTCCTGTGTTCGCAACAATCCAATGGTACTTCCTAGCAAAATCTTTATGTCGTTTCATCCAAAAAaTAAAAaTGAGCCAGAATATTGTAATATTTACTAGGGACAGTATCAACACTACTGCCAAAGTTGGTTCACAGCTCAACACaCTTTCATATTCTTGATCTGTAGTTTTATCAAAAAGAaGCTCTACTTTAGTGACATCATGTTGTGAACCATCATTCTCATctACTACTCTACATTCCAGAGTGACATAGTGTATTGACTGGCTCAgTACACGGAagCTTGAGCTGAGTGTgaTGTTAGAaGTCCcATCATCCCTGTTATCtgTCTTAGACAGTtCATTCTCTATTGATATCTCATCGGGTGAAACaGgTGGAGTGAAGACCCATTCTAAAaCCATAGTTtGTGAGACtCTTTtCATGGTGCAAGTCAGTaTGTCTTCTCTAgACaCcTTCAgAaCCACATGTTGCTGATGgACCAATCCATTTAcAaCAGgAAaGTTTTCTGTtAcAAGtAACTCCActGTAGTGGCcTCTGGgTACTTGTctGCtgCCTGACCTGATACTctGCATTGTAGGgcAAAaTGTTGtaTCgAaGCgCTtaGgACaCGAAaCCTTGAGgTAAGTGTtATgTTAACCGTGtCATCTCcATTTGCTGTGATGTGAtatttGTTATCCAGTAATATCTCATCTGATGAGTCcGGGAagATTGTGACCAACTCTAAAGCAACATCTTGTGAGACTTTATCCATTGAGCAGGTTAGTTCCCcTTCTCTGTtCACATgcAGGACTACaTGCTGCTGAttGGCCAAaCCATTTACTACTGGGAAGCgTTTTtCTAACAGCAAGTAGGCGGTAGTCACTGACGGGAaCAAATCTGCCAGCTGtCCAGCTACTCTGCATTTGAAGGAAACTCtCCcAGTTGGGCTGTTGATCACTTtAtAACTAGAAGTAAGATATGTATTATACGTCCCATCactGTTAtTAGTCACTCTGTGtgaACtttccAGAGAAATtTCATCTGGTGAGGCAACCCATTCCAGATGgacCCTGGGTCTAATGCCgGTCAaGGAACAGTTGAtgAAaCCtCTTGTATTtcATGTATgaCGACTTGGTTGGTTCGTCCATTtACCaCAGgATAGCCAGGgTCAGgTGGAACATAGACTTTCACTGGGACTTtAAaGTACTCATTTGCACCACcAGAAGGAaCGAATagaaCTGTGTAATTAAATtCGTTtgtCAATTTTACTTCaTTGATgATCAAAGAACCATTTGGaTgCaTGTcATAGTCTCCaCTcCTaTACCcTTcTCCATATTtCTGTGAACCCTCCAtGTgAATGAATGGGgAGTtaTTGttACATCtCCATcACcATtAATCCAGCCAATAATGTCAAAGTTttcaAAagTGACAAgAcaCTAaACCTTGCTTTCCAACCtCCAAAtAAATATTTTCctGACAAGAGCCACCTgcATCagTAtACTGTAAAGACAGGAGAAAAGTGACAACCAGATAGCATAGTTGAACATCcATcaTtaCcGgTGCTGTGGCcGAGTGgATAAaGGcGgTGGCATTTGAaGCAATGAGGCTtaGCAAtcGGgAGGTTcGGgTTCGATtCctGGCcGGgTCATaGTAaGgTGGGTTTTtCATCcAaGAGCAaTCTACGGTTTTCCcATCTGAAaTGACTTTCTAAaTtGaaaaGATTCCAAaTTtGAGTtAAAaTGTTGAATTGGAAGCCACCcGACGTGTAaGTTGTAATCcATAaGCCCTTGcGGGcTtCTCCcACATTTGTGGtcGCTTAagCGTCGTAAAAaTAACTGCTTATTATTATGTTTTGTATATGCGATTACAGTAATACATTTGAATCAGTGACTGGGACTGGCCGTACATGTATGTCCCAAAGTTGCCACCAATTACATAAtATACAGCAGACGCTGATAGAGAACAGTTTTAtAGATTTACTTGTCTAAGAATGATGCACATAATGGTTATATCAGAAaTTGCAGAAGTAAaCGCaCCAAAAACAAAAAaCAAAaCCGTAAAAAAAacTTTTttAaCaTTACTTTAAGATAACAAATTTGcTAGAAACAATaCGCAAAAGCTaTGAGAGAAATAATTTCAAGTACGTAAATGCATTAAaTGGTTGTCTATTTGAATTATATAAAAACCGAaGACTAaCAAGAACAGGCAATCTTTTTCGAGATTGTTACGATGCaGCGAAAAGTCAGCTGCAGTCAAAATCAAATGTCACACAGTGACAAGCCAAATACAACTGCAATGTGACTGGCCAAATCACATTACTCAATTTCGAACCTTTACTTGAGTAGAaCACCATTTTGACAAAGAATTTAGGATATATTCATATATTTGATGATAAAAGATAAAAAATGTAAGAAGAAaTaTAAaGTATATCATTTTCTaTAAAATCTAATAACTATTTctATGTTCTTCGTAAAATATTTGTTCCTTGCTATACTAATCGTATGTCTACATACACTTTTATCTAAGCAGTTATGTTAAAAGGAAACTtAAaCGGCAATTtGAAAaaCAATTGAACCTGATAACGAAAACGTTCAGTGGTTTCGATGCCCAAGCATACTCACAGTGTTGTAAGCCATACATaTTAATATTCATGAACTTGTGCACACCAAAATGAAGAGGGACTATCTAACTAATTAAGCAACATGACAAGgAAGGTACCAAGCATAAGTTATCATGTtGACAAAGTCTATTTAGCAGATATATATGCATGAATATTAATGAGGTCATATTTTATGATCTCATAAGCATGTACTGTATATATATACTGACTGTACTTACATTGTATTAGCCAAGTACATATGTATAAAGCTAATTAAACATACTATTTCAGATATATTTGATTACGAATATTATGTtcACTGATTAATATTCATGATATGCacAAAAAACAACATGGTTGATTTTGTGAAAGTAGTGTGACGAACCTAATATGTCAaGGATGAAAATCATGAAATATTtGGTTCGTGACGTGTTTAAAAgCTAATTCTTGCAATTTGATGGATATTAACGACATAAAGTTGGAAATGTCCTTTAAAAGTTCTtATTTTGTGCTATCATCACCATATCAGCAAGAACCGAAGTTCCCATTAAGACCCGCCCATCCATTAATATTCAAGGcaTGGGAACCACAAATAATCTGCTGATCACAGGACATCTACCTACTAAGTATGACATTGATTCAACTTGTGTTTGTTGAGATATAAtttttcaaactgtattttgacaattccccagaaaagcccccacccatatatttatgagttaaagattgttgttgcaaagaacaatgtcataaataaataacttactaagcgtctaagtctac
>gene=isogroup00040
TAGGTATGCCTATACTCTTCCACAACCTGTGctCATtTtCCcTtGTatAaTtAGTAGTGAGCCAGTGgCAACAGTACTTTCTTTGTTctGCcAAaGTTGCTGGTTttAGTAAACAtCTTCtCTTCTTACTTTcTTTTCTTAGATAAGGGATgCCTTGTCTTagTTGTTTCagttttAGtGTAaGCATTTGTATgtAGATTtAGtcTGTGTaaTTAGCTCTGATTGGTTctAaGTGTTACTCTTGGTATCTAGGgTGTTTATAGCCAATCAGAGGTgTtAAAaGGGTCACATGTTGTTACCCTGTGGTTTaGgAGcTtCCTCCAAGGTGTTTtAGGAgaGAGAGGCAGTTtagTTGTCAGCCAGTCAACAGGGcATGTTtgTATATtAGCCACCCTTGATATCATAGTCTGTACACTACAGTATACATATATATAAAAATAGTTAGAGAAGTTGTCtATCTTGTGCTtAAAGAATACATAAaTATACCTTACTGGAGGTTTTtATTGTTAATTATTGATTTGCTGTACGTTTGTGAACATTATTTCATCGTTATATTGGATTCAATGGAACTGAGAGCTGTGTTCGGCTAGTTGCCATTTTGTATTTACATACCTTTtACCTGgACTtAaCCAATCTTGTACCTGGACTTTATACcTACTcTCCTtGGGAAGAACATTTCTTTGAaCATATATTATTtATTGGAGTATTCCTGGAATCTCACTCATACcTATtcTCACTgTCcAaGTATATTCACGgAACTCTTACTACTCACCTTCTATTTCGTAACTtCCTGTTATCGGACATTtATCATTAAACCTGTCcTCACcGTGCCTACCAGTCAACTACATTGCTGTGCCGTGCTGCtGGAgTATACAGACCCGCCCGCCAGATAAGCTCTAtctcTTTTTTATTAATGTGCACATACATGTATTAGTCTTGTGGCCACTTGACACcTTtAGTtGTTtaaTATTCAATATCTcTTgTTTtAATTGTTGATACCCCACAATTAAGTGTAATTGTGTAACGGTAAGGAGTACTtAaCcAAGATTCCTTATGTTACACACTGTCATGTGTGACCGAGCAAaTATAGCTACTTAATTTACCTAACAGCCAGTCTTATTCTTGTTTTtAGCCTGTTGTATTTGTAATAcAGTGGTCAGCTGTCTTCACACATCGTGACCACTAGGGGGATTCCCAATAATCCTGTTGGACAGCTAGCTGCTGTCAAGAACCCCATATCCCGCAACTCTTACAGATTGTTGAACTAACTACATACTTTATAAGAGGTTGGTCCAAGCTTCCCTTCTtGAAATATCGTGTTTACGATGTGCACAATTTGACCCATGGTGACCCCAACCTTTGACCTCCACAAAAATCCAtAgaTATcTTGAACTCAATGTGACACAACTACAtACTAAATATGAGATTGGTCCAAGCTTCCCTTCTGGAGATATCGtCATTACAAGGTTTCACAGcTtGACCCCTAATgaCATTTGACCTCTAAAGGCAGTAGGCTTTttCTACTCAAGTTGGTACTTTTACACACCAAATATGATATTGGTCCAAACTTCTATTCTAGAGATATACtGTTtCCAAGCAAGGTTTCACACACACTCATCTGCCTGCATGACTACAAAGGTTACAATTATCATCGAAACCAAaCATGTGttGGGAAAGAATATTTTAtTccTAGAAAGTgCAATGATTTTACAGTACATGAAAATTAGATATCCAGACAATTTCAGCCCAATACCCCCTATGATGCCAAACTCTATGCTGGGTGTTACAAGCAAAGAGAATaTACACAGGCTTTTATATTTGTAAGCAcAGATAATTGAATATATAAAGCAGTAATATCTATCCACCGGAATATCTCTTACAAGAGAGTTAAAGAAGTCCAACATGGTTAATCTTATGTTAAACTGCCATTTTGTGGAACaaaaaGAGCAAAGTAAATGGTT
>gene=isogroup00041
CCATGATGAAaTCTACAGGCCTCTTCAGaaGTGAATTGTTTGAAGTCAGCGTCAATGGATATAACACTGGACTTATCAACTCTACCagTAAATTCAGGTATGCAGTTTCTGGCAATGCTGGCTTGTTTATCTATGATGAACTTCATCTAAACAATGTCATGGATCTGAACACCAGATATGtGAATGCTACATCAACCAATGTCTTCAGCATCATGCTTGCTAATGGTCTACTTACAtttACAAAGGGTgTAGGAACCACTGGAACAGTGGTTAACACACCAGTTGGAGAACTGGAAGTTATTGGctCTGTTAACATGGATgaCTTCAAAGGTTTCATGAACTTCACtAACATGGCTATGAGTGGTAaGGTTGAAGCTGgAAAGCTTTtGACAGGAATGGCCGGAGCTGAGTTTGTCAACTTTGAAGGACCATTTGTTTTTGAAAGgATGAATGTTTCCTCGTCTCTTGAAACCATCAACTTcTTAGTCAACTACACCGGTGACaTGGTTGTGGAGGCTTTGAATGGcAAAGGTCTTTTCAACAtTtCCAAAGCTCTTTTTACTACCAGTTaTAATATCACAACTGCTCTTGTAAATGAAACAACCCTTGTGCACCTAGAAGCCAATGACGTTGAAAGCCTGACCAAATTTTCCAGAGCTTTCCTGACAAACAGCTATGAAGTTAAGTCTTTGGTTGCCAATGGTACTTCATTCGTCCACCTAgAAGCTAATGATGTCGAAAGTCtAAcTAACTTTACAAAGGCCAATGCTACCATTGCCTGGGATGTTAAGACTTCAGTTATGAACACAACTAGtGGCTCCACTCTGCTCATCAGTAATGTAAGGAGCATCTTTGATTTTGACCTGATAAGCCTCgTGTCTAAGACTGACCTCTTCAGCAAGCCAGCtAATGTAACAACTGGTCTTCtTtAtGCTCTCAAGGGTGTCACCGGCTTCTTGAAATTTGatGAAGTGGAACTGAATGGAAATGCTACTGCTGAAACTCTaaTTGGCAACAtGGAtAGTGTTAATGgTATGAGCATCACtGCcATGGACGGCCTCGTAAAACTGGGTCAGATGAACATGAATACCTTGACCACTGTATCAGGACCCTTGGGATTGATGCAAGTAAGCGGTGAGGCACTATGGAGAAATGTTTTAAATGTGACCAGCTTCAAGATCTTGACTAGTCAGTATGACATGAaGGTTTtCAGCAAACCATTGAATGTCACCTCAAATGGTTTCTTCCACGTTGAAGCCTCTAGGAACATTTTCGATGTAGCATTGCTTGAGGGCAACATGGTCCACAACATCTCcACCCCCTACACTAGCACCAACGTGACATCAAGCCTTCAGCTCAGTGGGATGGATGGCATCAACTCCTTTGATGATATTAATCTTCATAGTGAAATCAAGATgAGGACTCCACTCACAGACAGTCAGGTGGTTCTTTCCATGGCTGGAGAATCAaGCTGGGGCAATGTtGttcGAGACCCTGGCCACTACACTGATCACCAGTAAGGGAAGTGTAGAGATTGCTCAACTCATCGACTATGAAAATGCCAAAGTATCCATCACTATTCCATCATATGGCTACATCCACCTTCATGGACACCTTAATGAGGTTGGAGATGAGATGACAATCAAGATGAAGCACATGCTTGAGGGTAAGACAACAGACCTGGTTCAAGATTTCAGTCTCTTTGTGAAACTGAACCAGAGTGATGTTATATACACAAACTTCAGCTGGAATCCAGAGGTCATTGCAGAACTTATGGACATTTCTaCtGATGCGcTGAACCGCACCATccAACtTCACCaTGACTTTGGTAAACCAGACCAGGGACAGCTATGAGAAGGTTATGTCACTTTCTTACCAGAAATTAGCAGAGCTCAACATCACTGTGAACGACATCaTcAAAAACCCAAgGGACTTCCTGGAAAAGTATGTCAATGTTaCACTATATGATGAAATCAATGACAAACTTATGGAAATTGTTGAGTTCACTCAAGAAAACCCCAAGGAAGCCCTGAAGAATGTGTATGATGTTGTGAAAGCAACCACAGAACAGGCTGTCAACATCACTCTTGTGACCTATGGAAAGTTAGATGAAAGATACATGCTTCAAGAGAAGATTGACAAAGTGAATAAGACCATGTTAGATATCATCTTCTACATCACCTACCCCAAAGAGACCTGGGAACTTGTGAAGCCAAAACTTGAGGAGATGCTGGCAACAGTGAAGGAATCCATCAAGTACGACCTCAtCAGtGCTAAGTTCAATGAGATTGTTGATGTTCCaAaGCTCAATCTCACCATCAGGAAGCAGCTTAAAGAGTTGAACAGAGAAAACCTCATGATGTTCGTAGAAGAGATGAAACTGCTGATCAATACAACCAAATTTACCGAAGCCATAGATGAACTGAGGGCAGTCGAAaTAAATGTTGGCTGTGTTACCTTCAAgGgACCTTGCTGATATCGACATGGAAACCATTAACAGCACATACATCaAAATCaAGGAGCTGTTGAtGCTTGACAACCTTAAGCAGTTTATCAACATTTCTCAGGTTGAGAAGCTCGCCATGCAGGCTAACCAGACACTGAAGGCGAACCTTGATCTAGAGGCCTGGAACGAGACCATCCGTTCCTATGTGGaTATCCCTCTGCTGAATGCCACAATGGTGGAACttGcTGACTACATCAAAGaGGAACtAAaTGCCACCCTTGAAGATCTCAAGAACAAAGCCAATGAAGAAGTGGAGAAAATGAAAATCAGGTATGAAGAATTCAAGGTCATGGTCCAAGATGCTGTTCAAGGTCTCAATGATACTCTGATGGAGGTTTCTGGCATGAACTGGCCTGAACTCAAGGACAAGGTTTCTGCCATCGCTCTGCAGTtCAACCAGACAGTTtATGAGaaCGTTAACaCAACTaAAATaCAGGAGATTCTCCAGCAGCTTAAGCAAAATGTTACCAGCAGAATCAACATGACCAAGGTTGACCTTGCAATTGAGAAACTGAATACCACCCTCCAAGTCATCATCAATgCTaCCAAGAACGAAACACACCcAaTCAACATTCTTCCAGTCATGTATTTTGACACCACCATCTTTGATTTCGTGGACGTCACTGTGCTAGACTTCCTCAACGTCACTTGGGTGAAGGCTGTCAATGCGTCAGaTGTCTACGGTGAGAAGGCTTTTGAACTGACCAAAGAGTaTGGCCAGAAAGCTGTCGAGCTCTACGAGATTTACCGTGTcAGGGCTTTgGTACTGTACAAGCAGTACAGCAATATCACGATTGAGAAGAGCATGGAATTGTACACCAATGCAACCATCTTGTATGAAATCTACAGTGTGAAGCTCATTGACTTAGTTCAgAATGTcTCGGAAATTGCTGTCaACaAAACTGGaGAATGGCAGATtGTgATCATTgACTaTGTTGAgAAGGCtAACCAgACTCTCCAaGAGAAGTATGAGGAATACTATCCAATTGTTTCCGAATTtGTcAGCAACAACACAGaGAAaGgTATGATCaTTGTCCGAAACATCACtTCCCTGtTGGtTGAgAAGAGCAAGCCTTAtGCTGTTCAAGCAATTGGTCTTTTGACAAGGTACAAGAATGATATCCTCCTACAATCCAGTGATGTGTGCATCAACATTACCACCTTCATCGACGACACAATTGAGAGGTTAcCTGAATACCAgCAACTCATGCTGAACTTGACAggAACAAtACaCTGAGCTAAGCAAAGACCTCATAAGGAATGTGACCATCTTtGCAAAcAAAaCCCTCAACGACACTGcAGAGAAaCTCAAaCTTCTTaAtgaATGGCGCATTGAAACCATGGATAtGCTCATTgAGATAACAAAGAATGAAGGAAACTGTCTGAACTACTACCCAGTTGAATGGACAGGAAAGACTGTGAAcACCCTAAGCCAGGAGACCTGGGAAACAGTCAAAGTAACCATGGAGCaGCAGcTGGAACAACTCAAGTTAACAAcCaACGaaaaaCTTGCCTTGCTTgAAGAgATCTTAGCAGACAAGACCCaCTCCATCAACAAATACCCCATCGAGTTGCTTGGAATGTCTGTGTTTGAGATTTACGAAGATGTCAAGCAGAATGTCACTATTCTGGTAGATCAAGGCAaGGAATACATTgAAGtTGTaAAgGtTTTCTTcAACGAAtCTGTTaTTACCATCAACGAGACCCTCATCGAGTACAACATTACCCTTGAGCGCCTTAACGATACCGTTTTGCAAGTTGTGACACTCATGAACGAAACTTTGATAGACCTGAAGAACTGGaTTGAGGtgGCTaAGGATCaAcCAttaaaTCTtaCCATTGAGCAGAtCATTGAGTTTGCTAACAAAACTGCTCTTCAAGCCTTGGATTTGGGAAATccAAACTCTCATCAAGACTGTAGAAgTTGCTAACAAAACTCTGATCATCTCCATTGAGCTGTGGAATAACCTAACCAGCCAAGAAAACCTTGACAAGATCCCCATCTATGTAGAGAATGTGGTAACATTCCTTAATAAAACCTTcATCCAAGTTAATGAAACCaTCCAGGATACCATTGTATTTACCAAGAAAgCCATCgAGTACCTGAGGGAAgAAACTgGGCTTGTCGAGAAGCTGGAAgAATACAAAGAAAAGGTTGAAGAACTTAGACTTAACATCACCAAATTTTTGGAGCAAACTAAGGACTCCACCATTGAGGTTCTTCTGATGACCAAGGATACTGTTGTCTTCAGATCAACAGGATACGTAGAGTATCTCAAcAACAcCCTGCCAgGTTGGATGTACAGGTACTaCAAAGTGGAGGCACTACCATtCCAACTgTGgAACTACACCTCTGTCAAaGgAGcagAAACCATCATTGAGCTCAGCAACACCACCAAAGTGTTTGTGCAAGAGTTTGTTAGCCGTTTTGTCCACTTCAGCATTGATAGCAAtAGTTTGACCGTCAACTTTTCCCATCCATTCAACtGGACCAGcTTCCGTTcTCTGCCAACCTTGACTGATGCTCAGATTgaGGCTTtGGTAATCaCCAAAGaTGaAATTGTAACCCGTCTTATCCTACCCAGCAAATACCAGATTGAACGTCTGGCCGAGCTGATCAAAGACCGTTATGAGGAATTGATGACCTACATCACCAGCCaAATTGAAGAGaATCGTcCCaaGATTGaGGAAaaGCTCTCCGAaCTgAGAcAGAAGATCAAGGAGACTAGgCAACAAATTGAGGAGATGCGaGCTGAATTCAACTGGACCGAGTTCAAGGAGAATGTCACTATGACCTACCAAGAAGCCAGGGAATATGTTGAAGAAAATTACCCtGTCATCATGGCCGAACTCAAAGCAAATGTCActCGTGCCAtTGAAGACATCAAGGTTAACTACCCTACATACATCAcCaGAGTTAAGGAGATTGCTGGCAACATCACAGAGCAACTGAAGAAGTACCAGGAAGAATTTCCAGAGACTGTATCTCAATTgCTTGCGaAGGTTgCaGAtTTGAcCCgGGACTtGTatTTGCCAACTGATCTGCCACCTcTTGTcAAACcATGgACCtACACTGgAaTGATcTTtGGAaCTGGCCATGTAAtGACCtTCGaTGGTCatGTTTAtGaAtTTCCATCCTAtGAAGACAGTGCTTGCACCTATGTACTGGCACGTGACTTTGTTGATGGAAACTTCACTCTCCTCGTCAAGGAGTTGAGCACTACCCTGGTTCTGAAGACAtGCACAGTTACAGTAgACGaCAAgGGaCTTTtccTtCATCAaTGgTAaCCcaGagCCTCagtCaCCACCATTTGTGACACCAAGCAGaGaTGTcATTgTcACaCGTGAtGGTCCATGGaTCaAtgtCaCcACTAcCTACGGCATTGAACTGAAATGCAATGAAGATAATTTCATGTGCATATACAGGCTCAGTGGATGGTACTACAGTAAGACACAGGGTCTCCTTGGTAACCTGGACACagAACAtTTcAACGAAtTCAtCaAGCCagAtGGCAcTGTcactCCAagTTtGGtaGACTTTGCTAACAGCTATGAGGTCTCTGGATTGGCAGAATGCCAGATTGCTCTGCCAGAAGATGCTGctGTTCCAGaTcTATCctgTTACACtGctgACcAgAACAgtCTCAAGgTGAgtgTgaAgCtGCAtTTaAcCaGGAgtTGtcCtAcCtcACCCCTATCTTTGACATCATCAACCCAGAGCCTTTCCTTGAAGCCTGCAGAAACAATGCTGAGAAGTGCAgACCCactGtTGAAATGGTcAACCCATACATCaAcCTTGCCCGTGTTGAgggAgtttCGTtgACATTCCAGGATgtgcTGACCCAGTCAGAACAGAGCCATGCACATATTCCAGGCCACCAGTCACAACAGCTGATATTGTCTTTGTCATCTCTGAGAGCGCGAGCATGACCAATGGTATTTCAgAagAAGaCCTCAtAGTCAACCTAGCGAaCCTTTAcAtcagCtcCGCagcaAcTAtcctGatTCTaActTTgcCAtGGtTgcCtTTGgCGGTCGGGACTATGATCACTGCGCTCCTCACCTCCACAGCCAtGAGATGGAATCCTTCACCaAtgaTaActTTGGCaACGctGTAgAGAGtCTCGAaTTcTGTGAGGATGAAGAGTCGTGTgCATGCTCTCCAAGGAAGGGTGATGCCCTcAAGGCCATTAAGTATGCTTCACAGCTgGcCCTGcGAcCATCAGCTGGAAAGATCTTCATTCTGATAGAtGCTGATAACAGCAAAGAGTACTTGGAAACAGAACGTGATGAAGCTGTAAACACCTTGTCAAACAATGGAATCACCTTTAATGTCATCTCAACCTACAACCGACTTgAGAAGACCATCGGCAAAGTTCCCATCATCGGTGTCAACTATGATGGCAGTGTATTGTTCAACAAGCGAAGCAGTGCTGAAAGTATCACAGAGGTTCTTGACACACCAAAGGGAACTTATGCTAAACTTGCAACAGCAACAGATGGAGCCATGATGCATATTAaaTATGTAAAGGAtGAGACAACAACTACAGATCTTAAGCTGATCATGAAGAAACTTTTTAGAACACAGCTTGTGTCTTATGCAGAGAAAACTGTTGTATGCAAGAGTGTGAGGGACTACTACGGCCGCCCCAGCTCACTATGTGCACAGATATAAAATGCTACACCAACACCACTTTACAACCCCAGATGACAAGGACTACAAACTATATTTTTATTTGAAGGAAAAACAAAATGTACAAATTTTTACTCTGAAGTAAAATCCAGTGAAGTAAATTGTAATTTATAGACTTTGTGAGAAGGAaGCAAATGTATGGAGTCCTGAAAAGGCTGATTAGCCCTACCTGcGgTAGATGATGAGGACTTAACAAAGCTTTAATGTAAAGCTCATAAAAAAGCAACAACAAATCATTCCATTCAtAACTTAGTTTATCTTATATTAGAGTTTGCCCACACATATGTACTTAAAAATACATCTCACCATATGCAATCTTTTGAATAATATTAGCAAAAATAattttcTTttACAACATTCTTaTAAACAATACCAATAAAAGTATTACAGATCAaGCaTTTA
>gene=isogroup00042
gATACTGAGATTGAACGTAGCGGCGGGACAAGACAAAATTGGGAAAGTTATATCACACATGGGCACATGTTACAGAGAGACTTAACGGTAGAGGCAAAAACACCTGAACGCAAACAAACTGAACGACAAGGGGTGGAAATCGGTGCACCTTCGAGTACACACTTCTCAATCGTGTTATCAACTTCAACATAAGGATCAAATTGTGCGCTATATAGTAAATCCACATTTCAATATCACAGCACAAGTtcTGTACTATATATTGTGTTCGgCAGTAGTTTGTGGTTGAACAACTTACGGGTGTTGAAACTTCGCTCGAAGAACTTGAAGAGACACACTAtTCtTTTTTAAGCTTACCTGCGTCAGTTTAATTCATATTCTTCAAAGATGGCTGCCAACCGCGCAGAAAAATCCGGACTTAGCCGGGAGGCTCAGAGAAAGATGCAAGCAAAATATGACACTTCCACAGAGGAGCAAATTAGAGGATTTTTCCAAGAACAATTGGGAGTCCAATTAGAACCCTtGGAATTAGGACCAAACAAccTGCATAAAGCTCTTAAAGATGGTGTAAAACTCTGCGAGTTGATTAACAAgATTCAGCCTGGTGCgGTGAAATcCATCAGCTCAAGTGCTATGACATtCAAGCAGATGGAAAATGTCAGTAAATTCAACGAAGCCTTGAAAGCTTACGGAGTGTCTGAGGCCAGTACTTTCCAGACTGCTGACTTGGTGGAAAACCAAGACATGGCTACCGTGCAAAATGCCATCTGGCAACTTATTTGCCAGTTCCGCAAGAAAGGAGGTAACACCAAGTAcGGAATCaAAATTGCTGATAAGAATgAGAGGGACTTTGATGAAGAAACTATGAAAAAGGGCCAGACTGTGATCGGTCTCCAGATGGGGAGTAACAAGGgTGCCAGTCAGACCGGAaTGaCCGCTATGGGgACACAGCGGAAACTaTGAAGTAACCATGAAAACAAATCACTAACTCCTGTtATTCTATTTTAGTAAAAGTTTtAAaGAATGACAGGGgCAGgAAGAATGTCCTTAaTGTTtCGCtGAAATAGTAACCCTCATTTTCTtAGTAAACAATTCatAGAtTTtGtTTTTAATTTAAAAGGcTgagAaaGgCATTTTATTTTAGTCATTAATTATACACACTGACTTAATAtTCTgATGAAGTGTCATGGATTTAATCTGATttATTGAAAGGGGTAGGGTTtGAGTTTAACAATGTTTGTCACTCTTTGTActAACCTACCCTtGAAAGCTTGCTGCCTTTaCcTCTGATTCAAGGACTTTAAGTAAaTATAAGATTTGTTAATGCCAAAGCAATTATTTTGTCTTCCATATGTTACTTTCAcaTTGATCCCAAAAATAAGGAAAGAAAAAaGTTTTGtAAaGGCAaTCTTTTTCCCcTTTTACTAGTTGAAATTGACAGATAATGTCACTTTCTTGACcATACCTCAAAaGGATTGACTGTGCAGCATTCCTAATACTTTGAACATTTCCATATATTCCATTATTTcCCCCTTTTtCATCATAaTCATGATCGaACCTTTATTGTGAtTTTTgtTTTATACAGCCATGTCTTTGAGTGCGTAACTATAGACTGCTTTCAAATCTTTGGTCaaaagaGTGTCGACGCTATTGTCGCTTTTTTTAGGGCCAGAATCTTAGAcGAGTCTCTCTGCTCCATGGgTGACTTAAAAAGGTCatTTtCTATCAGGAGTCTTGGCTACACCAACTCTTGCAATTTGGTGATTTgTGGGgTGGGGGGGGGGGgTTGGgAGGgAAgCcACTATTCTAATAAAaGATAAATTtCATCTGACTCATTCTCCTTGGAAATAGGTTCAGCGTCGTTCAACCGGTAAACAACTCATTTGTTtAGAAAaTGATTTAGAGAGGAATGTGCAACTTGAaGTGGGTTATGCTGTTTCAGTGTTTGTAAGAAAGAACAGTACAAGGACAGgTTGgACGACAACGTGATgTGTAGTAAGGGATTGTaAAaTGTaGCTAAATCAGATCTAAACATATCTAGGCTGACAAGTTGCAACTTTAATGACGGTATATCCTTCATGTTAATAAAAGAACATGAAATGAAAGAACATGAAACTAAaGTCTGTGAAGAAGTACTTggaaatAAATAAAGaTAAAGAGAGTTGCtGgtTtcttaGAttcACTcTGTGaAAaCGGTGACTGGAGgAGGtCtAaTTTAGTTTGAAGgATTgTGCTTAAATAATGATACCTTCATCATGTGGTTATGTAATTTGTAATAGTATATATACCCTTTcGGGTAAATgTTGGAAATCcTAAaCCAGTtAAaTGATtGgTTGGAAAATGCCGTCATTATCTCAGTTCCTTCAAGCATTCTgTGTTTCTTATTTTGCCTCTCATCTTCAACCAAcGGATTTGTTTGTTCTTCTTATAGTATTTGTCATGTCTGGGATTACTGCTAGAAAATGCCAAGAGCTAAGTAAACGTTTTTAaGACCTTTGGACAGACTTCGAGACACACCAGGAagAGTGCACCgCACGGAATGTAAATGTAGGCAGACATGGACACACCCACcATGTAGTTTGATttTCAATCAAACCaCTATGTGGTGTATGGTGGTAAAACTAAaGAAATAAGCCTTTGATGGCCTGTGTAATaTGAATTGTGTGAAGCACcATGTCCTGTGGAGGTtGTACAGTATGGGTATAGAGATACCGGTGTGTACTACTGGATAACATCAGTGGCTCtCTGTGAAATGTGTACACATGTATACATGGCAGCGGTATCCTACTACCGCAGCCGAAGTGTCAATACTTCTAAAACTGACTTCCTGTCACCGAAGACAAACAGCAGCAGGAAGCATCCTATAACCTACACAGTAGATGGGTTATTAAACCTTAATGGTTGACCTAATAagTTAAATTACCGCATCCTGTAAATCAGAACCCGATATCATGGGCTGATATTAAGTGTCATTATCATAATATAATGTGTCTGTGTGCACGGAAAAAaGCACCGGGTAATTtCTTTtACAGTGGTAaCGGAATAAGGTCTTATACTAAAACTAGCTGAATCTGTGCTCATTAaTtAAAGGTTGAaTAAATTtAaTGGAATTCTCTCATTCCCTT
>gene=isogroup00043
TTTGTTTGCTTTCTTTCTTGGGTTTGTGAGACTACCACAGCTCTCACTATAGAAGGGAAATTACACACAGGACTGAGAATAAATTAACAACAGTGAAAaGCATTGTTTTCTgTAATTGGAAATTACATCATTAATCTAcTAAAACACTTTTTTtATCTTTCACTCCTGCACTAAaTAGTTGGATGTATGCAATCTtGTCTTTAGGACAAAGCTTATGTAATTAATTATGTAATTTtAATTATCTAATTACTTATtATGTTATCACTTATGTAATTACTCTCATTAAGTAGTTTTTATATCACATTAATTACAGGTAAACCTTACCTGTTTTACTAAGCTGCTACATTACAATGACTAGCCTGGATTAGCTATTTAGTATTTATCATTACAAATCTCAATAACCTGGATACGtAaCtGTACAATGACAAGGTATAGGTTACATACTGGTACATGAGTACATAAAGTCTACTTAAGACCCATTTTTTCACTTGTTCTTTTGtAAATTAATTTACTTTCTCTGtAAAGCGCTTTGAGCAGTAACTTTTGTTTACTGATTTGGCGCTATATAAGTCTCATTTATTATTATATTATTATTAttATAACCCGGTGAGAAAACACACATAGTAATAATACAAACCAAGTAGGACACTGCTACATTATATAACCAGTGTATTTATGTTGTCAATGGTAATGCTTACATACTCTAGACGGCTACAGTATTACAACACTTAACTCTTACATCTCCTTAATGCAATGACAAtTAACAtACACTATGTTACAGTACGACACTGTTCCATAATGTATAACAGGTTTGGTTGAACACTTACCTCTTCTTAATGCAATGACAATTAACATACACTAGACCTATAATCATCTGTCTAGTTACCACCATCGGTACACTTTGCCTCACAGGACATGCGACTGCCTAATCCAACAACCATCCTCAATTTTATGACAATAACTGGAAGAGCCAACCCTAAAAAaGGAAAACGTACACGACCTTCAGAACATTTCAAACAACTTTTGTCTAACAGGATACACAGACACCCCAGAGTTTGTGTCGAATGAGAGTCAAAATTAAGTTTGATTTTTCTTGTTTCAGATGACAGGAATTTGCAAATGGCAGAATTTCTATGTATTtCTAaTATTCAAAAaTGTTTATTtATAGAATTCATGCTCCGATtCGTCTTTCTTGATGTTGTTACGGTAACCTTTCTCAAAGTCCTTGGCGAGGATGACATATCTGTTTTCTCTGACTGCTTGCATGCCGGCCTCCTGACAAATAGCGTTGATATCTGCTCCTGATATTTTGTCTGGCCGTGCTACGTAATCTTCCAGATCCACCTCATCtGATAaGTTCATGGTGGTGCATATGgTGCTGAAGATTAACCTCTTCTGCCGCCGATCTGGCATCGGgAaCTCGATCTTACGATCCAGTCTACCaGgACGTAGGAGGGCTGGGTCCAAGGTATCGTGTCTGTTGGTCGCCATGATCACCTTAACGTTGACATTCTGATCAAAGCCATCCATCTGGTTtAACAGTTCCAACAGAATCCGTtgAaCTTCCcTGTCAGCTCCAGTTTGAGCATCAAAACGTTTGGTTGCTATGGCATCGATTTCATCGATGAATATGATGGCTGGGGCGTTCTCTTTGGCTAGTCTAAACACATCCCTCACCATCCgggggCCTTCTCCGAGgTACTTCTGAACAAACTCGGAACCTACCACGCGGATGAACGCAGCTGTGGTGTGATGAGCGACCGCCTTAGCGAGCATGGTCTTGCCACAGCCCGGTGGTCCgTACATCAGGAC
>gene=isogroup00045
GAGAATGAGTCcGGTCATTGAATTTCAAGGAAGCGATACGCAGGTAAaGATGCTGACATCaTtAGGTGACAGTGAAaCATCTcaaaggtGATTCAAAATGGCTCTGACTCAATGTCAGATAGAAATGAAGGAGTTAGTGTAAATGTGAGGGAAGCAGAGTATCGTGAaTCACCAAATGCAGATTGCTCACAGGTGgAACAGgACGATGGAGatGTTCAaGAGAAACGGgCAACGGATGAACCACAACAACAGAGTATTAAAGAGATTGATTCaTATGGAAAGCATgCAaGGggAGAAgaGATAGGAGGCAAAGGTGAGAAGAGGGTCATTGACAGCGTATCATCGATGAATGTGGATAATGACACAGTGGACGAAACAACAGCAGATCGCACAAGTCCTGTACTTCCGTTTCAGGGTACGTTGAGCCAGGCGCAAAGTCTTCAGACAGGTAGCTCAGGGGAGCAGAATATTCAAGAGGTAGTAATCTTGGAGCAACGAGCAGAATTGGttGTAAAAGAGCAAGAACGAGACAATACAGAGGCGGCAATAATGAGAGAGGGAGGGAGTCCTGTTTTTGAATTtCAAGGAACACTTACTCAGATGAGTAACTTGGATCAGTCAAGTTTgTACAGAGACAACGAATCTGCAAGAGCAGCTGCATTTATTTCGGATCCTGAGAGTAGTTTTGACATCGAGAGTCAAGCGGCTCTCCAGAGTGAGGAGATCGTCGGAGACGGTCGTGCGACGGCAGAATCCGGTGCCGTTGTGACGGGGGATCCAcGGAGTGGCATAGACCAGAAGgAAaGAAaTCCAAACCAAaGcAAaTTAACTCTCGgAAATAaCgCAAaTCGTGTTGTCACcGACAGTGTCAaCAGAGACCAAACTGTAGCAACTTTtATGGTGAGGAAAGTGAAGATAGTTCTCAGTCTCCGgAAGAAtCAGAAATTTCAAAACTCGATCGAAACAAGACCGACAGAGATGGTGAGGAGGCTGCAAGGGACATATTGATCGTTGGCAGCATCTCACCGTTCGAGAATGTCTCCCAAGAAGCGAGTGGAAGCTCGTCTTCTGGGAAATCCAAGAGCAGAGaGgAAACAGGAGAGAGACGCCCcGCACTGgACTTtGAAAGTACTTTTATGATCGAGCACTCCCAATTtGTGCTCTCAGATTCGgTGATAACGTAAaCCACCAGGAGATCCGGGAGGGaGGTTACGACCCCGAGTCATCGATCAGTCTATTGGAATCTGACGTCAGCGACTGCGACCAtAGAGACGACGACGTCAGCGACAACGAAGAAAAGTCTCCAAaGGGGAAAgCGAAAGCCGGTCGAAaTTGTAAaGGCGAATCgAAAaGGAAGAAGAAGAAAAaTAAAAaGGAAAAGAGCaGAAAAAGGAAGCGAGAGAAATCGGAGAAAGACAGTTCGGAGACGAAGAAGAAAAaGAGAAAGTCTACCGACCTTGGGGATGTCGGAGCGACTAAGCCTCGGATAAAAATGACATTCAGAAAAGTGAGAGCTTCGTCAAGCCAGCCTACCGGgAACGGAATTtCTAGTTCAGCCTTGtcGTCCGAAGGTACAAATTCTGAACAGGATCACTCTCAGATTGCAAGTCAAAGAGGTTTCTTCAGTCAACCTGATCCTAAAGAGAAGCCATCTGGCAGCTCAAACTCCaaGCTGAGGCTACTGTTGACCCGGCCTGCcAGATTAGAAGGTTTTACAACGaTGAGAGAATATCATAAAAACAGCAGCTCAAACACTtcGAACTACCGACCGGTCACCCGGAAGATGTCGTcgAAaaGGTGCCGACCagTCCAGATGTAGcGAGAGAAGACAAaCCggaGAATGAAcATGTGAaGgATGACTCaCATGCCAGCGgTAATGTCAGCAAACGTGCAGGCAAGAGAAGATCCTTTCTCAAGATTGGCACACTCGAGAAGAAGGACTGGAGAGTCGGTCTAGATAATAAGCAACGACTCGAAGAGCTGCAAAAGCTACGTCTGGGTCAACCCCccccAGCCCGATGACTATGTCGG
>gene=isogroup00046
TGAGTgTTTCAacTTttATTTgTTAtAaCAAAGAAAAatGaTtcTTaataaaaTGAGGAGCTTTGCAAATTTACATCAcTTTGTAAACCAgaaaaGAatAatCAAatcGAAGAACCATTTGGTGCCATgTTGaCctaTgAaCATACATATAAACATGACATTAaCATATGTACAATAACATGCTAAaTACCAAatcAACAGCAGCACTtAAaCcGAAaTACATTATTTAAACTGCAGTGTAAATGGAATCAGTcaCATTgCTAAcgAaCCTTAagCCTAAagaGAAAAACCcTTtacATATCCACCATGAGGgAATTAATTtAatgTTtATAAGTAGTgAaTGtttcgAaTTCAgtCATATGGAACAGGcgCATCACAGgATtAaTGtcAAaGCTAAGACTGCATAaACATTCAGTTTTGGCAATACATGACAAAaTGCTCTATAATTtACTGTGTGTTACCAGACAAATGATTTCCTGACCCACAatCATGTAGAAAACCTGACAAAGTACTTACAAGTTTACATTTTCGTGAAACTACACACGTATCTACTATAAAACATTTGACGTATCATACCTTCCAACTGAATCATAAaTtCTTACAGCATtGATCATCgtAACATGTaCTTGGTTAATGATAaCCATTCTTGACAACAGCATATTCTAACTCAAATTAATTACCGgAAAAaTAaGgACCATttGAAAATATGAGgAGCTTTTTCCTTTCTTTGTAACTGAAAACAATTTAGGAGTCTCGCTTAATCAATCTGTCTGGACTCCAAGAATATTTCCTTACTAAGTAAAAACAAAATTGTACTTTCAATGAAATATATTCAACACAaGCTCACTTGGTCAAAGAAGTTATCAAAGCTTATAAATGGAGTCATagTATATGACATAACCAGCATCATTTTAAGAaGATGTTATTtCcTTACTGAACACAGTATGAGACCATTTTGTTtGCTCTGTACCAAATATATTCCAACCAGACTAATGATGATCCAAATGTCTTCCTTGATGTAACCACACCAGCATAGTAAAGTGATTCCcAGAATTACAaGACAGGACACCATTGGTCATATGGATTGACAGCCAATCACATCCTCAAGCATTCACCcTcGTGGCACGATTACTATTGAGTCTGCTGTTATGGATCATACTacTgCCATTGAGAGTCAATGTCCTCTATTTACACACACATAATCTGCTGATGTTATTCCTtCATTTCgCcATCTTCCTCcTCTTCTTCTACACCTCTtATGTACATCACATTGTTACATCTTATTAATACTTCTCCTAGATTACCAGTGAATGCACCATCAATGTATTCTTCTGTGTTtGCCAGCTGTAGGTTCATGTAACCATctACAGAAACCAAGTATCCTTTGTATTCCATTCCCCACTTtAGCTTAATCATAaCcGGTTTtCCAGTCAACCCATTCaGAAAGGGcTtAGGGTTCAGGGGCATAGACTGCGTCATTTTAAAGTGaTTTtCTgAaGCAAAAGGTGGTtAAAATtGTTGACTTTtcGGAGTTCCCACGTGCCGGGTACGCTTTGcTtAAcGGAGTCCC
>gene=isogroup00048
CCTATGAGCACAGAGATCGAGGCCACCATGGACCACATGatCGTGGCCACCATGGAtcACATgAgCGTGgCCACCATGGAtCACATGAGCGTGGCCACCATGGTCGTCATCgtGATAGCCACGATCGTCATCACCATaGGGACCATCGCCACCACCGTCCTGAtCCCcGTcGTGAACATCCcAGTTCgTGGCGTGATCTTGGAAGAGCCTACAGTGACCGTTTTGGTAGATATGGTTACTACAACTATGAAAGAGCCATGAGGCCTTCTTCTGGTTTTCTAGATTCCCTCCGAAATCGATATGAATCAACCCATCGAAGGGGACGTTATAATAGCAGGAGCAGCAGTAGCAGCAGCAGTGAAGAGGACCGCTATGACAGAAAGAAATGTAACAGGCAGACGGAGCAGCCATCTTACACCGTTCAGTGTGTATCaCCAGACGGATATGAAGTTCGTGAATACGAGGAAGCTATGTGGGTTACAACCATTGTTAATACAACATCGTACGAAGAGGGAGGAaGAATTGGTTTTAGGAGATTGTTTTCTTACATTTCTGGAGATAACAGCCAAAATGTGAGAATTAAGATGACAAAGCCGgTAAGAAAGCGTATTCTCCGTGAAGAAGTTGGCGAATCTGGTTAtCAGAACAATCTATACTCAGTCTCATTTTTCGTGCCACCAAAGTTCTTCAATAACACtCCGGAACCATTAAACAACGAGACATTCATCGAATTGGAGTCGTCATATGTGTACGCATTCAACTTCAGCGGTTGGGCATATGAAAGTAGAATTACAGAAATGTACAATAACCTGAGTGACTTCCTGCAGGAGACCGATCAGCCAATGGTTGCGAGTGAATTCTCTGTACAAGGTTACGATAGTCCACGTACTTCTTCTGGTCGTCATAATGAAATCTTGATTCCTGTCGATTCCGATTTTGGGGAACCAACCTGTGGACCAACAACAACGGAACAACCAACCATGTTACCACCAAATGGCATTACACAATGCTTAAGAAACGAGTGTCCAACTTACACAGAGCGATCGTCACTCTCCGATAGAATTGTCATCCGGGAGGTTTCTGCAGGGGTGTATGCTaCAAAACGATCGACCACATGCAACATGTCTGCTGTCATGGATGAAACATATAtGCCTCTTCGAAAgTACTTTTTAGGCTCTAACTCGGAGCGACTGAGAATTCCAgCCACAGTTCCTATTCTaCAATTGGGTGTTAGACCAGAGAGGGTGTCTGCCAGCTGCAATTTCACCTACCAAACTTCCTTCTACATTCCAGAAAGATATCAAAAGGCTCCGCCTACCCCGGATGACGAAACCGTGttCaTTTcTTCTGcTGACGCAATGTCGTATTATGtTTTGACtTTCGAGGAAAGCCCGACACCAAACATAGCTTTCTCTAAATATACCGAGCTTGCAACCTTCCTACGAGAGAGTGACCTTTGTTTCTTCCCTGGGAACTTCCAGCTAGCCTTCTATGATGCACCATGGcGcCCTCTTCCTCAtCGTTATGAAGTGTGGATTCCATTGGCTAAAaCATGTGGGAATGACGTCATggAATGGGTCTATTGAGATAcTTTACCCTCTAACAGAAGATGAAAATCTCATTATGCCGGCACTGAACGGCGATCCAACTGTGTAGTCCACACAAATCACGTGACtAAACCTCGACGTAATCGTTACGGTGATCAGTAGGAATTAGTGACAATgCATAAAATATTGTACTTCGAATTTTACTATGCCATTTTTATAAGCAtCATGAATAttttAGCTAATGTAATAGATCcGTATAGCCTgTTATAAGAACATTTTACaGATGCATGAgTTTATAGTTGAAGGGTTAATTTACCATCCCCTTGGTTCGGTTTTATTTTAAATGAGGTGTTTGTCTCACTATAGGCGATATGCTGTATaAtTTtATCCATTGAgATTCATACAGTGCAGGTAGAGAGATATCATCAGAGGTTtGTTTTTtgTTTCTGTAGgAAACACGAaTACATGGTTTGTGAGATaTATCTACTCAaCcTTCTtcCTCAAttCGCaaCTcTAcATTcTATCaacGtCACGCAAAAGaAaGCCCGCTTTTTGTTTGTaAaCACAGTTGAAATAAATTGATgCCTCTTACaCTtGAAAGAGTAAAACATTGAATcaAGTTTGaTTTAgTCCAATTTTAtTTTTCtCAATTAaaTAGCTTGTGAATTATATTTTTACAAGTTCTAAGTTGaTTATTTCATAGCAGTGTACAACAAAATCTTGAAATGGTtCgCATGTTGTTATACCATATTACAATGGAAAGATGTCAATGAATTGGTAaTGTTGCATATTCATGTTAGTGTAGAAAATGACGCACATCACCTAGTTTTACCAGCCAGTTTGGACAATTTCAATATGCTAaTACcATTCGGCACCcTCCTCCCAAACcATGCTTCACAGCACTCGTACTGACAGTACAAATAGTTCCTACCcTTTTTTtCTGATAGAAaCAGgATATTCATACTATTCATACTGTCAATGTGAGTGTATtgAAatAGGAcATAAAaGTACAGTATATGGAAAACAAATTTTCCCAATtGGgTGATCTTTACACTGAaTACGATGCATATCcATGTCCCatAGATCacAAGTTGAAACCTTGgTTTCAATtGgTTgaTAatgTAcATGTaTGTtaCTTGAAGGgTTCAAGGgaTATATGgAattgtagCCaTTATTACAAATAAAGACTTgtgTTTATGCTGTAcGTAGATGAttaaCAttACAAGTAGTATATATATTCaacat
>gene=isogroup00051
AAAAGCTATCagAAGTGACCCCTCGGGgAGTTCACGCGATATTCGAACGATCTCGAAGTAtCcTGCACGAagCTGCCATAGaCAAACGAGTCCAGTACATGGTGGAGGTGATGTTTGCCAACAGGAAGGACGGTTTCAAGGACTTtCcAGccATAGCcGATGGTCTGGAACTGGTGGAGGAATCGGACCAGTACACGCAcATGCTCacccTGGAGGAAAACTACGACACagAAGACctgCTGAATATTTTCAAGCACGACCCAGAGTATCTGgAAAaTGAAGAAAaGTACAAaGCTaTCCGAGCTGAGATTCTAGGAGAAGagAGCAGcGgTTCCGACGGAAGCGGGTCAGACGACGATGAGAGCGGAGAGGATTCcGAcGATGaCcAagAGGAAGGAGAAGTGACaGAGAagaTGGAaATACAGgACGAAACCGAGACAAaCCTAACtgCTCTGAGGAGGACGGTTTATCTCACcGTGCAGTCCAGTCTTGACTTTGAAGAATGCGCTCATAAGATGATGAGGATGGAGATCAAACCAGGTCAAGAGACTGAAATATGCCTGATGATAATCGACTGCTGCGCACAGCTTAGGACCTACGAGAAATTCTTCGGCCTCTTGGCACAGAGATTTTGtCAGCTGAAGCGAGAaTATGCCGCCGCTTACGAGAGCATCTTtCCAGAACAGTACTCCACTTGCCATCGACTGGATACCAATAAGCTTAGGAACGTCTCCAAAATGTTTGCTCATTTATTCTACACGGATGGTATATCGTGGACGGTGTTGCACTGTATCCATCTGAACGAGCATGAGACCACTTCCTCCAGCAGAATCTTCATCAAGATATTATTTCAAGAACTCTCGGAGTACATGGGACTACCAAAACTGAACGAGAGACTCAAGGATGTCACTCTACAACCCTTCTTTGAGGGTCTCATGCCAAGAGATAATCCTGCCAATACTCGTTTCTCCATCAATTTCTTCACGTCCATAGGGCTTGGAGGTCTTACGGAGGATTTACGTCTACATTTAACcGAcTtaCAGAAGAAGATCATGCAGCAACATCAAGCCGTTGAATCTAGCAGTGGATCgTCGTCAgaGgAGGAGGAGGAGGGAGATAGCAGTAGTTCAGAtGATAGTtcTagCTCATCGGATGGGAgTAGCGCATCTGAGAGTGGTAATGAAAGAAaGGCAAaGAaGAGAAaGgAAAaTCcAGAGAGGGGCAGACAGAAGAAAAGATTCTACAAAGAGCAGAAaGGATGgCAGACTTGAAGCAGAATCACAtGGACGTAAGAAGGAAGATGGCAGGAAAaaGaGGAAaGATGGAAaGAGAAACGAGAGAAGAAAATCTGATGATGACACGGCTGAGAGAAGAGACGGTAGAGGACATACTGAGGTCAaGgAGAGAAaCAAaGGAGgAGATAGGAGGATGAACAGTAGGAGGGATGAGTTGATGGTGAATGGAGAGAGGGATGATGGAAGGAGAAGTAGGGATGGTAGACGAACAGACAGGGATGAATCAAAGAGCGGAAGACAGAACGACAAAGGGAATAGAAaTGGTGGTCGGGAAGGAGATGAAAGCAGAGGAGGAAGGAGGAAGGATGAGGAGCGTCAGCAAAATGAgAGGAGAATGGAAAGGGACAGTAGTGAGGAGGACAAAAGGGGACGTAGCCAGAGAAACGACCGGAAGGAAGATAAGAGAAAAGATGTGGaGAAaGATGAAGATCAAAGTTATAGTGAGAGTGAAGAGGAGAGAAAGGgAAAGAGTAATCGTGATGACAGGTTACGTTTCGAAGACAAAGAGAGgAGTGGAAATCGATCTTCTAAGAGAGGCGGCAAGGAGGATAGAGATGGGCAGAAGGATAAAGGgAaGCAAGGGAGcAGaGAAAGGTGGGAAAATAGAGGAGGAAGACATGAcAgAGAGACAGGGAAGCAaGACATTGTTGGcAGGGAAGATGAACAAGACAGCCGTGAgATGCAGGATCGGAGGCAAGGAAAGAGAAATAGAAaCAACGAAGACCAAATCGTTGGGTGGAGTATGAGACAGGATGAGAGAGGTGAAAGACAGATGAACAGACCCAGAGGAGAAAGAAAGGATGGTAGAGACTTACCCGATAGAAGACAAAGAGGTGATGCAGACGCGAGAGAAAATAGAAGAGAAAGACATTCCGATGAGGAAcgAAATTGATGGTCGGAAGAATAGAAGGAGTGGTGCaGGCAGAGAAGAGAGGGAACAAATAGAGGAGAGAAGCAGgGAGAAAGAaAGGTCGgAGGAgAGGAagAGAGAGAGAGAAAGGTCAAAGGAgAAGCGGAGGGAACGGTCGgAGGAAAGGAGAAAGgAGAGGGAAATGTCAGAGGAAAGGAGAAAaGAgAGGGAAaGGTTGGAGGAAaTGAGACGAGAGAAaGAAAAaCAGAGGAAaGGaGgAGAGAGAGAGAAaGGTCAGAGGAAaGGAGGAGAGAGAGAGAAaGGTCAGAGGAAaGGAGAAGAGaGAAAAAGAAGAAGAAaGAGAGAGGAGGTCACGTATTGAAAAACATCGCAGAGAAGTCGAGAGACTGCAGAGAAAAGTTGAAGAGATGACCGCAAACGGTCGAAGACGAAGTAAGAAGGTGTCATCTTCCAGCGAATCAGAAAGTTCAGATGACAGTGGCTTGGAAGAAAGAAAGAGTAAAAACTTGAAACCACAGACAAaCAGAAGGTCCAAGAAATCTTCCAGAAGAGAAAGTTCTTCAGACAGTGATGATTCTGACTCATCGGGATCCAGCAGTAGTGATGATGGAGAgaccaCGCCaAAaGAAGGAGAAGCagAAGGGAAaGTCCTCGTCAGAGACtaGTTCATCAGAGtCAtcAGAAAGTGAAGATGAAGAAGAGAAGAAAgATaaCAGTAGAAAACCaGAAAGGATAGTCAGGCTGGTTGAAAAGAaGGAAGGcAAGAGGGACGAGATAAAGACAACATTGGAAAGAAGAAAGGAGGAAGAAGATTCGAAGAGGCGATCAAGACAGAGGAAGTCTGAGACGGAGGGAAGCAGTTCATCCGAATCGGGAAGTGATAGCTCTTCGGAAGAAGACACGAAGAGGGGCAAAGGAGATCATGGTCAAAGGAAGAAGAAAGGACtGCAGAGGAAAGGAGCTGACAGTTCAAGTGACGAGGGTGAAGAGGAAGGtGGTGAGAAGGTCAGGGGAAAGAAGGACAGTGGAGGAAgAAGGAAGAAAAGTGAAGAAAGACAAAGAGGCCACAGCAGTGGATCTgGgTCTGGGgAGAACAGCTCCTCAGAGAGTAGTAGCAGCTCAGAGTCAGAcGGTAGCGAATCAGAAAGCGACAAGGGGCGCAAaCAGTCAcCGCaaGAGaaGagGAAAGGAAACAGACAGGACACGGAAAGaAAAAGTGGTTACGACGACAAGCGGAAAGAGAGGAAGGACGTCGATCGGAGAACCGACTCTCGTAGAGACCGGCACAGGGAAaTAAGAAGGAGGTCACACTCTCGTAGTCCAGTGCGAAGAAGATGAGGAGGTGCAGGATGCATACGCAGATGGTACAGATGACATTTTAAAAGGAAaTTCAGACcAGACTGGACAGGCCACTGTTAAACTGACGATGATGATGAAGATGAAGATGTCCATGAACCGGTGTGGCCAAGAACAGCACTGTGTAAGTGGGTTGGTGAAGTGAACCCACTGTGTGGAGGAGGTAAAATCTAGCTTGTTAGCTGGCTTGTcgAAGAGAGAGGTTGACCAAAGTCTAAGAGAGAGGTCAAATGATGTCAGAAGAGCTGTGAAACAGAAGAaGATGAaGACGATGAAaGAAACAGAGAGGATGAGAGATGAAGAACAGAGAAGGAAGAGAGGATGAAGAGTGTACAACCTAACAAATTCAGCCATGCAAGGTTAAAGCTTtAGCAAACCTTATGCTGCTAGGTTGTTGCAATAAGACTCTCAGCTGATGCTTGATGACAGGCGaGAAAaTAaTTGGATGTCTTTAAAAAAGtGAAaTaaaaaaaataaaaaTTGAATTAAAGATAATACTGAACATATTACAATGATGGGTTgTTGAGATTCAATACAATAGAGACAGATGACTTTAATGTTCATAGTatggatttaagaaagaaagatcccttgtggaggagagctggtgtcaagcttacaaggagttactttttggtcagtgaggccagcggatg
>gene=isogroup00052
TCATTGCTGCTCGTATGATTATTGTCAAtatAAGAATAAAACCAGCCACCAAAATATAAATGCTTGTTTTCAAATACTTAAATGTATATGCATTGTTATGCTTTGTCGTCAATTGCATGCCTTAAAGGAGGCATAGAGTTGCGAAATAAAGCTATTCTTCCAAaaTCTGCCAGGTCTTTGtAAAGAATTGCTATCCGTTATGTTAatACGCAATTATTACGTCATAAGTAATAATTAcgTAAAACTGTAAATAGACAAGACGTTGTAAATGCAAAACATATTATTCCTATAaGCAAgAAaCcAAAGAaCGATAAAGAAATAAAAACAATAAAAAACCAAGacaccGAATTGAaTtaTTGAATtAAaTGAAgAaaaCGTTTGATCAGATTTGCATtaCAAAAAATCCGATACAATTTGGACCATCATCAAtAaGTCACCAATCAAATAGAATACAAAaTAaTAAAaTCAAAaTctgaCGATTTGGTTGAACCGCCAGTCATAGTCGTTGTCTTTCCTCTTTTCCTGTTTCGTACGTCTTTTAAACCGTCCTCGCTCCTGAAGATGGCGACTACATTGGCTCCCCCGTAcGGGGATTGCAGGGATCAGCACAAGTGCTCTGGCAATTAGAACCCCAATATCCTGGTtCACAaGGGGTAATGCAATCAGGAGCTTGTAATCCTGGATAACATTTACACCCGACCTTGCCGGGGTTACAGATCAAAATGTTACTGCAATCACTCCCTGGAAATACATCACTGCAAGCGTACGAACAATCTTTCCCGATTTGGCCTTCAGGGCAAGGCAATTCGCATTCATCTCCTTCAAATCCTGGGTAGCAATTACAAAGTCCGTTGACGTCATCACAAACACCGTTTTCACACGTTGGACAAGGGAAACTGCCGCCATCACAAAAcATtCCATCGTCACAATTTCTAACAAAGAGATAAAAGAGTGGATGCCATGTCCGCTTCTCTCTCCCTGGACGATAAACTTCATAGATACTATCGGATAGTCCGCTACCAGGCAATGTACAGACTAGGCTCCCATCGCATGATGGGACTGGCGCGACAGGAGCGTTTGGATTACCCATTGCGTCGAAGGTTGTGCAACGCCATCTGAGAGATGGTTCAAATCTATCCAGTCTGTTTTTGACAAACTCAGCTCCGAGGGATACGCTTTGGTCTCGACTAATGGTgTATGTATAAAGTGTGTTGACGAATCCACTGTTTTCGGTTGCAATGCATGGTATCCACTCTTCCAGTAGATTCtCATCAGTGGGATtAAAATGAGCTTGAaAAACACCGAAGCGTCTCCCTCTTGATTGCGGTGGCACCGCCGCAGAGAAACCTTCATAATAAGGAGACGAGaCAGCATTGCTCTTTACAGTATGTATGGGGAGTTTAAGCCATCGTCCTGTACGCGCCGCTCTTCCAACATCGATGGTTCCTGCTACTGTTGTAACACCCACCACATCTACACTACCTCCACTTCGTCGCAGTGCAAGAGGGTTTTTAACCAAGCAGCAGGCATCGATACGTGGTATTGggTCCCGACATTCGCCTTCAGGGTCGGGATCAGCACAGTTCGGTGTTGCTGAGTTCGCGCATTGACATGTACCACCGCCCGCATCGTCGAAACAGAAGCCACAGAAAGGGGCAATTGTACTGCATCCGCATGCCACGGGAGCACAAGCAGCTATACAGGCTGAGCCACACACAGACAATCCATTTACGTCACCATCGATGATGCCGTCGTTtCCCGTTTCCAACGGCATTATGCCATCTCGTTCATTTtGTGTACCAGCTAACCAAGGTGCTATCGGGTACCTGGATAATTCATATTGTGTATTATCGTCGTCTACACTGGTAGCGATAAGGAAATAAACGAAGTCATCCGCAACATCAACACAACTGACTCGTGCAGCCTGCGgCGCGAGACCCTGGCCCGTAAatACTGTTATAGAAGACACTGTTATTgtATttGtGCcAtcccAGtAtagTAGTtGGGCATTTGTTTGAGTGTCAaATGTGACAAATATGTAAAcgTCATCTGTTGCATCGTCTTGGTAACTTGCTATGCATCGAGGtGTCTCTCcAGAGTAATATcaTCCGTAATgaTTGAAGCctCGGCGAgTttATTACAGTCATAGATTCGTGTTTTtAAGATAGTGCatACTATGAaGAAACAatCGCCATCTGTCGAGAATTCAATGgCAGCCCTGCCCTCTACTCCAAAAGTTcGATCTATGACATCTTCGACTGGATTCgtcgttattatgtttacgaaagtattgtcggagtcgtcacaaaggctcaccgctaac
>gene=isogroup00053
AGAAGATCTTGGAACtttGTACTATGTTaaaTCGTCAAGGCCTTCATCtttCTGCaaaTTGtttGACTGAGCCATCGCCTGCATCTTCGTTCGACAGTTTCTCTGAAGCTACTGAagATGAAATACTTAAAATTATCacAAACTCTcAaTCAAAATCGTGTATGCTTGATCCGCtgCCAACATGGTTagCTAAAGGTTGTTCagCAGAACTCATTCTTCTCATCACGAATATTGTCAATACTTctATGTCAACAGGAACcGTaCCTGATTCCTTTAAGGTTGCTCATGTGACTCCTGTACTTAAAAAGACCAGcTtAGATAGAAACTGTTTAAAAAATTATCgCCCTATTtcGAACTTGagTTTCGTTTCAAAGGTTTtGGAAAAGACagTTTtATCTCGCTTAATGgATTATCTTACACAGGAGAATCTtctcGAACCATACCAGTCAGCTtATAAGTctGGTCACAgTACGGAAaCTGCCCTCAATGCAGTTCATAATTTTATtACATCcAaGCTtGATGAAGACTGCTTTGTCCTTTTAGTtCTTTTAGACTTATCATCAGCTTTTGATACAGTTAATCATTCCATTTtGTTaGAAAGACTGCAGTCAAaGTATCGATTAGgtGGTACtGTTCTATCCTGGTtCAATTCTTATATTACTgaGCGTTATCAACAGGTGAAAATTGAAGATGTTCTCTCGTCTCCTCGTCCATTAGTTACTGGTGTTCCACAGGGCTCTGTACTTGGACCTGtTCttTTTcTTTATATCTTGCGGAGTTGAGTGATATTATTCGGCACCATGGTGTTCATTTCCATCATTATGCGGATGATACTCAATTACTTCTTGCTTTCGATAAGGATGATGTGCCAAATGCTTTTCATAAAATGGAAACCTGTATAAGTGCTGTAAACACTTGGCTTACAACTAATCAGTTGAAACTAAACTGTGATAAAACAGAGTTTATtGTTTTTCGATCACGTTTCTCTGAAGTTACACCtAATTTTCCACCACTTACTGTTGGTAAAGACTCTATtAaTATCTCCTCAACTGTTAGAAACCTTGGTGCATATTTTGACCAGACCATGttCACTTggAAAATCACGTTACTAATCTCTGTCGTTCTGCAAATTGGCAACTtAGGAAAATcAGTTTGATGAGGAATTACCTCGATAATAAGACTTGcGAGATACTGGTCCATGCGTTtGTGACATCAAaGCTTGATTTTCTTAaTTCACTTTTATTtGGCCTTCCTGATTCGACCATCAAGAAACTCCAAAAGATCCAAAACACCGCTGCCCGTATTGTGAAAAGGaAAGGAAGAAAGTGCGCACCACCCCACTTCTGAAGGAACTTCATTGGCTaCCTATCAGCTACAGAATCCAGTATAAATACTTCTTCTCACCTTCTGTGCTCATCATCTTGAACGGCCTGTGTACCTGTCACAACTTcTCTtGCCATATACTCCAACTCGCACACTTCGTTCCTCCAACAAACTGtttttAACTGTTCCAAAACCACGATTGAAGAACTATGGTTACAGAAGCtTCcaAtACTctGGgTCTTATCTCTGGAACAAGTTACCAGATCACATTCGAACATGCTaTAAACTTTCTACTTTCAAAAGTCTACTTAAGACCCATtTTTTCACtTGTTCTTTTGTaAATTaATTTACTTTCTTTGTAAAGCACTTTGAGCAGTAACTTTTGTTTACTGATTtGGTGCTATATAAGTCTCATTTATTATTATTATGAGAGcCACTGTCTGGTCCCACAGACAAATATACCACAGGGTCATaACTTTTAAATCCTCCATTaTTCAAATGTACAGTATACAGTAtTATGGAAATGACAGTTCTCTTGTTAGTTCCCATCATGACCCCCCTTTCTCTTCgaacGGCTGTTTGGCAGCCTCTGTTGTTACTTTCaGCACACACCACGtCtTATTGAATGTTGTGATTGACAGCTTATTCTTTATATTATACATACTGATGACCTACtgTaGCTGTTgTAGTAGTTTTAtGGAATTATAATAAAGTACTTTTTaAtaCTTTCaAAAGCataaaaGTTgaCAAATGACTGCCAATCATGACAATTtAGTCAGACCTTTATATTAAACTTAAATCTCATTCACCAGTAAATTTTTCAAGGGTCTAAATTATATCTTAAAGACAACAGAAATTATAGTTACTGTACAGTATGTACAAATTATA
>gene=isogroup00054
ggacatttaaggattgaggaccatggatacgacagggtgaattccagccccaggagtggtttcttcgTCTTGGCGCCCTGTGTTGttctATttcaTTCACTTGAtAAAAGAGAAtccTTAACAAAGAgttCATGgCTTTTCCAACTATTTGGAAGGagTatGGATTTCTGCTCACCTTGCTTGTCATTGCTGCTTCTGATcGCAAATCCTGTCAAACTgTGGGATGCAACAATGCaCAAAGACGTACATTTCATTATGCaGgTCGCTTGAAaTGTTCagCGGGAAATCCGACAGTAgcAGATGAAAATGACAGATGCACAGATACTGAAAATaGGCCTCCTTcCATCTACTGCAATCGTTACAAGTGGAGCTAACATTAACAATTTGCCCAATtATTtGATATGCTTTGGTAGgAaTTGGCGCTACAGAaGATGCGTCTCCGGgTCTTCTTCGCGAAACTGTCAACGTGAAAgaTGGATCTGCCgAAAaCTAGATGTGACTCATCCTAATGCTAGCTGTCCAAATGATAcAGATACTGATGCAAGGCTGCAAGAAGGAACCACTGCAAGAGTTGATTTTGTGgCATCATGTTCTGACAACGTTGACACAGGCATTCAAGCTaCTTGTAATGCAACAAGCCAAAGTGAATTTCCAGTGGGAGTAACAACAGTGACTTGTTTTtGTGAAGATTTGTCTGAAAATACTGATGGATGTTCTTtCACCGTCACAGTTAAAGATGTTACTGAGCCAAAtGCTACCtGTCCaGgaGATATAACTACTGATGCAACAGaGgAATCTAAGACCACTGCAAGAGTAACTTTTGTGgCATCGTGTCCAGACAaTATCGAAATGGgCATTCAACCTAATTGtAAtGCTACATCAAaCCAAACTATGTTTtCAGTAGGAGTAACAACAGTCACTTGTTTATGCGAAGATGCCTCTCAAAATaTCAATGATTGCTCTTtCAATGTCATCGTTAAAGGGTATTGTTACGAGGATAGATACGATtACACACCCGATATGAGATTACAATTCCAAAAGACTGAGGTAAATGAAAATAAGGGGTCCAATGAAAAGTGTCCTTCAGGAAAACCAAGAGCTTTACGTAACTGTTCATTGTCCGTTGACGGAAAAGCTATTTGGAGCAATCCTGTGCTTATGGAGTGCTTTGAAAAGGCAAATAACACTAAAACTCTAGTCCAAAATACATTAAAAGGGCTGgCTAAAACATCCAATGTAACCACAGAAAATGCTGGCTTTGTTGCTGAAGACTTGGAAACAACTATCAATGTGGTgaGGGAaGACACAACCTCTCTGACAAAAGAAGTTATTGATGATGTAGTCAACGTGTTTGAAACCCTCAGCAAAGTTGTCAACCAGACTCAGAACGTAACAAAATCAGTTATCAaCACAATTGACAAGTTTGTGTATATTTTGGATAATACAGAAGAGCAAGTACCTCAAACGTCGACCAAACCTAGTACAGACAAACTGTTGCTTGCTTTGGAAGCACAGGTAATGGCTTTAGGAGCAAATgaTGGGAACTTCAGCAAATCTGGAGAAATGTTTGATATATGTGTTACCCATATATCACCCCcTCTTGAACTAACATTTCCTAGCGTCAATGAGGAGCAAGTCGACAATTCAGGACAaGTCGAAaTTAAAGATGAGGAAAAGAGCAAGGTATCTGCCTCCATTAAaCTACCCCAAGAAATACTCGACGATTACTTCAAAGGAGAGACATTGATTCCTATTTCATTGATCCTCCACCATTCTGAAGTCCTTTTTCAAGACCCAGCAATTGAGAAGGAaGGCAaGAAAATCGGGTCTGCAATCATATCGGTCTCCACACTAGAaGAAATTAACAACTTAACatcGCCAGTTGtGCTTAcaTTTAaaTTAAACGAGAACGTCATCACCGAACATGAAGTAGAGGAAAAGAaaaGAAaCCTGTTTtGACCCTAAACGATTGTACAGATCCACCAAAGaTACCAAAGCCAACTTGTGTCTTCTGGGATCATGCTACAGcTGGGTGGTCCACCGAGGGCTGCCAAACTATtCACCGgACGAACGATAACTACACAGTATGCCGTTGTACGCATTTGACAACTTTTGCTGTCTTGATGGATTGGCAAGGAGATATCAAAAAaCATGGATTGACCATCTTTAGTCAAATTGGATGCGCTGTGTCTGTCTTCAGCCTGGCTGTTACTATCTTAACCTTCCTCTCAaTAAAAAaGCTTCGCAGCAGTAGACCACAGCAGATTATTCTTCAAATTTGCATAGCACTaCTGGGACTTGACATTTTCTTCCTGGTCGGTATCGATAGAACAGAATTGGCTCTGGCCTGTGACATTGTTGCAGCATTGATACATTTCTTCTGTCTGGCATCCGTAGCGTGGATGAGCACCGAGGCAACTTACATGTATCTTCTCTTCGTGCAAGTTTCCTCTaGCAATGATCGCTACTTCATGCAGAAAGCTTCTGTGATTGGCTGGGGTTTGCCTGCAGTTATTGTAAtAACAAATGTACTGTTGGAAGTAGAGAAACATGAAGAACATTATAAGTGGAACCATTCATACATCTCCACTTGTCAATATTGCTTCCTAGACAACAAATCTAACGGTTTtCGGTTTGGCTTGGTGGCTGTCCTTGCTGTGTTTCTTACcTACAACCTACTACTCTTCATCATGATTGCATGGAAACTATCCTGTGGTCGCAAGAGGCTGAAAAGCAGCTCTGCAACTCGACGGCAACAAGTTGTTCGACGGATGCAGAATGTTTCTGCAATCTCCATCcTTCTGGGAATAACCTGGATCTCTGGTTtCTtATCCATTGGTCCTTTCCAATTGGTATCTAACATCATATTCTGTGTTAGCAATTCCTTGCAGGGCTTCTTCATCTTCCTTCTCTTCTGTGTCcGTCAGAAGGACATTCGATCAGCTTGGAAAAaTTCCATCCTGGCTAGACCTCTCACTACTAGTCTACACAGAAAGACAAGCAGACGCCCCTTCAAATTAAGCAAGCACATCAAAGTAGAAAGCCAAGCTCAAGCAACAGATGGTTCATCAGAAATGACAAGGTTAGCCAAAaGAAACACATATGAAGACTTTACGACTACCAGAGCAATGCTGTCGGGAAATGAGGATGTTGATTGTGCTGCAGCAGCATTAGCAAGTTGCGCAATCATGGAGCCCACCTCCAGCAATTTTGTCTCCGTGCAACAATCACCAGACTTTATTTGTCACTCTCCCTCCATGGCAACTTCCAAAGGTCAAGTAGGTCAATTGATTGACATTGACATTGATTCAACTGAAAAAGGTTTGGATTTATCACCTCCATCCCCCCTTGGGACCAATGAGACACCATACCCTGGCCCCCTGACAGTAGTGCCACCAAAAGAGTCCCCAAGTTTTGATAGGGGACCTCCATCCCCCATTGGGACCATGGAGACACCATACTCTGGCCCTCTGATTGTAGTACCACCAAAAGAGTCCCTAAGTTTTGATAGGGGACCaCcATCCCCCcTtGGGACCATGGAGACACCATACTCTGGCCCCcTGACTGTGGTGCcACCAAAAGAGTCCCCAAGTTCTGATAGGGTACCTCCATCCCCCcTTGGGACCATGGAGACACCGTACTCTGGCCCTCTGATTGTAGTACCACCACAAGAGTCCCCAAGTTTTGATAGGGTATCTACATCCTCTGATGCCAAACACACAACAGAGAATCCCTATGCAATGTTCATAGcGGCAACAAACACAGGGGGGACTCTGAGCACGGCGAAAGTCATTGATGAAGGCGACAATTCTCCACTTCTTGGCCCTCCAATAAAAAaCAAAGATTACAATTAGCAGAAACTATAACAATCGAGAGATGAGTGGACTGAATCAGAGCGCATCACTAGTTGATGTGATTCTTACTGACTAGGGCAGTATGAAGCCTAATGAAGCTATCATTGGTCTACATATGAATAACATCACTTCCTTTTTATAGTCATAAAGTTTCATGTTAATGTTAAGTCAACTTTTCGTGTATATCTTCATGAATATTTCAATCAAGTTGGATCAATTTAGCTTTACCCACTGGAGTTACATTTCATATAGTCAAAATTTTATTTTACAAGTGACTTATACAAGACATTGAGAATTCATGCACTATTTGCTCTTTACCATTAACTTGTAAAAACATCTCAGAGGGTTTTTAATTGCCATCTTAGTtGTATACAGCTCAAAAAATtCCTGCAAAATtATTTCAAAGGCTAGATAACACAATTTTATGACTGGTATGTATGAGGGTGAAAATGTTTGACTTAAGCTCAGAATCATTGCAGTTATGCTATATATCAGTTtGTACAAAAaTCTGCACCGTGATTAAAGGTTAATTCTCTTGCACTTTGTGAAACCAGGGAACTTGTCGTCTTATAAATATTTCCACATCTCAACATTATTTGATTATATACTTGTAATGTCTGCTATAATTGAGACAGGCCACCAAGAGCATTTGTTGCAAGATcATTTATTTGAGGTGTGGACTATATTGGTTTTCACTCCTGCATCAAGTTGTGGAGTTGTTCTAGTTTGTAATCACTTTCTATTGATTCTTCTTCTACTTTTTTCCATTTGCACATATCCACATCACTTTCTTCTCTCATTTATAACTGCATGTAGCTAACTCCATTATTGGAGAAaGAaCAGATATCAAAAGGTTTCTATCAAgtAATTTTACTAAACAAAGAATTGTCCCAGACGAACATGTAAaTACTtCTCTTGAGAGGTCTTCAGTaTTAAAATTGCACTCAGAATTGCTTCGATTCTAGAAATGTTAACTACAATTAACAAACATTATTATGTCAACATTTTttAAACTTATGATGGCATCACAAGCTTTtCTTTAATAAAACATTCCATTTCATTCA
>gene=isogroup00055
GTGTTCAAAATGAATTTATCAAaaggcTGttCTTCttcATTGTGCTTttCACTGGTTCAGTTGCGCAAGAATCATGTCCTACTCGAAATGTAAccGCAAcaTGTaacGACAAAAGCTGTGCAGATACACGGACATGTAGAAAAGTCGGTAGAACttGTCAGTGCGTCGACAATTGTGGCTGGTCCTGTGTGAGGATAGGTTGTGaatttttCGAAGCCCCGGAGAATGGTAATGTTATCTACGACCCTGtaAAaCAGAACAGTTGGTtCAACTGCGAcTTTCTCTTGCTCTTCTGGATACGTACTAaGTGGTAaCGcCCATCTGGAGTGTCTAGAAACCAAAGAGTGGAACGccACCAATGATGTTTCTTGTGTTgCAGAATGCAATAGAGACGAAACACAGGTTACGGTACTCCGTCGAaCATGTATGAAGACATGTGTAACCGCTGGCGACTGTTTACGCGGCAGACCctGTGTGTGCGATGGCGTCTGTGGaTTGTCATGTATTCCGACAGCACGAGtGAACTaCTGTGaTGTAACCCTAGTTCAAGTAGATAATgCAGatGTCACCTTaGAtTCGTCAGCTTTAGTATTTGGGACAGTTGCAACGATCTCGTGTtCTTCCGGCAACATACCTATCGATGGTACAAGaGAAaTTCAGcGAAGCTGCTTGGGCAATGGTGACTGGAGTGATGGGTCGCTGACaTGTATACCTAGTGATGCCTGCCGAAAtCcACCAGAGATTGaaaaCGCATCTCaTGATGTTAAACTGTATTACGCTAATGGTGAACGCTTGCGTTACTCGTGTAATCCCGGTTACGCATCGGGCTCTAACTCTTATCTGCGATGTGTTGATGGGAATTGGtcAGAGGCTAACATTCGTTGTATAGGAAAAaGTTGTGGAGATCCGGGCGCcATCGATAACGGATATTTTATAGGGAGAGTATATTCATTTCCAAACAGTGTGACGTATGAGTGCAATGAAGGCTTCGAGCTAAATGGCCGACCCACCAGAAACTGCCAAACAACTCAAtAtTGGGACGGAATCGCACCAAGTTGTAGTCCTGTACAATGTcCACcGccTgGATGCaacCAGAAAAtGGTCGCAAAGATGGTTcTGGAACTGATTATAATGATAGAGTGAGCTTTTCGTGTgATCAaGGATTTAgCCTTCATGGGGAGTCTGTCcTCATTTGCCAGGGTgaTGGAACGTGGAGCGCAGatGTACCTGAATGCACGGATACCTGCCGAAATCCACCAGAGATTGAAAACGCATCTCATgATGTTAAACAGTCTTACGCTAATGGcGAACGTTTGCATTACTCGTGTAACCTCGGTTACGTATTGGGCTCTAACTCTTATATGCAATGTGTTGATGGcAGTTGGTTAGAGCAAGtCATCAATTGTACAGCTGTACAATGTCGAGCGCTTGaTACACCAGTAAATGGTAGCAAAtATGGTTCTGGAAaTGGATATAATGATAGAGTGgcaTTtaCGTGTGATCAAGgATTtAGCCTTgATGGGGAGTCTGTCCTCACTTGCcAGAGTAaTGGAACGTGGAGCgCAGATGTTCCTGtaTGCAcatCAGGATCTTGTGATtcAAcgAATtcGCCCTATGGGGATGTAAACGAAacgaGAGGACGGTTCAATtAATTCCCcAAAaCGAaTTATCCGGTACATTGACGAGGAACGGGCGATATATTCGTGTCAAGTGTCCTAAAGGTTATACGCTTACAGGTTCACACTATATGAAGTGCCAGGAAGGTGAATGGACGCCC
>gene=isogroup00056
ATAACATACCGGGACCGACTGGCTTTCCGTTttCcTACAGTATAAGAAaCTAtAACGTACGGGTGATCCTGGCGAAACCGTACGTGTACATGTATGCTTGTAAAACAACCAGGTATCGTCTCAATACAGTAACATGAGAAGGATGAAGAATATCATTTAGAGATTGGAGAAGAAACATTGTAGCCTTtGCGGTTTAATATGGCTAGTACAGAACCACCAGGGGACCCAGGGGGTGAAGTTAAGCCTTCACCGGGTAAAGCTGGAAAGTTGGAGGGTTTACCAAAAGAAGACTTGATTAAGTACATAAAGAAGCAAGCAGCTATCAGTCAAAAAGTGAAAGCCAAGTGTGAAGATTTAAGTAAGCAGATATCgACCTTGAAGAAGCAAGCAGCAGAGACGACGGACAATGACAGGGTCGTTAAGTTGGAAGAGGAAGTGACATCaTtAAAAGAAGAAAGAGAGgAGATGTTAACAGCTTACAATGCTGTACAACAGCAACAGCTGGcATCAGCAGAAATACAACAGAAAATGGAACAGAATTTAAGCAATATTGAAGATGAAAACAATAACCTGAAGAAGGAGCTCATGGAAGCCAAATCATCAACTCAGAATCTAGCTGAGCAGTTTGAATGCCTTAAGATGAAAGAAGAAACCACTCGATCATCCTTCCAATCCCTCCAaGAAGACAATAGTTgCTTAGCAACCACAAATGAGAGCCTAAAGGAACAAGTgAATGTGCTGACAGAGGCCAGAGATGTCACAATGAATGCCCTGAAAGTTATGAAACAGGAGAGAGCATCAGAGAGAGATGAGATGAACAAATTACAGGCCTCCATCCAAGACCTAGAAGGAGAGAATGAACAACTGAGAAAGGATCAAGAAGACATTCAGAAcGGTAAACAGGAAGCTCAGGATAgAGTCGTTGAAATGGAGAAGAAAATCAGTGCATCTTCCGAAAGtGAGAGCAAGTTGCAGGATGCCTTGGATCAaTCTCTGGAGAAGATAAAAAGCCTGGAGAAGCAAGTCGGAGAGCTCGAAGAAGAGATGGTGTCaCTGAGATCATCGGAAGAAAGCgAGACCGAATCGACcGCTCGTCTAGAAAAGTTAAGCGAGGACTCGAACAGGTGGAAGGAAAAGTGCGAAGATCTGGAAGCcAAACACAACGAACTGCTGGTCCAACTCGATCAagTGCAGACCGAGGCTCGTGAACAGTCTtCGAGtACAGAGGAGAAGGAAGAACAATGGAgCGTGAAATACAAAGAAcTGGAATTGAAAGTGGAAACCTTAGAAAAGgAAAAaGATGAGcTCAGTCAGGAACTTGTGAAATACAAAGAACTGGAATTGAAAGTGGAAACCTTAGAAAAGGaAAAAGATGAGTTCAGtcAGGAACTTGTGAAATACAAAGAACTGGAATTGAAAGTGGAAACCTtAGAAAaGGAAAAaGATGAGCTCAGTCAGGAACTCGTTTCTAaGgTTGAGAGAGAGAAGGATCAATCTGTAAATGGCGATGCACTGGAAGTGAAGATCAAAGAGTTtGAGAAAGAGCTGTCTGAACTtaAaGATACATTAAACACAAGagATACAGAACTGAGTAACGAGAAGGcAGAATTAggaaaaGTGaaggAGAAgCTGcAgAAGAcGACCAACGAGCTAAAAGaTTCAAAGAGAGCCATGTCAGAGAGAGATGAACAAATTGAACAGATCAAAAAGGAGCTAGAAGAGACCAGGAAGGAGTTGACGGATTCGAAAACAGAAGAGGAGAACCTTCAGATGCAGCTGAATATCATCAAaGAAGCACACATGGACAGTATGGCGACATGCGAAAAGCTGAAAGAGGAAGCCAAAGAGACTGCGGCTCTCGACGACGGAAaGGAAGAGATTGCGATCTACAGGGAAGGATGGCGGAGCTCGAGAGAGAGAAGgAaGACTTGAgcAGGAACTGGCAGTCATcAAGAAaGAaTCAGAAGAaAaGGAAAAtcAGGCTAAGGAGAAATGGGAGAcGGAAAGACAAGAAAAaGAAGAATTGcAGCTGAAaGTTCAAAGTTTAGAAGAAGAGGTTGAGAGACTGAAAGacGACGACACgAtcGGGgAACTGTCGTCAAAGGTGGAGcGGTTAGAGGcAGAGCGGgaTGAGCTCTCTGcgAATCATGCGAGAGAACtcGAGCAATTAATGGATGACAAAAACCATCTCActGTTAAATTGgAAGCTTTCGAGGAgAaCCGAGACGGTTCCGATGCtgacTATCAGAAACTAGCCAAAGAGGTTGAGAATACCAGATCAGAAAAGGAGAAaTATGCTGCCAATTTtGAGAAGCTAAAGCGAGCATCACAGTCGAAAATCCAAAAGCTCCAGGAaGAGGTGAAGGAGTTGGGAGCAaGgAGGAAGGAACTGGAGGAGATGTTGTCCGAAGCTAACGAAAACTGGACCacGTTAGAAGAAGAGTGCAGcGAATTGAAGCAAAAGGAAgaaaGATTTCAGGAGGAACTAGAAGGGCTGAAAGGtGACCTgTCgAaGAAagAcgaGgagATCAGTCAGTTGAAATCagAACAGgAaGaGgCATTGTCGGAGAAAGACGAAGCAATCGCagTACTtGAGAAGAaGGCGAcgAAGTTAGAGAAGAAgATGGAAGACCTGAACTTTGAAAAGGAGAGTCTGGAAGAGGACCTGgAGATAAGAAAGAAGGTGCTAAGGTGGTGGAGGACCTCTTGCAGCAGGTCCGGGAgTTaTCCATGTCCAAGGAGAAGCTGATCGATCGTCTGCAGGAGGTtCAAGGTAAAGTCGACGAGTACGAGAGGGAgATCGTGGTCGTGAGGCAGCAGTTGGATGAGGAGAGgaTGAGGAAACAAAGTGTGGAGGAGGAGATGggCAAAATGAAAAaCAATTTGgCGgAGTCTCAGATAGAAAAAGAAGCTACTCAACAATCAGCAGATGATAGTGATGGTTTGAAGGCAGAACTCGAGCAAACTAAAAaGCAaTTGTCTGATTCTGAAGAGAAGGCACAAAAGTTGAAaCAGTtAGCcaTGAAAGTGAAGAAagAGCTGGAaCAACAGAAAAAACaGgTAAaTAACTTACAGAGAGAGCTTTCTGCTATTAAGACcAATGCTACCCAAAAAGaGAAAGATTTGTCATCcaTGGTACAAGAGAAGGAAAGATTGCTaCAACAGGTgaCAAACTTGAAAGAcGGGAGCcAGCAGAATATAGGAAATTACCagaGTCTGCAGGTGGAGTacGAGAAGGTCCAAGAtGAACTGGACAGCGAGAGGGAAAGGTCGGAGAAGTTGTCGaCACGACTGACCGAGATCGTGGAAGACctGACCAAGCTGTCCAAtGAGAACACCCAGTtGAAGGAGGAGAGGCAAGAGCTTCAAGAGAAATGGGAGAGGgAGGAGAaGGAGGCCAGGACGATGGAGAGGAACCTAGCAGaGgTGAGGTGTAAAGTGaTGGctcTGGAGAACGAGCTGGAGAAGGacgcatCGGTCAGAGAAgAGAaaGAAGaggaactgaaagaggcgctggagaagaataacgacttcgaagacaag
>gene=isogroup00057
TTGAATGTttCGAGCGATATGGCGGTGGTCGAAAGTTGGGTACCTCCACCAaaCATTacGCCAtgTATcccTAGTATAAATGTGACGTACAAGTGGCTGCCGTATTAGGACAAGAGTTGAGGACACTTTAACAACAACAGACAGTTATATCAGAAACGGTAGATACAAATGATAATAGGGATAACAGTATCTTTGAGCTGTTTATATCTCTAGTATACATGTGACTTTCAAGTGGCTGCTATATATATGGACAAGAGTAAAGGACACTTCATTCATACttAGTAAAGATTCCTAAATCCTATTGGTCCATtCAGGTCAGCTGACCGTGGTTAAtCCTGTGAGtAACGcaCgGTAAAATTACGGGGCaTCACtTtAATAAATCTTTGGTTATaTGTAACCAAAAATGTTTTGTTTTATGATTTTTCCCCcACACAAATGGTAGTGTATGAATGAACGGGGTtAATCAaCGGTCTGCGTGCgttGCTCACATGATtgATGCACTCCGGgTGTTAATGCTATCGCtGGATGCACTcGGgCTCcGCCCTcGTGCATCGCTTGCATTATCCcCcGATCGTGCATtAaTCCTGTGagTggCGCaCGCTGgACCGTTGATtAaCCCCTtATTCACACACATCTATACATTATAAACTCAATTATaaCAAAaaaagaaaaaaaacAGTCCTAAAAAAaTGACAAATAACGATGTTAGGGgGgAAAAAAGAATTAGGTACATCTTTGCACCTGTTTTTCAAAAGACACAAAATTACTGCAAATCGAATAATACTAGTTTGGCAAAAATAGAGAGAGAAAAAAAaCAaTAaaaaCCcAGCAACAGCTGAATTAACTACAGAGTTAAATGACAAGAAGGTCAGCCTTCCAAATTTTCTCAGAAAAAGCTAAGCTTGCATCAAGCAATCAAGTTTGGACATCGAGTGAAAAAAAACATGGATCGCAATGAAAAGGTAAACACGTTTCCTGCCATTTTCGTAAAAAATAGAAAAAAAGTGTTCAGATAAGTTTAGGCGGATTATGGCATGATCTTAGTCTGGACACGTTCACTGGTGAGGACACGACGCAGACCGTTGACGGTTCCCAAGCAGACTGGACGGTTTGATTCGGGGAACCATTCCTTGTGCCATTCGAAACCATACCAGTTAGCCTCACAAGTATCCAGGGGCTTGATGTTCACATCGCCAAGGAGGGTGGTGGTGTCTTTATGGGTGACATTCTTGGGAACACCAATCATAAAGTTGCTGTTGAGTGTGTGGTTCATCCAGAAGGCCTTATTACCCCAGAGTGGCATGAGAGTTTCAAAATGCTCAGTGATGGTATGGTTCAAAGTAGTGCTGTTCCAGACGGTATCGTTGGTCCAGTCTGGGATGTATTCAATATCTTCACATGGGACGCATGAGCAAGTGGTTGGCACCATGACTGGGGACACATAGCCATGGCCGTTGTCACACACAAACTCTGCCATCTCACGAACGAAAGAGGTTGGACGGCTGCACATCCTGACAACGACTGGTTTCTTGTTCTCGGTGGTTCCGACACTGATGACCTTGGGTCGTGGCATTCCTCCGCAAGTGACGTCCTTGACGATGGCCTTGCAGGTTCCGTTCCTCTGTTCAATGACATTGGTGTAAGATTCTCCGGTGCAGATGTGACGTCTCTCCTTCCACCAGTCAAAGGTGGATGGCTTGATGATGGCCTCAAATGAGCGGGTGAGGTTGGGTCCAAGGTATGTGGCATAGGTCTGGTCTTGGATGGGGATGGGGGCCAGCTTGACGGTCTCAGGAGCAAAGATGCTGGCTGATCCAAATATGTGGTACTGGTCTTCGTTGTTCTGTGCATCGgAGAAGATCTTCTGGGCATCCAAGAGAGCCTTGGTAACATTCCATCTCCAGCTTCCTGTCTTGTTGAAAGAGGTCAAGAGAGCGGGGAAGGCCTTGACACCGAAGGTTACGTTCCTCAAGAAGGTAATGTTTGTGATCATTTCTGGGGTGACTTCCTTGACGAGACCAAGTGGAGTGACAATAACGTAGTCCAAAATGCTCTGGCCCATCTTGGGCAGTTCTTTGACTAAACTTTCGAGTTCAACAAAAGCGATGTCGCCCTCACTGCCC
>gene=isogroup00058
CAATAAGTGTGCTCTtAGGAGatGTTTGTATGCACAGAACTCAAATATGTTTCTATTGgAGgTCTacACAgttttcATAATGCAAGAAATTTCagAGgATTTTGAAAATTATTtGCCCTGTACTGTATGTATGTGTTGCTATGAGaGGTTTTGCTACTtCAATCCTATtaaatTTTCTTCTCATtTTtgCtCTAAATTtaTTCaTATTGCcTtAAAATAGCAATAAGTGTGCTCTTAGGAGATGTTCGTATGCACCGAACCCAAATATGTTTCTATTGGAGGTCTACACAGaTTTTTATAATGCAAGAAATTTCAGAGGATTTTgaaaaTTATTTCCCTGTaCTGTATGTATGTGTTGCTATAGAGGTTTTGCTGCTTCAATCcTATtAAAATTTTAGTCCCAAATTTCATATTATTTCCAAGACTCGCAAAAaCAGTACAAATAAACGTAATCTACAGaaaTGTTCGCAGTCACTGATACCTAACTTGGTAGTTTTTCTaGCCTATTTtCATTATTCTAGATGTAAAATAAAATTCCTATGTTtACTTgTTtACACTATCcTACTGTACTTACTGTGCTGTATACatctCAGTTtCcTcgTTtGTtGTtGtAAaCATAAACCTGTTTACATCGTTTATCcTGATTCTAtcAacAacCaTCAATAACTCGGAAAGTAAaCAATgTATGATTCTCAgaGAGAGAGtAAaCAaCAACAgcaCacaGGgagAGaCcAaCATGATACAAACACCAGACCAAACTCACTGCTtACAGTGATACTGTgTGCATATGaGgTAGtCcTGgTGTGTTGTATTCATGTAACATCACTCCCTCCATGTtGTATCTAATGGCTCTAtCaTtGtTGTAGATATAAACAGATTATCTCCATAAaCTGTTATATCTacAGGATAATCacTtaCTAATCCTTCCAAGGTGATTGTCTTGATTTTATTtAAACTAAAATCAAACACAaTCACCTCGTTAgAagACAAACCAATAAaTATctCtCCcTCTCTGACAGTCAtACACTtGGCTggtcCATCGCGTAAttGcTCACTGTGTGTGGGTATGTCGTCTGTcTTGATATTAaagACttCCAACTGATcc
>gene=isogroup00059
CAAATAAATTGTTAACTTttAAAGTTTTTTTTCAGTTTGAGCAAAACCATACCAACAATTCATGCCCAGCCTCATATTATTAAaGTTTGTACAATGGAAAaTAGGAAAAAAaCTTCTAAAACATACAATtAgATTGTtATCATCAACCAGTAGGTAAAGCCGTCTAATTTTGTCCAATGGGTCGGTCTTTGGTTCTACATGCTAAATaGTGTgAAAATATAACTAAaTGTTATtACTATTTGATGTAACAGGTTTCTCAGATTTGCCACAAATAAAGGGaaGgAAAAATCAACAGTAAATGAATATTTTGAAAGATTAGGATTAAATATTGAACTAAATGAAAAGATGAAAATATTTCTTAATTATATTCGAGGACGATTGATtGTTTATCAGAGACCTGTGAAAGAAAGTCTGCCCGaAATTGACATTTGATGATGATGTcACAATTTCATCAACAACGCAgAACGGGCGAAATTTCGAATATTTCTTTGATTTATGGGGAGTGACTGTGTCTAATAtGCGaCCGTCCGTTAgAaTATTTGGAaTtCGCCGATATAATGTAAAAACCCGTTCTATGGTATTTGCTGATAGCACCTAATCAATAATTGGAATAAATTGCAGTATGTTAACACTAAGTTGTTCGAAATCATaCTAAAAACAAATAAATTaTTtAAATTAAATTTAAAGCTAGCTGGAACAATAACGAATGTTCAGTTCCTTtCTCcCCCCCCCCCCcATTCCCAGCCGATGATCAAGTCTGGACCTTTTCATCTATTGTCAGTGTAATGTTACTCATTAGGTCATTTAAAGGTCATCAGTCTTGCCCCCAAGTATGCTAGGAAGACAAAaGTCAAGgATgTTCAAACTtGAAAAAACAAGCAATTTTATCCTgACAGTCAtACACCCCTCACATAATTTGTTTCGAAAGTGCAGACCTATTTAATTTGTCTCATTACAAGTCAGAACCGTCCAGAACTTTATTTCGAGGGgAAAAaAaTGAGTttGCTaaaaCTTGAGGCCAATACTGAATTTTACCTCTCTGGTTCATATCGAACCCaGGATATAAGTTTCAGGGTTAGAAAGACCAATCAGAAACTCAGATCAGTGTTAGAATATACTGTAGCCCAATTTAGGAGGGGAGGAGCAATGCTAATCGCCTTTAATTTATGAGTATTATAATTTATTATTAATGTCAAAAAGATCCTATCTGCTTTTTGTGTACGAATATATGCAAGAAGAAAAGGAGATATGTTCAGGCTCGATTATTGCTTAATGCAGCTGTAACTTCTAACCGCCCATTGGATGAAACCTGTCACATGGTTtAATTACGTCACATGATCTAGAGACGAGTGTTTTCGCTGTTGACATTGGGGAGGTCGCCTCTCATAGCGTAGTACTCCGCGGCTGGTTCCTTGAAGTATTGCCTACAGACCATTTCGTTGAGGAAAAaTCCAACGCCAATCAGAAGCACCATGACAGCGAAACAACCGGCCACGAAGGCGGCCACATCAGCCCACTGGTACGTctGATCTTTGAGACCagCTTCAACACACCCTAGAAGAGCAGCAAGTATGCATATGATGAATGTCTTAGTGGAAGCcATCTTTCAgTTTGTTGTTTTGAGAGATCAACGTACGTTTGTACTAGTtACACGTTtCCAATCTGcGTTtACAGTCTTGATGAATGTACAGCAATACGACGTTCCCCCTACTTTACTACAGTGTATCACCAAGATACAGTATAA
>gene=isogroup00060
ATCTTtaTTTATTCTCCcATAgtCcTGAATAAGTGATTTGaaaaacTGAGTtCtcTCAGGTAaCTtAacAAaGtgtcATGTAAAAAAgATTaTTATgAAaaCATActGGAAAACATCAacACTTTAAAAaTaTTACtaTTGCTGTAATTAATTAAATaCTTCAAAGAACCAATCACAAGTGAAGTCAAGATGTTTCCAGTAAGCtAgTCTAAaGTACACgCATGTTtCcTGACATTAAAAGtATTTGCCtaGatACcATTGTTCTGAaGACTTAAATGTaGGTgTTACAAAaTACAAATTCCCAGCCTGTTCTTTAGATCCAAaGTTAAAAaCTGGagTtAATACgTTCCAAGGATGCAGCAAACGAaGTTAGCTTTTacGgACTTAAaTGTATTGCATGCCATAACATGACATtCCgTTAAAGAGagTCAaggTGTATAtAagCaTAGTaATGCAAgaGAGATCTCatGAagTGTTAATaTACAATATAtAaCTGCATTGGCAATTATAGtAAATTGCCTAAAaTATCAAaCATATCAAAATtAaTTACAAATAAAgaaaaatGAAcGtAAACCAatgCATTTtgtctAAaGGgcAGGGATTGagATCAGAaCCAGAAAGCCAtgTgAaCAAAATGATGACTTTTCAcGGCACAATAAGTTGgcaCAatAGgCCTGCcaTagTTAATAGATAatATGTgTCAGTtatGgACCAAAagAATATgcTAAAaGTtGAAAAAGCTTtATATGGCCTACTAcTAACagAatCaaaCATAATTGTAAAacATGTTAacAAATTGAGgtcTAACATTTTGttGTGttTGagTGTTATTCCTGATGTAATATTGTAGTTTTCTTGAGGgATTATTtGAaTTaGACATGCAAaTATAAAGTGAGTTTGGTACATTTATGCTTAAACAGTATAACaaaGTTCTACCTTCCAACTTtGATGaGatTtCATAAGAATAATATTAgAaGtCGAATTGTATcAGTcaaTAAaCGTGCTCGGCTGCTtCATTCTCTGCTTGAtGAGAaTtGTTAAATTTGTtAAATTTAAATTGTTTACTGAAcACTTTtACAAATTaCACaAaGtgTTTGATCTCtTTtCCATTTctaagTAGTtGataaTGgATTaTTCtTTTCaTGaTCATTTTTCCCTATAaTAAgACCTCGAATAAGCTATGTTGTAATCAAaTCTCcACCACATCAATAAaGTTGTTGGTAaTGACgTAataGTGTAaTTtATGTACCACAAaCGTTTAATGTTaTTCTTtATACcTTCTTTACTTAaGTtacgTaTGTAAaGAGtGTAaGTTACGTacaTAAaGAGTGGAACTgaaaatttCAaTGTAATaTCAaTTcaGTGcaTTGgTAaTAATTTgAAaCaaaatgTtgAaCTGCAAAATTGTAAGCAATGGTtaTATCGAaTGAAAATGGGtgTGATtCCTGCATGGCCACACGATATGCAAGgTAccATTTG
>gene=isogroup00061
attccatcaagtcatacatttcatcttatttCTTCAGCATCATCTTTTCCCAATTTGCCTATGTtccGTCTGGTCTTCCTTGGTTCTCGAAGTCCTTCTGGTATTTCTCTTCTCTGGTTTACTTtGTtCCACTTCTTCagCGtcGgCTTTAaTctCATCAgAAaCTTTCATCTCCTCCAGagATTtCcTCCTACCCCTATCACTCTTTGTCTTCtGgTtCTTCTTTCCGACAGGTAATTtCTTCCCTGATTTTTTCTTCATATCTaCCTCTTCTgtATCCCCTTcaTCTtCTTCTAAGTTTTCGtcTGGGAACCCTTCCTCTCTCTTTAACCTTTTgTTGGATTCCTTCCTCCCTTCTTCCAAAGTCTTCTGACAGTCCTTCGAAATTTCTTCcGACTTTCTCTTTTTCCgaTTTACTTTCTTCTCCCCGATATCTTTATTCACCTCATCTTCATTGCTCTCTTCCTCATATCGGTCCTCATCCTCATCcTCGTCgACATCTTCAGTCTTGCCATCTtCCTCGTCTTTCGAGTTCACATCAAACGTACCCCTCCTTCTTACTCTGAGCTCCTTTTCTtGtGCATTCTTTCTCTCTTTTTCGATATGCATGATAGAAATTGTTGTGTCTTGCTTAGCCAaTTTGGTGCTCGATTCACAAATTTCATCCTCTTCCCTTCcATGAACtCcATCTTCTTCTAACCCAGTTTCaaaACTACTACACTCTGGCacAGTtTCGCTTTTCATTTTgAGaCAaAcaGTACCTCTCCTAGCGATCCTTCGGGATTTCCTTTCgTTTCCGGTATtAATCTCATTCACACCTctCTCCTCCTCGGcATTCatTtcATgATCTaTTCCTCTTTtggATTCCAcaaTCTTTAAGtTtacgCACACCTCTGCAGCTAaCTCTGAaGgTcTtCctCGTCTTTtCGATCGTCTCTTGGGctCTCTACTGGTTTGACTATacGcTtGATTCTCTCCTTCGATATCGTTTAGGAAaTCTTtCATCCAtGATTCTTCCAAGAGGCCGTTGAGACTcTCGTcGgCAATTCCCTTGGCCGATTCTCCACCTCCTAAATCTGCACCAGATGGTTGCCTCTTCTTAATCAGTGAGGTCTTTCTTCTTCTGCCTGTCTCTGAGTGGGCGTGCTCTCCTTCTGCTTGTGAATTCAATATGGTGTGGGTGAaTtCTTtGTCTAatGACTTCTTTGGATCGTACAGtcTCTTCTTCTGTTTCAACTTTGCcATTTTTtCTGGAAATTtGGTTTCCTCGAGAGAGCATTGAAACTctCTTCTAgcACATCCCCcGTCCCATGACTtgaCTCGGTCAACACTTGACTTAAAGGTTtCagCTCTCTGTGTATtGGCTTTtCTtCTCCGGTGAaGGGCGAAGAGATAAGAGTGCTGTCCATGCCCGCATAGATATCTGGCGCACGAGACCTCGACGACGTCCcTTTCTCTACcgCCTTGTTGTGTGGCTGTCTCGATTTTCGTCTCGTCTTCGGGTTGCAATCTTGAATCGgTTCATCTTCCTTCtCCAATTCcTGGCTCTCTTGACCTGAACATTCCATGTTTCCCtCACCCTCTTCAAGACTTTTCAcACCGGctGGAGAAGAGTAATTCTctCctGGctCGCTCTTCTCACTCTCcGTGGACAAATTCTGTACGAATtCTGACTTGcTCTTCTGATTCTGATGCGGGGAtGCAGGttttGTGAAACTCTCTCCGACAGAtAGATCGAAGAcGgAGGATTCcGACGcGGTACcACTTTTCTTtGGtGCTACcTtCTTACCGGtcAACTTTTTaGGAATCTTCCTGGATGCTCTgCCTCCTTTTGAagACTTCTTTTTGATACTGACCTTCCTCTTTTGCTtCTCCTCcTTCACTGATGGTGACTGTgTCCcGactttttgtagtCATCatcTGTAATGATGACATCATCTtTCTCCGgttGCtcGCAaCCATCATTTCTTCGTTGGAATGTAAGTATCCcTCATCCcGATGTgTCAGTtCCATTTCcgTTTCTTtATAATCTGTTTTCTctAAACACACTTCCcCAGCTAAGTCTTTGCcCTCTCTtGCTAGCAAAGGGGATGAATCATgAaGATACGGGgAAGTTTCTGGtACCACTGGAGGAGGaCTCTGTTGTCCCTCTTTGtcttcgTCACAAGTAGGAGATGACAGgCTGGGCGATACATTCCTGTTTCCTCTACCGTGTCACATCGGTTTGTgGTATCTGTCACAATTGCTTGTCTCATTTCgTTGACATCAAGGTAgAAGgTCCCCCTGGAACGTCTATTTGAAaCAGTGGActGtCTCTTAaGTTCTTCTCCAGAGACACTAAGGCGATTCGGTGTTGTGTCTTGATgaTCatgCAGGCCAgcAGTAtcATTGtTCAAATTGCTGGAAtCtgttGCTCTCTCATCTTGTTTATCATTTACTTCTGGCGTTGTCTCCCTGGAGTTAttcACACACCCtTTTTTGTAATAAATGTTGGCCCTGGACATTGCTTCTGAATCCTCCATGGGAACTGACAAAGTATCCCTAAAATTATCCTCTGAAAGaGAACCTTTcGGCACAAAGAAGCTGGAGCCTTTGgACAGTGAtGGTGTGTTGCATATCCCAGCTGCTTTATCTATCAATGTCACCGTGTTCATGAGATACTTCCCagTtACgTCATtCAATAACTTCTTtaCCTCgTAAaTCCGTTTCCGTTGTTTAGATTCTGATTCCTGAAAaTGaGTAATTAGGTCCATCAGACTTgTTCCTTCGAGTTTtAAatCCTGAATGGTtcGATAaCTCTGTCGTAGCTCgTGCTGagAAGTTTCAAGAGCGCACTGAAGTTCAAaGATGGTGTCCTTATCTTGGCGgCTCTCACAGcGGGCTTCcTCCAGTGCCTTGGCCAATGCACGGTTgTTGGCCCtAagACTTatCTtAaGTTGTAAGgAAGCATTTGTAATGTTtGCTCTtCGTGATCGACTGAGGTCTGCCcTcTTTTGTCTCTTTTCTCTCATCCTTtCTTGTATGTCCCTCATGACCACATCATTTTCgTCATATGCAACTGGTGGAATTCTTTGTCTGCCAACcTtCTTGGGACTGCCATCTGTcTTtGTTAAtGGAGTAtCcAtCTCCATATTATTTCTTGAGTCGTCAGGGTAGGTTtcAGACATCATCGAAAAGGGTATACTTCCCTTGTCTTTTTTGTATTTAGTATTCTCACATTCCC
>gene=isogroup00062
GATTAACCCTATGTTTCTCATCGAAAGTGTTCAGGACTTCATCAAATTGTTGTCACTTTTTTCTTCTTTTGTTTGGTATCTTTCTGAAACTGCTTCAGTACCTTCTTAAACTCAACTAGGACTCTTTTACTGTCAGCGTCATtCATTGTTtGACTTTtAACCAAAGGTGAATTTTCACTGTTGACATTTGCATCGAtaTCATCGTTCTTTGGACTTTCTTTGTCAGCGtcATtcaTTGTTTGAcTcTtAACCAAAGGTGAATTTTCACTGTTGACATTTGCATCGATCTCGTCGTACTTTGGACTTCCTTTGTCAGCGTCACTCATTACTCGATCTttCATCAAaGGTGCATTTTCACTGCTGACATttGCATCGACCTCATCGTtATTTGgACTGtcAATGTCTTtcACTGCTTtCGTTTCCATCTtAaCGTTTtCCcgAaTAtCTtTTtCacTGCCATTGaTTCCGTATCACTTTtAAaCgAaTTGTTCCGTtGCCAAGGAAGTTtaCcTTGCTTTTtAAAaTtAATGCCGATAACGATGATAATAACGGCTGCTAGCACTAACAACAACAACACGATTATTAGAGCCACGGGGGCTTCTGAAGAACAACGGGATCCATCTGtAATTAAATCTATATGAGTGgAACTAATGTTTCGATGATATTTGTGGGTAGTCGAAGAaCAGACAAGTTTCGCCCGGTCGTCACATTTTGTGAACGTGTATTCTGCAGTTGCAGTAACGGTACTAGTTCCGGTTTCATTGTCAAACGTGATGAAGCTTTCAGTTTCCGATATCTCAATCATATCGCTTGGTAGATCGTAATCCCAAGTAAGTTGCGTTGGAGGTCTCATCCCCGAAGCAATGCAGGTTACCTTTCCTGACAAACCGGATATTTTAGTACAGTCTTGTTCATTTTCACACCCTTCTACCAATACTGAAGTATATTTTGGTGAAATTATCACAGTAATGTTGGTCTCACTTTTGGTAGATGTTTCGCCATTACTCGATATACATACATAAAGTCCTTCTTGTTTATATGTTTCAATAAAAATGTCAACGTGGCCACTTTCTGTTTTGTGGCACGTGTTATGGTCAATACATCTtCCCCTCGTTTGGGCCGGCGTTGGTTCCATAATCACTTTCTTtGTTCCGTCTAGCAAGGTAGCTTCGATTTCGGCAAGTCGGTACGAATtAaCTGGACAAATTaACtAATgTTGTCCCCAATTTCTACATgTTCCTCgTcGTATGAGTTGctAGAAACTCGAAGgtCACCTTTCACTATTATCGAAGCATtCcTGATTCCAATCAcTGCATCTCCATTaGCAaCGCACGCAAATagTTGCATATATATTTtGTtCGCGTCATAGGTGAGaGtaGAAATGGTAtAATaCAagCCGTCAaGGCTGGATACTGTTGAGGCTCCTCTTTGTACTtttCGCATTCCTGTtGGACCGAGCTCCATCCATGTTAGCCCAACTTtGGGACgTGCATTCCGTGCTTCACAGAGCAGGAAGTTAGTGCCATTGATTCCGTCTTGTGTGCACAGATGAGATGAaGATGCTCTGCAGTCAATCACACTTAATGCGTCCAAAGGCACTATGAtGTGGATTTCCAtGTCTGTCTTTGAACTCCTTCCATCTTCaTGTAAGACAGATATGGTGTAGATTCCTTCATTTCTGATTTCAGGGTTATTAATGATCATGGAACCGTCTGAaTtGATGTCAAaTTCCCcTGAATCATATCCACTGCCATATTTTTtGACTCTATCTATCCTTAAGAAAGATTCGTCAttCCTGTCAAgTACCAACGAACCGCGTAAAAAGAATGTTCGTATTGGCAAGATATCActGaTTtCACGTTcTGGGTCACACGATAAATaCcTtCACAAacGAGtCTTGAatCaGAgaTTCGCACACAAAAGGCCAACACGTATAAGATACATTGAATTCGTTGTACAATTTCCATCttctGTTCAGCATCAGTTAATGTTTCGTGATGAAAGAGTTAAaaTCCTAAAGAGCAGAATCCT
>gene=isogroup00063
ATGAAGGCTTGACAACATTAGATACAACTCATGTAGGTAGTACTATTGAAAGCTCTATAGGCACATCCACAGTAGCTCCAACTTCTGAAGAAGAAAAAAGTaCTAGGGTAGAAACTTCAGTAATTACAAACAACACTGGGATCAACAGAAGAAGAGACAACAGCTGAAGTaTTGACAACATTAGAGACAACAACTCCTGTAGGTAGTACTATTGAAAGCTccATAGGCACATCCACAGTAGCtCcAActACTGAAGAAGAAAGTACTTCAGTGATTACCACTCgaCAACCTTcAActACaGCTGAGAaGAgTTtctACGGAAgaaGAAaCtACATTTGAGAGTACTTCACGTGTAtcAaTTTtACCcACAACTGAAGAAAcAaCTTtGgAATCAACAGAAGAagaGACAACAGCCAAagtCTTGACAACATTAGAAACAaCAACACCTGTAaGtaGTAcTaTTGAAagCTCTATAGGCACATCCACTgTATCTCcAACTACTGAAGAaGAAAGTACTAGGGTAGAAACTtCAGTGATTACcACTCGACAACCTTCAACTACAGCTGAGATGAGTACTACAGAGGAAGAAACTACATTTGAGAGTACTGTAAGAACATCACTGGTACCCACAACTGAAGAAACAACATTGGAATCAACAGAAGAAGAGACAACAGCTGAaGTATTgACAACATTAGAGACAACAACTCATGTAGGTAGTACTATTGAAAGCTCTATAGGCACATCCACAgtAACTCCAACTACTGCAGTTGAAAGTACtAGGGTaGAAACTTCAGACATTACAACTCGACAACCTTCAACTACAGCTGAGAAGAGTTCTACAGAAGAAGAAaCTACATTTGAGAGTACTTTCGGTACATCAATGTTACCCACTACTGAAGAAACAACActGGgaTCAACAGAAGAAGAGACAACAGCTGAAGTATTGACAACATTAGAGACAACAACTCaTGTAGGTAGTACTATTGAAAGCTCtATAGGCACATCCACAGTAGCTCCAACTACTGAAGAAGAAAGTACTAGGGTAGAAACTTCAGTGATTACCACTCGACAACCTTCAACTACAGCTGAGATGAGTtCTACGGAAGAAGAAACTACATTTGAGAGTTTTTCTCGtACATCAATgTtACCcACTACTGAAGAAaCAACTTTGGAATCAACAGAAGAAGAGACAACAGCCAAAGTCTTGACAACATTagAAaCAACAACaTcTTTtaGTAGTACgATTGAAaGCTCTGCAGCAACTTCCACTGTATCTCCAACTACTGCAGTTgAAaGTACAAGGGTAgAAACTTCAGACATTACAaCTCGACAaCCTTCaaCTACAG
>gene=isogroup00064
TTGTTTTGATAAATCTGTCAGTTTTGTCTTCCTGTTCTAGCATGCACAAAATTGCGAATTTTcTACTtCcTTTTTCTGCTGCAGGTAtcGGATAATTTTCTCCCCGGCAAaTTtGTTAAGTCCACACGCAAATCTGTAgAAATACTGCAGGTCAAaAGGATCTAAATTtTgGAgAAacTCGTTGaacACAAtCAGtttttCCACCAGATAATTGTTCtGCAAcGTAaTGtGCAGCATACCActCACaAacGgTTTtGTGATAAAAATgaCCTCtGTaTtGTActGAATATGgTTTtgtGCgTTtgatgTATcGcgaTaTTtAaTACTTcttcTTCCAcgAaTATACCAATACGAAgaaTACtggaTcgTAgAaCTCATgTCCTAGCTGaTtGcgAAGCTGCTCACgaTTCCAAAcAagTTtCtgATtcTTTCCACTCAAAGcTtcAAaGgCgaTtTtGTCtaGtACTTtGTGTTCATgTTCCATAACTCgaAAgTTTGTGACATTTTCGtccTTTCATTTTATTCTTCATATGACTGaGAAAACAAGATAtccATATACCGGAAAAaCTAGttaCAGAATtgaaTGTtAAaGAATGttCGTCTtcGtAcGtcATgTGCGCAAACaTAACAAAGAATAGAGGAACCTGACAaAGGTCAtCAAgAACGGgAttttCcTCCAaTTtCctCaaTGaTTCTAtCCACTGCTTCTCCATATGTTCCAACAaCAGCCTTTTCAACATAccTTCTACGCGCCTCTTccccGAAtCCTGTAAGCCGAACACGGTCGGAGTgaGGTGCAAAAtcggtTtGGtaCACAAGAtGGTCTTGTaGTTAGAATGACGTTAAaTCCctGAAACATATTTTtCTTCATGATGTGATAAATGTCTGTTTCTGTACTTTCTTGATCGGGaTACTCgTCAAaGCCAtcaaGTaAAACCaaCAcggAtTtCATTTGcTtCAAtATTTCTtgtATAtCTtCCTCACTTATAtCTGAATCCCtCGGTaGAATGaaTtGtCtaAtCgCACTAAaAATaGaTTtAACaCCTCCAAGTTGCCGTAGACGTAAATAaATAATAACGTCTACTTtCTTTAACGGTGATGTAgATAGAGATTTGCACCAGTCATAAAGTAACTGTAAaGTCAAtGTTGACTTGCCGTAtCCAGGTTCACCTTCAAGAATcTGTCGCtTtGtttttAAACAGTTTtCTTTGaCTAATTCTTGGTAGGATGacAATTtACCCcATtGtGTCTttcCTCCAGATATACCTGTCATGTATTCAATACCGCCCTCAACAAATACCTTGTCCACGCAATACATCCTATcTTtAATGTAGGGGATTGGTTGCACAGAATCGTAAAATATTTCATACTtGgatTTTaaTTGtCcGATGaaggCCTCAGCTTTCTCCGAGTAAtCATTTTCCATCAtTGCgATACCCTCATTTTCTGTATCTCCACGCTTAAaTCGTTtCATTTTCATTTTCCTCGCTCTTATTTTGCATAtcAaTCACCACAaCGGCTgTGATGATGATCAtcaacatCatCGTGACCAATACGGCAATTATGGTTATTgtGGAGGCGTTtggTCTCTGTTCTGTGgaAAGCACATTTGGAAAGAGCAGATCAACCTTCGTAGAAAGGCTGAATAGCTCAGCATTTTCTCCTACAGCGCGACACTCGACGGTAACTTTATTTTGAGTTGTTAGAGTAAAGTCAAAATTAACTGTCAGAGATATATCATACAAGTCgCTGATCTGTGTCaCcgTTAaTTGgTGTTGTGTAAAGTCAATGgTtGTTTCcTCTCGAAAGgCTCTCCATTCAAGAGCCACTTTAGGTCTtATTCCCAGCACCGAGCAAGTCAAAACGTCCTGAGGTTGTTTCTCCAGGACGCAATATTGTTGGTGATTGCACCcATCTATGaaGGgAAAAACTGGAGTTGGATCAACCATCACAAGCACATCGTACAaCACAATGCCGCCACTGACACCGTTATCGTAAACACAAGCGTAGAGTCCTTCGTGTTCTACCAAAGTGTTCTGTAAAGAAAGACTGCCCTCATCACCTAGCTTGTATTCCTTGTTGCTGATTTTTGTGTGATTACTTTTCTCAAAGATGCTAACATAAAGGGTTTCAAAAGcATCTTGTTGAGGTGACCACTTCCAAaCGACTatgtTtAATCGAaGGTCTGTACAGGATAAATTCATCGGTGAATGGATCTTTAAATATATtCTAATGGGAgttGCCAAGGAAgtGTAATCTATCTCTTTTTCAACCAAAAaGTCTTTTTCTTCTtCcACCAAATTCAGTGGTACACTATTTGCTCGACAgACCAGAAGAcTtaAAACAgATGaCTCCCCGAAAGAGAACGTTGCtGtAACATGTGATGTATATGTCACGTTATTAGTTGTAAAATTAaTATAGTTTGATGGTAGGATGCGATCGCCACCATGAGTTCTTATCGTCCAACTCAATTTGACTGCGGGACGGCTATCTCTAACAAAGCAGTTAACCTCAACGGAATCGGCTGTCGACTTAAtACAGGTAGTACCGTATGTGTTtGAACACTCCTCGATGGCCGGAATGGTTATAGCtGGTTTCACGGTTGTTTGCACACAGATATTCTTCGAAATTCTAAAACcCGAAATGGAGATTGCCGTTGATACTCGGTATACAGATTCATGGCttcGccgTCACGTTATTTATAAGTAACGATCCGTTAGgaTAAATATCAaATTCTCCAGATTCGTAGCCATCTCCACGTTTgtCATCATCATgAaGTAatAAAAGGgTCTTTCcTtCGTTAACATTGACCCAAGCTATGAGTGCcaTaGAACTTCCATTaCaGgAACACGGAAtgAGTCCCaCTGtaCCAATTTCAACATaCTGTGTCTGtGcGCATTCtGTaACtTcTgCCGAAGTTGCTGAaGATAGTGtAAGTAATATCGTCAATGCTATAaGGAATCCTGTGTCGAGAAtcGCCaaTGTCTTCtCATACGCCagaatCTTtAAaTACTATGTCctctCAcGtCcATATCctGGATTGctGCTAACgCCGGAATCCTCAGGCTAAGTCAGCTGGTGTTTAAGTTaCCAGACTCTGTAcAaGgTCGacAGCTAGATACTAcGagCTAGATgCTACAGgCTAGATGCTAATGATGGCGCTATGACGCTAAATAATATACGGCTTcGCGATCCAGTGGCTTCCAGTAAATAAaTGGTATATGCTGTATCGCGTGAAGGCTTTCGCGActGAATAGCTtgTAGGTACTAAAAtGATATATGTATGAACACGTAAACACTCTACGAATCGGTGGCGAATATTTTCGCCAGCCCCTTTTAGAAGTGTTGATGCTCACGCTACATCTAGGTtATAATAAAATATAaGTCCTCGCTCGGCGCGATGGCTGTAGATATAAGTAAAAGTAGGTAAGGCGGACCTACGTATAAGTGCtaTAGGtAGAATCAACGGtAGGCTATATATAATTGGTAAcGCTAAAAtGTTCCTCGAAGTTAAGTCGACTTTAAGGTTGGATAAAGTGTCCTCGGGTAAAATCCACAGATAAAAaTAAACGTTCTGtgAAAAGaTCCTTAAATATACTAAGATTCGAGAATCAaTCGCTGTAGAAGTCGTTCGCTaCAAAaTATATACGGTTGgCCAGgTTAaTCGC
>gene=isogroup00065
TTtATCTACAACAAAGGCAAAGTGATGAATGGAAATAATTACAAGTAGTGCCTCAAGATGTTGcAaCCAACAAAAAtgTCAGAAATtgTTCCACTTTCTGCTTTtGTACCAAAAaCTAACAAAATATTACATATTtGTAACTCAGGTGCTACATACAATATGAAAtagggAATTAAATTaaGgAAAAAaTTCTCTGATTGcAaTCCAACAGCaGgATTAGCTGAGCAATTCAAACAGCGCagAACTCTAGAGAgtACTGCCtaGCTTTGCATGTTATGATAGACAGTTAAagTTtGGATATATGTACGgtGTTTTGCCAaaTaTTGCATgATagTTgTAAAacACATTtgAATAAACCTGGATAATGTTATAcATAaGAaGTATACAGcAaGGTAATAaGGATGAGActGtACATAAGAAAaGTGATATATCTTTGAACACcATTCCTACGTTAaTTtCAGACCTAAaGTTTTAAAGTGAACCATTGGACTAaTTATTGGTCCTCCCAGTGGGTAGGTTAAaTGATGCAACATGCTTtAGGTGAaTTCCACACCTCaCAtgAACTCACTGAGGTTGGACcTtAAGgCAAATGAATCTGATTTGaaGAAAGaCATtCATAAATCAAATTGCTAtcTaCTTCTGTgaTATtAaCTCTCTtCTGGTCTTGATCAaGACGTTGGTGTCATTTtGTCGATCACTGTTTTTATTtCTAaCAGTACAAAGGGTAACAGGGTACAAAGGGTACAGAACAAAGTTGACTTTATCCTAGTTTtCaCCcTGCAGCAACATGTcTtGATAGCATCTGCAGAGATGCATGGGCaaaaaGAATCACTTAAcgCAATAAtGgAAagAAAAacAAAATAcATGGTtGAGtaaTGAATTTATgATTACaTAAGGATaTTAAtATAAAGGTGAACCAGAACATcatGGAACTgAAATCATGCGgTtAGGGGAACaaCTGAATTTCTATTGTTTTGtACTGTGTtAAaTCATTGTTTCCAACAAAaTGGTTTCAGGTtAGTTTGAAGTTACAAGAGCAAATGATATATTAGTaCTAGCTTAATTaTacAActtGAGCACATTCTGAAAACTACCATTGACCATAaCATAAAGAAATaTCcAGcaGCaAAaCCCAGCAGTCACCCaTTGTCTTTACtgTaCAagTAAGAAATTgaCAAGGTtgTTaTCCaCAAGAGACCAATACaTTAacaTGAaGATGCAAGAGCAGAAGAGAAACcAAtGAATTCAAATTAAaCAAAtCCTCtCAGCAGCTCATAAAtACCTTTTtCATTttAAACtCAAACtCTtCCCTCAATACTctGaaGgAAACTGGAcggCTTTAATTGTTtAATGTTTCCAaTTgAaTCCAtgAAAATCAGTGaAATTATGTATTTACGGCaAAAtAAATGTGTGATT
>gene=isogroup00066
GgAGTCATTGTCGTTGACATAAAACGCGGGACAACAGGAATTACCcACTGATAaTCTTTCATTCGCACCGGGTCGTGTATTAAGCTAAAGTTAAAGATGGCTCGTACCAAGCAGACTGCTCGTAAATCAACTGGTGGTAAGGCGCCACGAAAACAGCTAGCTACCAAGGCAGCCAGAAAGAGTGCTCCATCAACAGGTGGTGTGAAGAAACCTCATAGGTACAGGCCAGGAACAGTCGCTTTGAGGGAAATTCGAAGATATCAGAAAAGTACTGAACTTCTCATCCGCAAGTTACCATTCCAACGACTTGTGAGGGAAATTGCCCAGGATTTCAAGACTGAGCTGAGGTTTCAGAGTGCTGCCATTGGTGCATTGCAGGAAGCAAGTGAAGCCTATCTGGTTGGACtctttGAAGACACAAACTTGTGTGCCATCCATGCCAAGCGTGTAACcATCATGCCCAAAGATATTCAGTTGGCAAGAAGAATTAGAGGAGAGAGAGCTTAAATAGTAACAAGACCATAGATtTGTTACTTTTACAAACACTTACTTTTTCAGAACTGTACATAGTTAAAGCCCCCACAAGGAGCAATATATTTCTTGGGGCAATGCTGCACATTTTCATAGGACCATACTTCCAAGCTTATTGAATGCTTTGATTGAACAGGCAGACTCAGGTATCCTTTCAAGAATGGAATTCAATGGTTACATTTATTAGCTTACTGGCAGTCTTGCAGATTCGAGAGTTGTGAAGTTTATGGATAAAGCTATACATTCATCAGCAATGCAGCAAGGAACATCACTCTCAATTCAAGATGTTTTTTTtGTCAGAATTGCAAGAAATGTGGTCAGAATGTTGTAGTTTTAGTGGTTGTTGATTAGCTTTACTGGGAGTACTTTTGTCTAGTTTTTGTCTAAATTATTCAGTGTTGACTCTTTATCTATCTAGTAATGGAAAAGTAATGTAAGAAAATAAGCAAGCCCCcACACCTGTATTGTaCTCTCttttGAGAGAcTTGCATTGTTATCAGCTTGGTACTGGCAGCAAGATGGTTCCAAGTGTTATTTTGAAGTTTCACTACACCATGTTTGCAACTTAGGTAACGGTTTGGCGGATATAACATCTTTGTTCATCATACAGTTAACTAGGTCtGgCTTTTCTTAGTGAGAGTGATCTGGTAGGGTTCgGATGGTGCATCTATTTTGAtGGGTTGTTTTGTAGTAGCCAGTTTGCTTAACTTTAGGAACATCCAGTCTACAAACATCAACTGGTTGTTAGATCATGTACGGCAAATCCGCCGTGCTACAAAGCACATGCTCATTCTATGGTCACCTGTAATaagAAATAtTTTGCCTTGTAGTTGACTCTCTAAATTATACTGTACATATTGCCATGGTTTTtATTGTCTTTTTAACATTTTTTTtATtCAATCATGAATTTGTATCtCTATTTTAAATTCtGTTAATCgAaGAGGCAAGACACAGTGACGGGATACCCTTGCCTCcAaGGTAAaTGAAGatGTCTAAATATGGAGAATAGATtGCCCAAA
>gene=isogroup00067
GAAAGTGTTTTGGAATagattaTTCCGTTCAACAttCGATGTAaaccTTCGGTAGGTTTGATTCTACATTACCGTCAATATTCTCGGAATCTAGGTGACTTCTTTCCGCCGTTGTCTATCAATTGTGTATACAAATAGTACACGCACTATCGAGCTTTTACTATTTACATTGAGGAAGCACACGTAACAaGGTGTCACTGAAACTGGCcAGTGCGTTTTACACTATACGTATACACTCGAAGGCAAGCGTTCGTTGCAAGTGCTACGGTAGAATTTGACAACCGTTTTTCATCTTTTTCTATTCTGATTATCAAAAGGCTTAATAAaTCACAGAGAATAATACAAAATGTCGCCTAATATTGACACCGATGGAATTTACCAGGCATACACAGATGTCAGGGACGACAACAACGAAACTGCATGGGCATTAGTTAAATATGCAGAAGACAAATCCATGGTATTACACGGAGTGGgTACAGATTATGAAGAAATGATTTCAGGTTTACAAGAAGACGAAAGGGCATATGGATAtGTTCGTCTGGTGGTCGGAgATGAGTTAaGTAAGCGGGTCAAATTTGCTCtAaTAACCTGGATCGGACCAAGCGTCAGCCCCATGAAAAAGGCAGCGGTCAGCACAGATAAAGGTACCATCAAAAGCGTGTTTCAGCAATTTCAAATTGAAGTACAGGCAGATGACCTcCGAGAGTTGAAAAAGAGTGAATTAGAAGCCCTGATTAGGAAAGCTGGAGgTGCCAACTACGGAAcCGGTGTACGGGACTGATTTTAGCATTCGCTGTAATATACTAATATATGAATCTTATTGACGTTCTGCATGACTTGACAATACtGACAGAACTGTCAAAGAAATTGTTTTTTtaAAAAaGAGtATTTTACTTCATTATTTTGTGTGAGTAACAAGATGGTGTGCTCGTCTTTTACGCAACAGCAACGATAGTAAAGATACACGCACGTCATCCATTGATATCCACAGTCACCATaTGTAGGCTATATTCACtAACTTTGGGATCAATGTGGTGAATTGTGATTGGTCAGTCGTTTTaTGACaTCACAATCATTTCTGGGATATGCCAAAAGGATTGTGCAATTGACAAGCCTCTTAACCCATCAACTTTTTGTTGTTTGAAAAGCTTTAATTTCAAGCAAAGTTTGAATAGCATTGCATTGCATACCTAAGTACTAATATATTTCTGTTAaTGCAAAACTGGTTGTTTAGGCGTTGAGATACGGTGCATTGAGCTATTAAATCTAAGAGCAAATTATAGATTTTCAAAATTTTTAGAGAAGTGAAAATTAGgTGCTTTGTTtCCTTCTGTATATGGTTAATcGTATGATATCCcTGGACAAaCATATATGTTCTCGCCAAGTAATTTACAGAAATTTCTAACCGGAGTGACCCTTGCAATATGTCCACCCTCTATGGCAAGGTCCCACCCACCTGCCCTCTCCTCCCTCACCACAGTTAATAATTTCAAACCACTGGGATGAAATTAaTCACAAAATGAAATTTGGTTAGATATGCAAATCAAGTAATAGTACTAGAATTAAATCTCACGTGACCATAAATtAGTCTTTCTCATTGTTGTCTAGGCgCAATATTTTACACTAGATGTGATAAGCATGCATGTCTGTGAcGgACAtACAGACAAATTGAGGTGAGTGAACGACACACACACCCTCACACGTAGTATTAGAAGTACTATCGTTTGTACGTGAGGAGATTTCGAGAGAGGGTGGTGGCCAATTGGCTAAGGCGTCGGACTTGTGATCCAAGGATTGCCGGTTCGATTCCTGCCTAGTTCATTACATTTTGTCCTTGGGCAAGATGCTTTATCTCACTTGCCTCTCTCCACCCAGGGGTTTAATGGGTACCTGTGAGGTAACTTGTCATTGGGCGCAGTATATAaCTGATGCCGACTGGAGGGATTGTGTCTGGGACAGGTTATCATTGACCAGGGGTAATATAACTTCTGTAAAACTGGTATAcAGCAAATATTCTGTAGACTGTCAAGAATTGTCTCGATAAATGTTAAAaTAGTAATCAATTTTTTTGATACTGGTtATCCGATTATTTATGCACGAGATGAATTGGAAtcTCAAGGCATCTTtCCGTTtCTTCTATTACCCTTTGTTATAGGTGAGAGCTTATACAACTACTGCAATTCTTAGTACTTTTTTTATTTTTGAAAAGTGTGGACCAGTACAATAATGACTAATAAAAATAAATAAAAGAGAAACA
>gene=isogroup00068
GTGAAGATACCAGGTGCAGCTGTTGGTGGTAATGTGGATGTCAAGTCTCCCACAGTTGACATTGATTCTCCAAAAGTATCTGGTGATGCAAATGTGGATATtGACTTGAAAGGGAAAGAAAaGAAAAGTGCGAAAGGAGGTTTtGGTGGTTTCAAACTGCCACAATTtGGTGGGGTTGATGTTGATGGTCCTGATGCTGACCTAAAGGGTgACTTGGATGTATCAGGGGGTgTTGGTGGTGATGTAAaTGTGGTACTTCCAGAAGCAGATATCGATGTGAAAGTGGACAAACCAGATGCAGATATAGGTATAAAAGGCCcGGATATCTCTGTAGATGgACCAAATGGAGATCTTGACGTAGaTgTTGGtGGAGGTGCAAAgAtcgaTGGCCCTGACATGGATCTTGGTGGTGCAGATGTATCAATTGATGCAGGTGCTGACATTAAAACCCCAGATGTTGATATTGATACACCTAAAGCATCTGGTAATGTTGATTTGGATATTGACTCTCCCGAAATAAATGCTGGTCTTGGTGGAAAAGGTAAGGGAAAGAAAGGCAAATTTGGTTTCAAAATGCCCAAATTTGGCAGCAGAGGTAAAGGAGATGCCAAAAAACCaGATATCAAGATCAAAGGTAAAGGAGGAGtAGATGTTGACTTTGATGGAGATGTGGACTTGCCAAAAGCTGATATCTCTGGCGATGCAGATATTGTAGTACCTAAaGGTGACATTGATGTCAAAATTCCAAAGCCGAAAGGAGAAATAGATGTATCTGGGCCGGATGTATCTGGTGATATTGGTGTGGATGTCGATGCTGATGTTGATTTGCCAAAAGTGTCAGGTGATATTGATGGACCGGATGTTGACATtGATGTGGATGGCAATGGAAAAaGTAAAAaGGGATTTGGGTTTGGTTTTGGTTTTGGAGGTTTCCATTTTCCCCATTTTGGAGGAAAAGGCAAAGGGGATGCTGATATCGATGTTGATGTGAAAGGTCCACATGGAAAGATTGATGGAGATTTGGATGTGAATTTGCCAGATGCAGATGTCAAAGTGAGAGGACCAGATGTTGATCGCCCAGATGTATCTGGTAGCTTGGATGTAGATGGTCCAGATGTCAAGGTTGATGTCAGTGGCCCAGATGTCTCTGGTGGAATTGGTGGGGATGTACAAGGTGATATTGACTTGGACAAACCAGAAGCAGATTTGAAATTGAAAGGACCAGACGTGGATGTAGATGGTCCAGATCTGGATCTTGATGTCAAAGGAAAAGGCAAGAAAGGTGGGTTTGGATTTGGGTTTGGAGGCATACATTTACCAAAGTTCAAAGGCAAAGGAAAaGGTGGGATTGATGTTGACGGTCCTGATGCTGACCTAAAGGGTGACTTAGACCTGTCTGGGGATGTTGGTGGTGATGTGAATGTGGTACTTCCAGAAACTGATGTCAACGTTAAAGTAGACAAGCCAGATGCAGATATAGATTTTAAAGGTCCATCTCTGTCAGGAGGTATTGGTGGAGACTTGTCAGGAGGGGCAGATGTGGAATTGCCCGATGCAGAAATCAAGTTAAAAGGACCAGATATCGAGGGTGACGTCGATTTGAATAGACCAGATGTGGATGGTCCAGAGCTGGATCTTGATGGCAAAGGAAAAGGCAAGAAAGGCGGGTTTGGATTTGGGCTTGGCGGCGGCATACACTTACCAAAGTTTAAGGGCAAGGGAAAAGGTGGTATTGATGTTGACGGTCCTGATGCTGACCTAAAGGGTGATTTAGACCTCTCTGGGGATGTAGGTGGTGATGTGAATGTGGAACTTCCAGAAACTGACGTCAATGTGAAAGTGGACAAACCAGATGCAGATGTAGATTTTAAAGGTCCATCTCTGTCAGGAGGTATTGGTGGAGACTTGTCAGGAGGGGCAGATGTGGAATTGCCCGATGCAGAAATCAAGTTAAAAGGACCAGATATCGAGGGGGATGTCGATTTCAAGGGACCAGATGTGGATGGTCCGGAGCTTGATCTTGATGGCAAAGGGAAAGGCGGGTTTGGATTTGGATTTGGTGGCATACACTTACCAAAGTTCAAAGGCAAAGGAAAAGGTGGGATTGATGTTGATGGTCCTGATGCTGACCTgAAGGGCGACTTGGACCTGTCTGGGGATGTTGGTGGTGATGTGAATGTGGAaCTTCCAGAGACTGATGTCAATGTTAAAGTAGACAAGCCAGATGCAGATATAGATTTTAAAGGCCCGGATCTTTCAGGAGGAATTGGTGGCGATCTTTCAGGTGGAGTGGATTTCAAGGGTCCAGATGCCGACATCAAGTTgAAAGGTCCTAATGTTGATGGTGATATTGATGCTGATGCCAAGTTGAAGGGTGACATTGATATTGATGCACCAGATATTAATATCGGAGGAAAAGGAGATATCAAGGGCCCTGATGTAGGCATAGGCTTATCAGGGGGTCTAAAAGGGAAGAAGAAAAaGAGCAAAAAGAAGAAAGGAAAaTTTGGATTtGGTTTtGgCATTGgaGGGAAAAAGAGTGGTACATCTTCATCATCTTCCTCTTCTTCATCTTCTGACTCTGAAGATGAAGGTAAACTGAAACTGAAAGGTGGCTTCAGGGGTCCTTCACTGGGAGGGGGTATCtCTGTAGATGGACCAAAAGGAGATCTTGACATAGATGTTGGCGGAGGTGCCAaaaTTGATGGCCCTGACATGGATCTTGGAGGTGCAGATGTATCAATTGATGCAGGTGCTGACATTAAAACCCCAGATGTTGATATTGATACACCTAAAGCATCTGGTAATGTTGATTTGGATATTGACTCTCCCGAAATAAATGCTGATCTTGGTGGAAAAGGTAAGGGAAAGAAAGGCAAATTTGGTTTCAAAATGCCCAAATTTGGCAGCAGAGGTAAAGGAGATGCCAAAAAACCAGATATCAAGATCAAAGGTAAGGGAGGAGTAGATGTTGACTTTGATGGAGATGTGGACTTGCCAAAAGCTGATATCTCTGGCGATGCAGACATTGTAGTACCTGAAGGTGACATTGATGTCAAAATTCCAAAGCCGAAAGGAGAAGTAGATGTATCTAGGCCGGATGTATCTGGTGATATTGGTGTGGATGTCAATGCTGATGTTGATATCCCAAAAGTGTCAGGTGATATTGATGGACCGGATGTTGACATTGATGTGGATGGCAAGGGAAAaGGTAAAAaGGGATTTGGTTTtGGTTTTGGAGGTTTCCATCTTCCCCATTTTGGAGGAAAAGGCAAAGGGAATGCTGATATCGATGTTGATTTGAAAGGTCCACATGGAAAGATTGATGGAGATTTGGATGTGAATTTGCCAGATGCAGATGTCAAAGTGAGAGGACCAGATGTTGATCTCCCAGATGTATCTGGTAGCTTGGATGTAGATGGTCCAGATGTTAAGGTGGATGGCAGTGGCCCAGATTTCTCTGGTGGAATTGGTGGGAAAGTTTCAGGTGATATTGACTTGGACACACCAGAAGCAGATTTGAAATTGAAAGGACCAGACGTGGATGTAGATGGTCCAGATCTGGATCTTGATGTCAAAGGAAAAGGCAAGAAAGGTGGGTTTGGATTTGGGCTTGGAGGCATACATTTACCAAAATTCAAGGGCACAGGAAAAGGTGGGATTGATGTTGATGGTCCAGATGCTGACCTGAAAGGTGACTTAGACCTGTCTGGGGATGTTGGTGGTGATGTGAATGTGGTACTTCCAGAGACTGATGTCAATGTTAAAGTAGACAAGCCAGATGCAGATATAGATCTTAAAGGCCCGGGAGGAATTGGTGGAGATCTGTCAGGTGGAGTGGATTTCAAGGGTCCTGATGCAGACATCAAGTTGAAAGGTCCTAATGTTGATGGTGATATTGATGCTGATGCCAAGTTGAAGGGTGATGTTGATATTGATGCACCAGATATTAATATCGGAGGAAAAGGAGATATCAAGGGGCCTGATGTAGGctATAGGCTTATCAGGGGGTCTAAAAGGGAAGAAGAAAAaGAACAAAAaGAAGAAaGGAAAaTTtGGATTTGGTTTTGGCATTGGAGGgAAAAaGAGTGGTACATCTTCATCGTCTTCCTCTTCTTCATCTTCTGACTCTGAAGATGAAGGTAAAGGATTTCACTTGAAGGGAGGACTGAAGGGGCCATCAATTGGTGGTAATGCTGATTTAAACATAGATGGAAAGGGTAATCTTGATGCACCAGACGTTGACGTTGATACCCcTGACATTTCTGGTGAATTAGATGGAAAGGGTAAAACCAAGAAAGGCAAGTTTGGATTTGGTGGTGGATTAAAGATGCCTAAGATTGGTGGCAAGGGAAAGACTGGGGCTTCCATAGATGGACCTGATATTGATGGTAAAGTTGATCTTGGCAAACCAGAGGCTCCTGATATGGGTACCAAGGGAAGTATTGGTGTGTCAGGTGATGTAGGTGGAGCTGATGTTGTCCTCCCTGATGTTGACATTGATGTAAAAGTTGAGAAGCCTGGTTTGGACATCAAAGGAGATGGTGACTTAGATGCTACTATTGAAACACCAGATGTTAATGTCAAAGCCGGAACTCCAGATGTCAAGCTACCAAAAGGGGATTTAGACCTTTCTGGAAAAAaGAAAAAGAGCTCTGGAAAGAAAGGGAAATTTGGATTTGGAGGGAAAATGAAATTTGGTGGAAAGAAAGATGATCCTGAAGTTGATCTTGGAGCTGACATTGATTCCCCAGATATAGATGGTGGTGCATCAGGTAAAGCTGATTTGCCTGATGTTGACGTGGAcGTTGGTTTGGATGTAGATGGAAAAGGAAaGAAGAAAGGTGGCAAATtTGGATTTGGAGGTGGTATTAAAATGCCTAATTTTGGAGGCAAAGGAGAGATATCTGTTGACACACCTGATGTTGACCTTGATGTTGATAAACCTGGTGTTAATGTTAAGAAACCAGATATGGATGTTTCTGTTGAAGCTCCAGATGTTGACATCACAGTGAAAGCTGACACTCCAGATATGGATGTTGATCTAAGAAAGCCAAAGATTGACTTGAAAGGTGATGGAGATTTGTCAGGTGGCATAGGTGGAGGGTTGGATATCTCCCCAAATGCAGATGTGGATGTTAAACTGTCTAAACCTGATGTAGATGTTGACATAAAAGGACCTGAGATATCTGGTGACGTAGATGGACCTGATGCTAGCCTTAACATTTCAGGAGGCCTTAAAGGGAAGAAAAAGAAGAAATCTGGTAAAAAGAAAGGAATGTTTGGCCTAGGGTTTGGATTTGGAGGGAAAAaGGATGGCACATCATCATCATCATCATCATCTAGTTCAGATTCTGATGATGAGAAAGGAGgTATGAAACTTGGACTTGGCTTAGGTGGTGCAGCTAAATTGGACACTCCCGATTTGGATGTCTCTGGGGCAAGTGATGGAAAAATGAAGATAGATGGTGAGGGTGACTTTGGCACACCAAAAATTGATGTTGGTGGCAACTTGGGAGGAGAAGTAGATATTGAAGGTCCTGAAGTTAACTTAAAGTCTCCAAAGGCTGATGCAGATATTGACATTGAAGGTCATGGTAAAGGAAaGAAAGGTGGCTTTGGATTTGGTGGCGGCTTTAAAATGCCAAAGTTTGGAGGAAAAGCCAAGATGGATGTTCCTGATGCTGACATGGATAAACCAGACACCAGTGTATCAATTGATGTCTCCAAGCCAAAGATTGAAGGTGGTTTGGATCTCTCAGGGGATTTAAACATTGGTGGTGTTGTACCTGATGTCGAGACTGATGTTAAAGCTTCAAAACCTGATGCTGACGTAAAGGTATCTGGTGATGTCGGACTCCCGGATGTAGGAGTAAATGTAAAGACACCGGATGTTGAAGAACCAAAATTGGATATAGCTGGTTCCATTGATGCAGATACACCTGACGTTAAAATTGGAAAGAAAAAAGGCTCTGGGAAGAAAGGCAAGTTTGGACTAGGGGGCAAGCTGAAATTTGGTCTTGGTGGAAAAAAAGATGGATCAGATTCTGATTCAGGTGATGAGAAGAAACAGATAAAATTAGGAGGCGGTCTATCTGGTCCATCTTTAGGAGGAGGTGCAGATGTATCTCTTGATACAAGTGGAAATGTCAAGAGTCCAGATGTTGATATTAGTTTACCAGATGTAGATGCAGATGCTGCTGCAAAGGGGCCTGAAGTTGATGTAAATGCACCAGAAGGAGACCTTGGTATCAACCTAGGCAAAGAGAAAAGAGGATCAGGTGGCAAAGGCAAGGGCAAATTTGGCTTTGGTGGGAAATTAAAGTTTGGAAGTCTAGGGCGTAGCAAAGGCAAAGTGAGCGCAGATTTGCCTGGACTTGACATTTCAGGTGATGGTCCTGAAATACCAGATGCAGATATTAAAGTGAAAGCTCCTGATGTTAGTGTGAATGTTGATGCTCCTGATATGAAAGTTGATGCCCCTGATGTAGATGTCAATCTAAAAGCACCAGATGGTGATGGGAAAGGATCTGCTGGCATTGGGGCTGGATTTGGAGTTGGTGGAGGAATGTCTGGAGACATTAATGCACCTAAACTTGATGCTTCTGCTGAAGGACCTAAAGCTGGTGTTGATGTAAATTTAGAAAAACCTGATATTGGTATCAAAGTGGGTGGAGGTAAAAAGAaaGGAAAGAAAGGAAAAAaGAAGGGGAAATTTGGTTTTGGTGGAAAGCTAAACCTAGGAGGCAAGAAAGGTGGCACATCCAGTTCTAGTTCAGACTCAGATTCAaATGATGATTCCAAAGGTTTTGGACTGAAAGGTGGAATTAATGTTCCTTCAACTGGAGGAGAAATCAAGGTTGGTTCTCCCAATGTAGATTTGAGTGGAGAAAATATTGACTTGAAGACTGGAGGAACTGTAGACATCAAATCACCAGAAGCTGGAGTCAATATTGGTGCTTCATCAGACATAGTTGCACCTGAAATTGATGCAGATGTTAAAATGCCCAAACTTTCTACTGACTTGGATGGTGATGCTGGCAAACCTAATATTGATGTTGGCATCTCTGCAGATGCTGATATAGTGATACCTGACGTTAATGCATCTGTTAAAGCACCCAAATTGCCATCAGGTGGGGTTGAGATTGAGAAGCCTAAAATTGAAACAGATATATCTGGAAGTGCAAATGTTGACCCAGCTGATGTCGATCTGAATTTGGATATTGGTGGCAAAAAGGACAAATCTAGAGGCTCAGCTGGCAAAGGAAAAGGCAAGTTTGGCTTTGGTGGAAAACTGAAATTTGGTGGTATTGGgAAAAGCAAaGGAAAGAAAGCAGAATTGCCTGATGCAAATATGTCGTTAGATGGATCAGACATTAAACAACCAGATGTCAAAGTTGATGCAGATGCTAAGGTAACAGCTCCAGATGCAGACGTAAAGGTAGATTTGCCTGGCTTTGCTGTTGGAGGCGATGGTCATTTAGATGGAAAGaCAGCTATAGATGTTAAAGGTtCTGCTGACcTgAaGGgaCcAGAGGCTGGATTAGATATTGGATTAAAGAAGAAAGACA
>gene=isogroup00069
CCATGAGTATATAATTAACTATTGCAAGTAAACCTGCAAAATGATCAGGGTTAGGATTAATGGTGGATGGTAATGGTTCCTGTGTTCACTGTAGTACATCCTACAATGCTGAGGGAATCTTACAGGATTGCAAATAGtGtGACCCCCcTCATCCCCTTCCACTCCCCTGctGGTGATGCAGCATACATACTAAAGGACATcccgAACCAAATTAATTTGTGATGtAGGTTCCCtTTTTATCGCAATTGGAGCAGGTTTATCTCttaCACATGGCAttcAGATTACATACTTATTCATTCATTGtATTTTtACAGATGCCTGAAATCACAGAGAaTGTTCCAATGGAAGAGgAGGCTGAACCAGAAACCTTTGCCTTCCAGGCAGAGATTGCcCAGCTTATGAGCCTCATCATCAACACaTTCTACTCCAACAAAgaAATCtTTCTTAGGGAACTCATcTCCAAcTCGTcagaTGCCCTTGACAAAATCCGCTATGAAAGCCTGACAGACGCAAGtAAGTTGGACTCTGGGAAAGAGTTTTTCATCAAAATCATCCCCAACCcAGAGGAGAAGACCATTACTATCCAAGACAGTGGTATcGGTATGACCAAGGCTCACCTCATTAACAACTTGGGTACCATTGCCAAAAGTGGAaCCAAGGCCTTCATGGAAGCCCTTCAGGCTGGTGCTGACATTTCTATGATTGGCCAGTTTGGTGTTGGCTTTTACTCTGCTTACTTGGTTGCTGAGAAGGTTTCAGTTATCAGTAAACACAAcGATGACGAATGCTACAGGTGGGAGTCAGCTGCaGGaGGCAGCTTCACCGTCAaGCCAATTCCAACTCCAGAAGACTTTGGGCGTGGCACTCAGATCGTGCTGACCCTTAAAGAAGACATGGTCGAGTACACAGAGGAGAAACGAATCAAGGACATCGTCAAGAAACACAGCcAGTTCATTGGCTATCCTATCAAACTGCAGTTGGAGAAAGAACGAGAGAAGGAGGTcAGTGATGATGAAGAGGAGGAGAAGGAGGAAGAGAAGGAAGAGAAaGAaGAGAAaGAaGGGgAGGAGAAGAAAGACGAAGATACTCCAGAAATTGAAGATGTTGAAGACGATGaagATGGAaagAAAAAGGAAAagAaGACAAaGAAAATCAaGgAAAAgTACATtGACGAGGAGGAGCTGAACAAAaCcAaGCCCATCTGGACGAGgAaTGCTGAcGATATCACTAGCGacgAATATGgagAGTTTtACAAGAGTCTTACCAATGATtGGgAaGagCATTtAGCTGTCAaGCACTTTTCAGTGGAAGGTCAGTTGGAGTTCCGTGCACTCTTGTTTGTACCAAaGAGGGCGCCATTTGACTTGTTTGAGAACAAGAAGAAGAAGAACAACATCAAGCTGTATGTGAGGAGAGTATTCATCATGGACAACTGTGAGGATCTGATCCcAGAATACCTCAACTTTGTCAAGGGAGTGGTTGATTCAGAAGACTTGCCTCTCAACATTTCTCGTGAAACGCTCCAGCAGAGCAAGATTCTGAAGGTCATCCGCAAGAACATCGTcAAGAAATGCATGGAACTGATTaTAGAGCTGTCAGAAGACAACGATAACTACAAGAAATTCTACGAGCAATTCAGCAAGAACCTCAAGCTTGGTATTCATGAaGACTCgCAGAACAGATCGAAACTGGCTTCATTCCTGAGGTACCACTCATCCAGCTCTGGAGACGAGCTGACCTCACTCAAAGACTACGTCTCCAGGATGAAGGAGAACCAGACTCAGATCTACTATATCACAGGTGAaACCAGAGACCAGGTcGCCAACTCTGCTTTTGTTGAGAGAGTTAAGAAGCGAGGATTTGAAGTTTTGTACATGGTGGAGCCTATTGATGAATACTGtGTGCAACAACTGAAGGAGTTTGATGGCAAGACaCTGGTCTCcGTAACcAAGGAGGGCTTGGAGCTGCCAGAAGATGAGgAGGAAAaGAAAAGAGGGAAGAGGCCAATGCCAAGTTAGAGAACCTCTGCAAAGTAATCAAAGATATTCTGGACAaGAAagTTGAAAAGGTGACAGTGTCCAACAGGTTGgTCAGCTCACCATGCTGTATTGTTACCAGCCAGTATGGTTGGACAGCTAACATGGAACGAATCATGAAGGCTCAGgCACTGAGAGACACCAGCACCATGGGCTACATGTCGgCAAAGAAACATCTAGAAGTCAACCCAGAtCATCCCATCATAGAGACACTGAGGAAGAAGGTtGATGCAGACAAAAaTGATAAATCTGTCAAGGACTTTGTCATGCTCTTATTTGAGACCGCTCTGCTCTCTTCTGGATTCAGTCTCGAaGACCCACAGACCCACACAGGCAGAATCTACAGAATGATCAAGCTCGGACTCGGTATTGATGAAGAAGACCCAACTATGGAAGAACCAGCAACTGAGGAACTCCCACCACTTGAAGGAGATGAGGAGGATGTGTCCAGGATGGAGGAAGTAGACTAAATACCATTtgTTAAGTCTTTCTGGATTAATCTCGGTGATGACAGCAGCAGGGCGGGACCcAACAATGGTCCTCAAGTTatcAAaCAGAAAATCCCATGGAACAAGCTACTTGATCATTCTAGctATTCCTATcAAATTTTTTATTGGATCCAgtCTTATCACATTTGTTACGTAATGActGTCATTCCTTGTACAAATTTTGATGATAAAAaaTTCTTTAGGAGTAGTTGCTTtGCAagTTtGTAGTTCTACATTTTGAGCAAATGACAAGAACGTAACTaTCCATAAGAACAaTGAAACTGATGGTtATtGTTAAaCtAAaCATTATTCTAATTATAGTAACAGCTGTGTGGCACcAACTACTTCATCAAGTTttGTTtCTTCAaGACATAGAAAATATAAaTACACAAGATCCCAAGTTATGCATTATTCAAAGCTTTTCAATGTTTTTGGTAATTAACGATCACAAACATTTTGATGTACGTTTGCATATAATGAGCCTTGAAGTATCCTTCATGCTGTGTACAATATACcTAAGATACTATAAGAAGATGGGTTCCAAGGAGTAGTTGTGCAAATGCATCAGGGGTAAaCAAATAATACACAACTTACCAGAATTTTGGGCACTACCACcaTTGTTTTTCAAGGTTAAAGACACTCAATTTTGGGGAAATACTCtcTTTGGTGACAAAAGATACCCAGGTTAGTTCTGTTCCAACATTTTAGCATCACAAAAaGAAaTaTTTCAAGCTAATTGTGGTAATCATTTACAGTTAATTGTTGTtATTTgAAgggggtGGGggAAGGACTTCATGAAATTGCTTTACCAACCATCAGAAGTAAAGTCTGAATTATTTCCtAacTGAGTATGTTGAAaTTCACCCAACCccACATACAAaTTCAAAaTGCATTCAGGCAAGTCTTTcATTATGTTTtGACACATATATAGTGGGTTGAAAACCTGGCTGTAAAtATATTGGGATGATTATGATGGCGTTAATTAGctGTtCTGAATGGTTTGCTTCTGGTAATAAGTTCTCTTAGTAGGTTTGGCTtGGTCCTTGGTTACTAATAAtGTATTTCATACAGTTGAAATATATTAAATCAAGCAATTGCATGATGACCTTGACATAAGGGGGGTGCATTCAATTAATCGATGTTTaTTAGTTTTTGTTACGTAAAAATAAaCTGTTTGATAATTGTGA
>gene=isogroup00070
AACACATGTGTGACaaaaaaTCAAcATTTTCATGAAATTGtACTTGATGgaGTAATtaCAAagAAAaTGGAatataGATGAGTTTGGCTGacTCagTTTTGAGATTTCACATTGTGACAtaGgTATAGTTtaataGAAGGTtACgTAACACTGTAGATAaaGTTAAaGTTCGTGgtAGTGGTAGAGAGACGgTACTTTCaGgTTTtCAAtGTGTAATTGAACTtGTTtcAGCAGTGgTGTGGgTGTCACATAAGTACAAACACCACCAACATGACACCAGGAATATTGAAGAaTGAacTCTCTCATtAaCAGTCTTTATGGATTTTACcTCTGTGGCAATTAaTTtAGCGATATcGGTTGTCcTATAAATATAGTACTtGGAGAACGATAATCGGTACGTGAGTGGATATGGATGGTGTCAGTCAAGGAaTCAGTGTTGGAGTaTaGAGtATATGACGATTTAATTACGTCATCGACATGTCCAAaCTGAATCAGTACGTCTTCTCATCTCTTGGAAAATtACAAGTATCTtACGATTTAGAaCAACAAGAAAATCGAGAACatGACGTAAAATGTGTAAAAAaTGACGAAATCAATAGTtAGTGgAaTtaCACATTTCAGAGGAATGATATAaCTATTACaTtATGTAGCtACTTTTATTTTAATATACAATtAAGTGTAAAaGtAAGTTTCTTtaCGAATCatGAATTTAAAaGTAAAGAACATGAATTGTacATTCTTTACATTGTAATTAagtttAATGTAtATATTTATTTTtACgAaTtAATGAACttggTtGATAtAAGTGTAAACTCtttGatGtaTTTtGTATATgtcATACAAAaTATTAAGGAATGACAaTATTGTGAGAGTGTTCGGCTtCTTAaCGCTTtCTGTAAAATATCCATTGCAaaGACACAATATTAGgaCAATATTAaTATGTGATTgCTTGTAAATTGTAaTATAGTCcTAaTGTAAaTtATACtATCTTTGACtGatTtCCCAgAACCTCATGTAAgaaTCTtATATGAtCGGTTGTCATATtACACTACTCTGATTGgTGGAAaGTGAACATGTGATGGTTATACTGCAACCTtATTtCTCAAACGACGAtgtttCACGTAAAAaTCAtAAGTAAaGgTTAAAGTAAATcATCTGTGAAaTtGCTATTTACTTCATtAACACTTtAaTtGTTTtGTGTTTTCATTtCTAATTCGTCGTCCCGCGTGATATCACCAACtTTAAAATAGGGCCTTACTTGACCAGgAGTTAAAGGTCAAAAGGTCAATTAATTGATAGACCCgTTCAGAAATATTCTCTACGGATGTACGGAAGTGCATAAaTtAGCGGGgATGTAAAaCTTCgAAaTTGGTGCTGATGATAATAGACGATTCATaTtACACGGCATGgTGGGGACTCACATATGTCCTGACGAGGTAGGgTGTCAGGgAaCTTGATGGGCAGCGTCAATAGCCAGTAACTCTGTGCaTGGgAAAATGCGTATTTtGACGGGCACCGTAGTTGTAGCGGACAGATGCACGAaCAACGTTCCAaCCCGTTGGTATATAATCTGTCGgAaGTTCGTCAGCCCAGTGATACAACTTCATTAaTATtAGAGCAATGGCTTATTCAACtGTTTATCAACCAATACATTCACCGTgCgCCcTTACGCTGCAGAAaCACGAAGAATTGATTTACTACaCTGAaGGGTtgTATTGTTTCCCcTCTTTATATTTGGAATACACGATGTATATGATTTCACCTTTTTATATTATATATTATACTTCCTGTTAACGTATTTTTtAACtCcTTTTTATaATTGTATATTAATTCTGTAATGAATAAATAAAATAAAATCA
>gene=isogroup00071
GGACAACACTAATTTACTAggTaaaTAcATACCCGCAGTTATTGTCTTCTTCGCAATATCTgcTAAATTTCAGAGTTGTAAGCaaaaaaTTTGCAAAATGCCAGAAGACAACGTGGAGTCTGAGGGCAGCTAtAGTCCAATACCtgAGGAGAAGATGGagACCAAGgAGGAGAAGACGGAGACCAAGTaTCTCTCGGTAgATACAAAGATagACGAGCAGAAGGGAGAGAAATATcTtGCTCTTGAAGCAGAAGAGGAGAAGACATGGTGGGATAACCAGACCAATAGGACAATTGTCGCAGTCTTtATTtCCATTGCCTtCATTGCCCTGATTGCagCATTGGTCTTTCTGTTACCATGCACCGAGGATGACTCTGAACTGACAACGAATGAACCGAACACAACCGTCTTCACAGAAATCCTGACCGGCTATGAAGAATGACCTGGCAAGCAGCCAATCCTACCCACCCAGGCGTATATGCAAACTCGCAGGCAGCCGATCCTACTACCCAGGTGTATGCAAACTCGTATCGTTTGGAAAaGTGGAAAATGAGGGGAGTTAaGTGCCAGTACAGAacACTTTtACAACTGGTGAAaGGAAGCAAACTTTaTtAACTAAaCAATATCATGGTTCATGCAAAATGCATGTCTatGTTATAAGATTTGtttaaCTTTTTttCTTACAGTAGGTGGGGgTTGATtCcTTTTTTGGTGACTTTTGATACTACTATCAGCATGTtgCTTATCaTTtATACAGTCTGTtGCTtGGTCAGTGGTTTTCcAGTTttAAAATGCCCTCTGCATGTCTCTATGCATTCTGAATAGCTTTCATAATACACAGGAAGGCTTatACTTGTAACAGGTCTTTATAACTATGAATGTTTGAGCGACTGAAACATGTAaCCAAACCACCACTTCTACTTGTAGAGGCTCTTGTATCGCAAGTcTAGACAGTAAGCATATCAGTTTAAATATTTTGTTgTTACTAAGTATgTGATGGATTTGCCTGCGCCATGAAGGACAATGCATGTTGAACACCACATTACCGTTAAGTACAtGCCaTTGAATTGGTCATAGGCTACAACCTTTGCTCTTAGCaaTATTGACAGATATCAAGtGTTAGCAATTGCAAAACATGATTTGATGAACCAAAGTATATGATTGTGTCTtAGTCTCcAGAGAGTTGATTTAAGAGGGTGTCCAACTTCCAGTTACCcTCAAAGTGTTGATCAGTTTTtGATTCCTTGCTGAaGGCAGAACTGgTTtGGGGTTGTTGTTGGTATTGGTCATAAATtGTTAGTGCaAaTAACTGTGAAAGTATAGtTTTtgGgATgAaCTtCATATTTCTTaCAtGTATAtTTACCTTAGTAACTGACTGCAAGACCCAGTGAATGTCAAAGGTATTTGAGGTCAGTCTAGGTTGAAaGAACTTGTAGATATGTAAGCTTACATAGaAAGTGACACATGGaTCaAaCtTtCTTATTtGGTATGTGATCCACCTTaGAGAggTAAAAaTCAGGAACCCcTAGTATATTCTGTTATAAAcgGTTAAAAGAGATCAAAGTCTGATATCCTTGTGAACAGGATAACCTCAAAaGAAGCTGGGACTTTaCCCTTGATGAAgAAGTTCCAGACTGATGCAAGAAACTTGCCGTCAACAGTGATCAAAACttGAAAAgTTTACGTGCAGTGAACACTTTTGTTTGTtgTTATGAAACACTTTGAAtTTtAATGACcaCATATGTTCCAGtTTtAtGAGCTGattaaCATcTtGACTGGTTAGAGAAAtTtCTCAGcGAGtGGGTGGTGGACCTACAGCATAACTTTTAATAATGTGATACTTTATAAATAGTCTTCCAGTTTTAAAAGTGGTAAATACAAATGTTTTtCAGTGAATTTGCATTTTATTTtCATtGAATCTTTCTTGGAACGGATGgAAaTTtCtCATAAAATTTTGTGTTCAGTGCCATTGTGTTtCCTGgtCTTAGTGTAGCtGgTCCctCAAaCGTTGCAATGAAATAGAACAGACCATGCAATAATAATTtGAATTCAGAAAaTGAAaGTTTAGGATGATCAGTGTATCAATGCCAATACTAATATTTCAGATATACAATATATACCATAAAATCGAAACAGCTATGTAAGTATTACTTATCCAGGAAGacTTACTGAAAATTTGTTTtCAAGGATCACAATGTTTATCGAACTTCTAGCCAATTGAAtGTGTAAGCTGCTAGTTACTTTCTGTTTAGTCCTGTTGGTTGATCATTtcATTTTGAAGAACAaTGCATTAATTTTtATTAAAACATAAAGA
>gene=isogroup00072
GGATTGCAAAAATATATTGACTaaGaGAAACTtcACGCTTAAaTtAGAACTATTTcgaCGCCTctAAGGGtaCTATTCCTACCGAAAATACTcaTTGAAGCAACATGCAGATCTTTGTCAAAACnCTcACTGGTAAGACCATCACCCTTGAGGTAGAACCAAGtGACACCATCGAGAATGTCAAATCCAAAATCCAGGACAAGGAaGGTATTCCaCcAGATCAGCAGCGTCTtATCTTTGCTGGTAaGCAACTCGAGGACGGAAGgACGTTATCCGACTACAACATCCAGAAAGAGTCCACtCTCCATCTTGTCCTTCGTCTCCGTGGTGGTATGCAGATCTTTGTCAAAACtCTGACTGGCAAGACCATCACCCTTGAGgTAGAACCAAGTGACACCATCGAGAATGTCAAATCCAAAATCCAGGACAAGGAAGGTATTCCCCCAGATCAGCAGCGTCTTATCTTTGCTGGTAAGCAACTCGAGGAcGGAAGgACGTTATCCGACTACAACATCCAGAAAGAGTCCACACTCCATCTTGTCCTTCGTCTCCGTGGTGGTATGCAGATCTTTGTCAAAACTCTGACTGGCAAGACCATCACCCTTGAGgTAGAACCAAGTGACACCATCGAGAATGTCAAATCCAAAATCCAGGACAAGGAAGGTATTCCACCAGACcAgCAGCGTCtCAttCTtCGCTGGTAAaCAACTaGAGGAcggAAGAACATTATCCGAcTACAACATCCAGAAAGAgTccACtCTCCATCTTGTCCTTCGTCTCCGTGGTGGTATGCAGATCTTTGTCAAAACTCTGACTGGcAAGACCATCACCCTTGAGGtAGAACCAAGTgaCaCCAtCGAgAATGtCAAATCCAAAATCCAGGACAAGGAGGGTATTCCCCCAGATCAGCAGCGTCTTATCTTTGCTGGTAAGCaGCTCGAGGAcGGAAGAACGTTATCCGACTACAACATCCAGAAAGAGTCCACACTCCATCTTGTCCTTCGTCTCCGTGGTGGATTTTAAGTTGTTAATTGTTACcTTCCTTTGTGATTCCTAAAGAAACATTTTACATAaCTTTACATTGCAAAACTTTCAACTAGTATTTTtGGTGTTAAAGGAATCTGGTTaGAAATAAAACATAATAAATTATCTTTACCATGTTATTGGAATTATCTGGACTAACCTTACAATGAACTAACTGCCTTTaCCCTCAAAGTGATCTATTCACCAATTGCTCTTAAACAGCAGTAGGTCTATATTACTGAATTGTATTtGTTAACATTTATCAATGCCTCAATAACTTTTAAGCAAAACCTACCCTTTTCTAAGCTCCATAAAGTATATGTGTTTGTACAATGTGttttCAATGTTCTAAAAGAATTGCATTTCAAACTGCAGTAAGCATACATCTTCTGATGAGTTATTGCATAGTCTTGCAGTACAGTATAGATACCTACAGTAAAGTGTGACAAAACTGGTCaTCTGTTAGTGTGACCGCCCCACTTTTTGGTTGAAGTTGAGTGTATTAACTCACCAACCCTGACTTTTCTTCACTCCCCCTCAAAATTGGCATAAGCAACTCAAGGAACAAAGAATGCTACTCGACTACAACATCCAGAAAGAGTCCACACTCCATCTTGTCTCTGTAGTGGATTCTAAGCTGTTAATTGTTAACTTCCTTTGTGAttCCTAAAGTAAGATTTTACATGACTTCACATTACAAAACTTGACCAACTAGTACTTTTGGTGTTAAAGGGATGTCATTAGAAATAAAATGTAGTAAATTATCTTTACCGTGTTATTGGAAGTATCTGATATAACCTTGTGATGAAGTAACTGCCTTTACCCTCAAAGTGTGAGCTATTCACCAATTGCTCTTAAACAGCTGTATGTCTATATTACTGAaTTGTACTTGTTAACATTTATCAATGCTTCATAAATTTTAACcATTACcTTTAAGTGTGAGCTATTCACCAGCCCaCTTTTtGgTTGAAGTtGAGTGTCTTAaCTCaCcgaCCTGATTTTtCACTCCCCcTAAAAAtAGCaGAATACCCtGTTTATCATGtCcATTATGCACtAaGAATACCAGTCTTATtCACCTTGTGTGTTtAAGTTTTAAATAGATGTTCAAAATATA
>gene=isogroup00073
ACAGCTGCATTAATTACTACAGAGTATAAAGAAATATAATCAATAAAaaaaTGTAGTACATGGGGTGAaaCAAATTAATTAGcaTATGAGTtgTTTTGTGagTCGAtcTCCAGCCTcaTATCatgaTTGCATTtGCagCTTAACgTCGGgTTAGGAtCTACGGGATATTTATTGAAGGAAaCTATAACCAGgTtAAAAtGTAAAATGTGGATGAAATTGAAATAGCCTATCGTCAaGCTTGTTtGTAACATcTAAAGATCGGGTCAACCATGGTGATTcGGAAATAACTGATACAATGAACAGATCAATCGAACTAGACTAACACGCACTCTATAGGTCCTAGAGAGTAGGTTACACTGTTGTTGTATcTGAGGCTGATAAGTTAAGAAGAACTTAAatcTGATTGTCATGAATTAATCGATATTtGATTTTAAATATACACAATAGTTTCTTTCAATCTAAGACAAACCaGCCTGCGATTCGGTATGTTCTTTTTGCGATGCtgAaTCTATCTCGGTATTAGCtATaTTTCCAAACATTATAAGATCTTTTtAAATCTTaGATTTTGTcATCAAAAGCCTGCATCGTGAAAAGAAAATACAcAACTCTATATCCATGAAAATAgTTTAGTAACAACACTcCGccAGTCACCTCAGATCTTTATATAAGGTACTGAAGCATCTCTGTGTAGGTTTTATTATGTTGATATATAGGCATACATGCATGCGTGATTCaTATTATATGACACatGGATCGCAACGATGGGCGATCAAAGTTCAAGAATATCCAGCAGGGTCTTGTTCCCATCAATCGTAATGCAACACCTTTGAACAGTCACCAAATATTTATTGGCACTTTGATGAAACTTGTAAAGGCTCGGTAGGTATATGTTTGTAACTTTTTTCCCCATTCATACTGCTGTGAGAAAAATGAATAGCTtaCAACTTaTAGACAAAATGAGTCTGACTCGTTGGTACGCTTTACGCTTTCCCGTTGTACaatagaTGctcTGTTAAGGAATATATACTGGATATTTGCAATACATTTATGGTCCAGCCTTTTCAGGGTGAAATCAGTTTGAGAGTCAGTTtGAGAGTAGCATAAGGATCACGTACAATATAGAACTTTTGTATGATGTGTCATCTAGGTGATCAACAGGATTAGTTACTCGTTATAGTTGTAATTTGCACATATATACATTGGCCTCAAATTTATGAGCCTATaTATGGCAAAAGATAACTAGTAGATTTTGCTATATCGATGAATATCTGTTTAGCTTCAACGTCAATGAATCATTTTTGTTTATTATTCGTATAACAACAGCAAAaGTTCGTTTGGGTTCGTTATTCAGATGGCATTGAGTAATATACtttttGCTGATATTTGTAAaTGTCTGTTAACATTGATTTTGTTCATTGCAAGCTATTTGTAAAATAATCTCGGTATTAATACCAaTTGGGCAGGTAAACAGTATCATGTCATATATTCATAGAATAGTATACGAGAGGGTTGGGTCAGAAAACAAAGGTTATATCATTTAAAGCACTGTCGGTATCTACCAACGATAAATATTCGCATAGCTATGAAATTTGTTAAGAACTGAACGCCAAGTCCACCGAGTCGATTGTGCATATTAGAAAAGAATATACCTATATTAAACATACGGTAAACAGTTTAACCAAATACAAAAATTTAAAAGGATTTGTCTACTGATAGAGATGAAAGAGGAAAAAAGAATCAAAATTCTGCAACATGCAGAGATGCGAATATTTAGAAAAGCGATGAGTTGGTCAAGTTTTAAGACAGTTATGGTTGGGCCTGCCCTTTCTTGATCATCTTAATCTCACGGGCTATTTGACAGTGGGAACAGGGTGCGCAAAAGGTTGACACGCAGCAATCATTCAAAAGGGAGCCcTGAATGTTGTGCTTTCCTCTGGCGTGGCTTCTCATCACCATCCATGGTAGAGGGACACAGCAGGGCATGCATCCCCcTTCTCCCATTtCAGATGAGACCACACACACATGGCAAGGAACGAATAC
>gene=isogroup00074
ggaGAcGgAAGATAGTtAatAATGGCGAACACAACTTACGTTGCGTACGCCTTGGCGTTTATTATTTTGGGtATAATATCGTTCAGAGAGTTGAGCCCcTCTGTTGAGGCCAAATCAGACTTTAgAagATCGTCTAGAATTtCTCATTTTACAACACCAACTTTAAAATTTATGTATTGTGTATCGTGAGGGTACAGGAACCTgTTTCAgCAGTATTCTAATCGCCTTAACCAGCAATATCcTGGCTTGACCATAGAGGGAGGCAACTTCGATGCCCATGTGGTCAGACGGTATcTGGCTGGAGCCTTAGGATTTCTGAAACTTGCTGCCATCgTCATGGTTGCCACTGGCAATAATCCCTTCACCTTCCTTAATATGGACACCCCaGGctTTTGGaaTTGGGCTGTaGAAAATaAGATATATGCCTGCATGATGTTATTCTTCATCAGCAACGCAATTGAAACCCAACTCATTTCAACAGGGGCCTTTGAAAtTAcCCtCaATGATATGCCaATCTGGTCCAAGctggAGtCTGGGAAAGtACCACAGTACCATGAACTGATCCATATCTTGGAACAGAAcATGCAGATGACCATCGACCCAGTATGTCCTCTCAAACAGTGCAGTCCTAAGAGATTCATTCCTGGCTAACTTGGCCTTTGACCTCTCAGAAGGATAGACGCAAtcaCCCCTCTGCTTACCTAGTGTGCCTGGATGAAGGCTTAACCAGAAACCCTCGTACGAGGTTTGGTTAAGCTGGAAGGATTAGCTGCCACCAGTGAGAAGTGGGATGATTGCCAgATCTGATTGGTCCcTATTAATTATTCATTtAtTTTAtGTTgATATATAATTTGCATATGTGAACAATTCATATTATTATAGTAGTTGGGCATGGGAAATGTCAGCTACATACATACAttCATTtATtCAttCATTCAttCATTTTATGGTTGGGGTAAAGTCTTGCAAGCAGAATTATGACTTAGTAGTAATTTATAGAAGTaTtAAGCTGTTATGCCAAAAAAAaTTGGGGTAGTAAGTTGTATAAGAATGTAAGATGAAGGTAAAGAGGATGGTGTGAGACATTTGtACTACAGTGTGTATTATGAtTTtATTGAACTTCTTACAGATGGAACTCTTTTGTTGTACTCATCTTGAGAAGAGCAATCTATTtGTTATAATTATGATTCTGattGTGTTACATAATACAaATAAaAgTTtCTCACACATTTTAGATATTGATGTATTTTACAATCTTGCATAAATAATATCATTGGCTAAAGTGACAGTTTCCAAACTGTTTCTGTGATCAGTTCTGTTTACTCAaGAGGGATTCACATATTTTGCCAGTAACCcTTGATAAATTTTTGACCACCAaGGATAATTTTGCACAAACAAAACCTTTTTTTtGTTTTGAGGAGACCCTtTTATTGTCATCTgTTGAAGGTTATATGATATCTACTCTCACCTAGTTCCTtGGtaTtAGATCCTTTACAAATAtGAgCATTGCCTTTGGATGTTTTGTTATGAAGATGTGGATAGTCGAGTGAGCAGTgTTATGTtCAACAGTGGATTGAACTACATCTGTGGATTCAGTAAATTAAaGATTGAAACTAATTTGCCAACAGAACATTGTCACAGTGGTGTTCCTAAAaTACGGTATTTGCATGATATATGTCAGAGGgCcGTAACTTTGGGACCGTTCTGATTATTACGTAGCTAAAGTTGTCTGTGACtGAGTTTGTGTATCACGTAACAATCCGGTGAGGGTGTTTCAGCGAAATTGGAATCGGCGACCTGCcAATGTTTCcAAAGATGTGGTGTTTTCGgCATGGAGTAaCcAaCCCATTACACAAAGAAAGAGAAGCCTTGTTTTTtATtGTCTAGGTCAGAAaGTCATTGTTGTGTAGTCATAGGTAAAGTGATTtGCTTTCTgTGTGAGTGCTATAATTGTATTAGTTCAGTTGTTTTGTTtgTGCTTTAAAGtttATCATTATATCAGGGAGTTTGCATTAAGCTTGTCATTAAATTAAAAAAaTaGAATATGTCCATGTGTAGAAAaCTTTAAaaGAaaTTGGAGaaaaaaTTTGAAGAACA
>gene=isogroup00075
AAATGGGCGTATACATCATGCTAGAAGAaTATGCTGGCTgatattGCTGGTGTGCTTGGctGTCTGGCTCGCTTATGGAATTGTCAACGGATTGACCAAATACTTTTCGTATCCAATTTCTACAGCCGTTATGTTCAACTATGTCAATAATCTAGAATTCCCTGCCGTCACAATTTGTAATTACAACCAATTTCGAAAATCACAGTtGCAGAATTATACTCTTTTGCGAGAAGTTCTAACATCTCTGTCCACCAGTGATTCAGTTGATATTGACTGGGATCTCCACGATATGGATGACTACTTGAACATGACGGAGGtGGCCATAAAaCTGGCCCACCAGCTAGATGATATGTTAATAGAATGCACATGGAACCAGGAAGAAACATGTGGAGCGCACAACTTTACCACCGTCATTACCGATTTCGGGGTGTGCTATACCTTTAACTCGATTTCTAATTCGgAGTTAATGGTTACCGAAGCTGGAAGTTCTCAAGgaCTGCGATTGAGACTATCGGCGgAGCAGTACGACTATTTCTGGGGTTATTACACGGGTGCTGGCTTTAaGATCTTCGTACATCCTAAAGGACAATTCCCTCTAGTCGgTCAGTtCGGTATCTCTGcTtCCCcGGGTTTCAAGACATCTGTCAGAATAAGTTATATCACTAGCACAAACctGCCctaTCCGTTTAGTTCTAaTTGTGtCGGCGATAAGAAACTCgAaCACTCAATCAaTtATTCTGCTGAAGCCTGCTTTtAtGAATACCAAGCtgACTGTATtACAAAGTATTGTGgATGTCGAtACTAtcagTtcCCAGGTACTGAAGgaCTCTGCAATTTAAGGGaAATTCTGGAATGtGTTTtCCCAGCAATAAATAACATCACGGATCTATGCTCATCGtgTGAGtGTtcCcTTCCTTGCAAGGAGGAGGCGTATGAGATGAAAATaTCGTTCACTCTATGGCCTTCAGATTTCGAAGCAACCTACATAGCAAATAATTTAAATAAGACAACAGATTTCTTGCGATCAAATTTACTCGAATTGAACTTATTTTTCGATaTTCTTGGGATTGAAGAACTGTCGCAAACCCCGAGTTAtGATTACTTCGCCcTACAGAGTGACATTGGcGCATATATGGGTCTATtcGGTGGAGCTAGCATCGTAACCATTTTCGAATTCATAGATTGTATATTGGCGACAGTATCTCGACGCCGAAGGAAaGCAATTGTCCAAGAGAATGTCGGTGACGTCATCAAGCCCCATGGTAAACATCAGGTTTCGTCGAATCgAAaCGGATGAGAACATTGCTATGGATGATAAATAACCCTAGAGTTCAACGGAAACATCAGCTGAGAAGTCTTAACTCCTTGCATACCATGTcCCCCCCCCCCccATATCATTGACCCCTggaGGAaAaTATTTACACATTGtAaTTACTTAAAATCTGTTcATTTTGTCAATAGGGACCcAAGTATTGACAGATAGGTATTGAAATGAGgTTTTAATTTTtatAATTTTTTtaTAATTAagCTAATTAGATATGTAAATATGCAAATGAGGTTATGATACAAACAATGTACTTTTTTtGCCCATTTGAAATTATTTtGATGAAATtTGCTGGACTTTTGATAGTTTGATGAGTTCAAGACATGTTATTTCATAAGTAAAATATAATTTGATGTTTGAATGTGAGGAATATGACTGATTTtCCCCCCTCCAAACAAACAAATGTATTCTGTAATACAaTGGTAGCCACGCGTAACGGTAAGTCTATATATACCAATTGCGCTACATACACAATACATAGTACATACagTGTgcAAaCAGTGTGCAtACagTATGCGgcTtACCGTATCAGAATTTCAgaatttCaTCGTCAGAATCTTCTTCTCCAAcGGCTgGATGGTCAAATTGCCCATAAAAAGAAGGTCtAACGCCTCTTAGAAGTATTTAGCCATGATAATATGTGCTAAATAGTTACCGTTTCaATTACGTGAGTGATTGCATtGACCcTaCgACgCgaCGCATATCAACTGTGGctGActGAAaTTCTATACCGTAGAAATGCTCGAGTTGAATTGCTAtGgATTtCTCaCAAAGTGGAGGCGcTATTGCTtAAaTTTTTTCTATGTAGCCCAGCGTTTCAGTGTgGCGCTTCTGGAGAGCTaAAAATCTACTCTGTAGGGTGAGGCATTCTGGAGAAATACTTcCGGAATATGTTCCGTGTTTTGGCCCTAATTTAGACCGAAAAAATGTATTTTTTGACA
>gene=isogroup00076
caCTTAAGAAAGTGGCTACAGCATTTaaTTGTACTTGGAaaGCAaaTATCCAACaCcATtAATAATCAAATgTTGAGAATCACTTTGGtcgTTGACAAAaGAGTTTCCAAGAGATTATAAAGAATGAGGACAAACAAAGATCTGATGcAaTTCAtATTaCAGGGGAATCATcaCTCAAGTATATGAATTCTTCATTTACAATTTATTAAAAaTTCAATAGTtACTATAACAACACCATTCCATGCCCTTTATAAATTCAATTAACAGCAAAACCAACaGTAGCcAGgCATAAAATGCATTTCACTACAAAACAACAGTACCCACCACTACCAAGAACAAatGAACTGTAACATTAATAaGGaTTtAataGGAATTATcTtAAGTATCTTCATTCAGGTAAACATaGAAGTCACAGGACcATTACTAaTtCAcaTtGCCAGgAaTtGAATTtATGTtATTtGGCTGTTGTTGTTCTAaCTTACAGTATGTAAATATTACAACTTTGTAAAAGGATCAGCTTATGTGTTACAGTTCAAACAGAAGAaCTAGCCATCAAGAACATGGAAATACAACAGTTGACTAGGGGAAACCACAACAGCCATATCCCATCAATGTTTTGTGCATCAACAGCAGGCTGGTACAGTATTtCAAAGTCACCCACCACcAGTGCATTACAAAAGACTGATACAATAAATTAATGTCAGGATATGAAACCATTGATATTTCATTATAATATCAACCCTTTatCGTAGCATCCAAATATACTAAAAGTAGCTCACTCACTCATTCAATCTTAGCAGACACTCTGGATTCTTCCTTCCTGTTAATCCTTTGAAGTTTCACAATATTTGGAAGCATATGCTACACCATCAGTATTTGTAACTGTTTTATTTTACTGCAGTTAATAGTTTTACACAAATTAATTAAGATGCAGGCATATTGAAAAGAAGAATTTTAACATCAGGCTAGACTCACACTATTTGCAAGATTCACAATATAGGCTCACAATATTTGGAAGCATTTGCTACGCCATCAGTATTtGTTtATTTtACTGCAGTTAATAGTTTTACACAAATtAATGAAGATGCAGATGCAGGCATATtGGAAAaGAAGAATTTTAACATCAGGCTAGACTGATAAACTTACTAAGATAGATACATTAGCGGTATTGTTTGGAAAATGCCCAAGGCCCACAGTGAATACGAAACTACGCATTGAAATAGTTTGCAGGCACATTACTGCCCTGACAaTATGCcTtCCATAAaGAGAGCATATATCcTAATGTTTCATTGTATTCACTATCTGCGTGTtATTTTAGATCAAGCAAACACCGCAATGCAGTAACCATTTATAACATTGAATGCATCTAAATAGCACTtACAtTtgAaGtCTTTCAAAGCCAAAACAGAGTTGGCAGTCACAACCTTATTTCTAGCTAATGGAATGGTTCAGTTGATACTTTGTGTAAATAATTTAGCCcATCCCATTGCTaTCAaCATGTtAaGGAGCTATATGGCTAAGCCAAACACGCTAACGATACAATACATGGTTTTGTTCTCCCATCTCACTGTGCAGCTACCATCtGTTTGGTTGTCCCAGAAACAGGAACTTGCTGTGTGTAATCCAGCACCATTCTTTTGCATTATTACACAAGttAACGATATATTtAAAGGGTTtGCCTAATTTTGTAAGCTGGTTCAAGCACTGTTCAACTACATTTGAGGTCCATTGGTTAaCTTTGTTCTGTTGGTAAGCAcTTCCCCCTATCGTGCCTtCTACTGCTTCTTTAACGATGTTGCTCACCTCATCAACCACAAATGTAGTCTCTTCAGCTGACTGTAGTTCATCCATTtGATATCACTATCGTTCGGTCCAGTTCCTTCTTtCTTTCTGAAGACACTCGGACTTCGATGAGAGTTGGTTGcAGTAACTTCGTGTACTGtATAGGCTCATTCACTTCACAATTTGTTGTCCC
>gene=isogroup00077
CTGTAAGTAGTAGGTCCGAGAAGATCGTGGAAGTTAACCAGGACAACTCCCTAAGGGAAGAGAATCATCCTGAATCCAGGGAGGCTGCTCAGAGAACGATATTAGAGAATTCTTCTCATTTTGCAGTGCTTGCAGTTAATGACATTTCGGGAGATCCCGGAGGTGTAACCAAAGAGAACGGTCATCCTCGAGATAATGGGAGGAGTTCAgATTTATTATCACAGACTGAGGCAAATTCGCAaGTGACTATAAGTAGACAACAGTTGGAAAACAGTAGTATTTTAGAAGAATCCCAGGATTTGAATAACTCCAGTGTAAACGCTAGTGACATGGGTAACACTCACTGGAGTCACTCCTACACaGGGGTTCGACAACCGGTCAGTATGAGGGCGTCctGTAGGTCGGACAacGCCAagCTCAGCGAGGACCTCAACGAGGTTTACGTGCCAATAATTGGATACGAAATGATGGAACAGAGAGCCAAGTTCACAGTATTCAAACTTCATGTACAGAAAAATGCCAatGAgTCCTGGTTTATATTCCGTCGCTTTACAGACTTTGAGAGACTTAACAGTCAGCTTGCCTATCTCTTTCCAAACTTtCGTCTTGCCCtCCCACCCAAGAAGTGGTTCGGGAATAACTTTGATCCCATGTTCCTGGAGGACAGGCAGTTGGGTCTTCAAGCTTTCCTCAATAATATTTGTGGACAtAAAGACATTGTTATCAGCGACTGCGTTCGGgAgTTCCTcTGTGTTGATGACCCCCcAGGACcGCACGACAGCCTAGAAGAGAGCAGAGCACTTtGCGAGTCCTTGGAAGAAACAGTTTACAACTTGAAGAGAGAAGTGGCAGAGAGAGACAGAAAGATTTTAACACTAACAGAAGAACTGTCCAATGCCACAAGGAGAATTGAGTCTCTCACCATGCagCAGATGATTCCCAACGACAGAGTCCTTCCAGTGTCGCCCAACGGCAGCGATTCCACAGACATGGACAGACAGTCCTGTGCAGAAGCTGACCAGCAAGATTACTCACCAGAACAAgAGGAACAACCAATcGTACCCAGTTtCAGTGATGACAAAGGTGAGCCTGCAATAGAAACAaCCAAAGAGGAGAGTCCTCCTGTATTTACATCCATTCCATTGGACAAATCTCCTGCAGACACCAAAGATGCACCAATCATCTCCCCATCGgAGgTCATACAGGTCACATGACTCATGGGGTAGGGTGCATGATGCTTTATtAAGCCACcTTCTtGCTTTGCCTGATACCTGATGAACTTCAGCATGTGTAGGAAaTGTTGCcACcAAATAGCTGCAGTAATGCAGTGGAGTACTGTCGAGGTAATTAAGTCCATGCGACCTTAAAGGACAGTATTAACTTTCACTAGAAAGTGAAAGTGGTTTTGTTATTCCTTTTtACCTTTTCAAAAGTGAAACCATTtCTTCAGTTGAAaGTTTGAACCTGGGAACGGATATACGCTCTGTTGCCAGGGCTTGCCAAACAGTCTGTTTCTTGTCGGAAATAATATTGAGAGTTCTCCCCCAGCAAAGGTTGGCCTCTTGCCAAACcaTGATTGTTATGTAAAaACAgcAaGTTCAGTGGATAGTaCAAAACAAACATGATCTagCCTGCCACATTGATTATATTtAAaGcAGCTGGTTGTCTTGGAAACATAACATCTTAAGCCATATGACaCATCATTTTTtAtCACTTTCAAATCagAcTTtGTCTGTGCCCTCTTCAATCCTTGTAATATTACAGATGGGCCAAaGTTCATTATTGCATGTgaGACAaGTGGaCTTAAAATtCATtATCaTTTCAGgCTTAATGTTCAGCTCATCAGCTACATAGTTGTGTCGTTTTGGGGTgATAaGAacATTTTCAAGACTGTTATACGTTAAAATCACACTATTTCCTTCTCAGAATCTGgTGGCGTTTGAAaCGTAaTtCTTAAAaTGTAACAACCTGGTtcAAaGAAGGTATtgTTtAAaGGGCATTtAGATTAaTTTtCTGTAAGTGAtcAaTAaTtACAATTGCTGGATTCTAGCATGTTgTTAGTACTGCTGTTACTTATTGcCAGGCCAATcccAATTGGAGAGCTAATTCACTCAATAACTACAGAAGATCAAGGCCATTGTTATTTTAAGGGTGATTTGACATTATCAATGGTCAGTTCTGGTAGAGAGAAACTGGTTTATTTGTTTATAAGATCAACAGTAGACTGGTATGAATATGTCACCTTAAAAATAACATTAATTGGATTGACCAAATATGGCTAGTTAATACTGAACTATGGATGAATACCAAAGAATATTCT
>gene=isogroup00078
CTTGAATCTTTGAGAGTGTTGTAGATAGTTTAATATTCCATTAACTTCATGtttATTCaTttcTCTCCCTttCTCTGTcTgTATGAgcATATTCTCTATTGATGTTATGATTGGTAGAGAGAGACCAGAGGAGAGGATAATGTTCCCATCTTCATCAATCTtacTAAaGgAcAagCcTAGAGtCACctcAatAtGGGAATGTCATGaTTGGATGCTTCCACCAGGAgctCTATGACTGACCTCTGTACagaCTCACTGGTGTCTCTGTGGATGACCAAACcaCcTGAACACATCtCTGTAATAGTCTGGATGTCATCGgCTtCCTCCaTTGACCAGATATCAgaTCAAGAaaTCTGGCTTCtctGGATGATAtGACTTTAATATTCcTTGaTCTTGATTCTTCTGGtaTgaTGTCTGgcTTGAtcGAtgACGGCAGTTTACAGTTAcgAAGCCATAGTtCcTTGAATcTTGGTGAcTtGaTtCCATagTTtATTAATCcGATcAcTtCTTCCTCTGtAaTTCTTgTTtcTGTaTtCCtgCATtGATGgATATCTTCTCTacTGATGATaGgcTtGATAAACtAaGACCGgactCAAGTCTGATATCTtcACCGTCAAaTCCACTGAAGGACCATtcTAGgcaTAGATGAGATATTGGAATGTTGTGACTTGATGCAaTttCAaGAGCAATATCGTAGACATCTGGAGTtGTTTActATCAGTTtTCcTTAGATACACAaTACTCGAACACAGAagTCGtAAACTGTTTTGACCcTTaGTTtCAAGTGTTGTGGCTTCCTTGGAGTTCGAcACCCATTTACCTCTggAAGAATCTAAATGGAAAgtCcATGTTCaaccGGTGTCCATGAAACTTgAATGTTACGTAACTTCgtaaAagAGGAGAAAGAGAAccgACGAGAAGAgACAGAGGTAACAAACAagTCAATGAATGaCAATTTCcgCAGCCGTtgCATtgttgcGAAaacGaCAaTAATCCTATGACTTGgtCCTGGgTAAATTCTTTtCCaatGTtCgtTTtgAtCTGTAGTTCCTCTAaGgTGGACGATACGGGcACAAGTTTTCCATTTTCCAGGtTaTGtTATGTTGGTCCGCCGAGCtAAAtGATgCTAgTCCgaGaaTGGTaccGtcAGtaGtccaaagATtCcTTTGGACCGAGATCCAGTTTgCCAAAGTTAAGATCTTCTGGCTGCTGCATAGACTGATCATCACcTGTACACcGTTtgcaTGTATGAAGCTCGAaCAATGtCTtGCACCctcttCTGTATCCCATGGAGTTtACGCGCTtCcAAAGCACGCAAaGAGAtCGTGATATCTGTTtCTGTGATTTGCCcTCTCTCCTCCATATAGTGAACcATAAGgTAATgACGACCAACATCTTTTTtCAGCAAATCGTATTTTACGGGCGGATAATTGAAGTAGATTGCAAGTTGCGAAATAATGTCTtCAGTGAGGATATCAGCTAATTCAgCTTTGaAAaCTACCAAAaCCtGTAGTAGTTTTCTCCTTGGCCGTTTTTACAACGTGTTGTTCAATATTAAACGCCATCGTGTCTCTTTAATGGTGTAAGtAaCTCCAAGTGGTCCTACGTTTCTAGACACGACTACAATCATTCCAGTACTTaCCATGTAAGAATGGTCC
>gene=isogroup00079
ATTATACAGCGTTGCAACTTCCTTAATGAAAGCTGAAAAGATGTCACCATTCTTGTGCTTATATCAGTAGATAAATTCAGCTAGGTAGGAGGAGTGTCACAGCGGTATGTGAACAAGAAaaTAAAGGCACAAACAaGTAGTTGAaTTTAatgcAGAGTaTATTgTATCTTCCTTGGCTGGATaTaTgcTACTAAaTaCAAATGGTGAAAGTtGCATcTTATAtACtCTTTTAcAaTGGATTACAAGGGGATGGgACAGGATGTTACTCTGTCCAcatGTTtACTTTACTACATAAACAGTGGTTAAGCTACTGAGACAATGACCACACATCCTGCTGAAGATTACATAATCCATAaTATTAGGTGCACAAACAGGTGtAGGGTTTTTGTTGTAATCaGTaAAAATaTATTGGAATTGTTCAGGCaCAAGTTGTCAGGTAAAACCTGACCCATGTATCCACAcCAATTGAGGTGTACTCAGCTGTCGCCTTAGTTGGGCATCcAAAGACTTGAcctGACAACTGTGCCATGCCTATTGaCcGAAATGGAgTGATTGgAATGCcTCTATCTAAaTGGTATGTTTTtAtGAACTATTATTATATTATTCTTCATATCTTTACTATTCTACAGATTATGTATGGGAACttcTtGACTGCttGCAACAACTTCTGCAGAAGTGGAACTCTgggAGAGGAGTGTCcTGTTCCTGTCAGAAAAGAGcccccACCaCTTGCAAGCTCCTATGTTCATCCGAACAATGAGGATGCCATAAAACAACACcGAAGCAGATTTCAAAAGCTTTGCTGAAGtacTGtaGTTGATGGCCTCCCAAtTTtCtAActttttGTTTCATTGTAGTggggAGCAATCGaCTCTGTGAAtCGTCTGTTCACaTgatGTTtTGGCACAGCTGCAGAGCAGTGTTAATTAACAGGTCGCTACCAGCCTTTAGGGAAGTTGCTAAaGTcTTACATTAAAGTTTTACTTACATCTGgTTtCcATTGTAacTAACTAAATGATAACATTATaTTTaaacaaaaGTTCCAaTGAcAAGTATTCCTCTcTAGAGAGCTTAGACTTCATAAATATAAaTTTCATGCTGACTTaCTATTTGTATGCAacTTTGGTGTTtCAAACATGTTGCCAATTtttgtttttccgtAAGaATTGACAGaAATTTGCTGTTTGTTCCCCGcATGGgAtaAAATGTGATTTTttTTaTctCATTTATGATCAAGTAACCttGATATTCCATGGAttAATGAACAATTTCAGaTTGaTTCtCATTACAcTTTTATTAAAATGAAAGCCTAAGCTCTCCAGATCCCATTGACATAGTGGTTTAGGGTACTTtATTCAAACTATTCTTCTATTTTAACCTAGTATATTTGAGATTTCAATCATCCAGATTTTGTtGGCAGGCTACTAGAAGTGACAGCtttGCTTACAAGAGAggAATACATaCaaaAaTtaaCTTGAGtTTTtATTATTTATTACTGTTATGTACTTCCCAAACTTGAAAATGTAAAATTTCATCCAAGATTGTAGTTAATACCATGAACCAGAAAAATGTAAGCTGGAATTCCAAAATGTTCACCATTCAGCcACAAAACAGACAGgACTGAaCCCTGTTTCTATAAAACTTTGCAGAAATGATACTATGACTTGGCATAAACAGTCCACATTCTCAGTCTTGATAATTTAAATCCTtCATACTGTTCAGATGGTAAAGCTTCTCTAATCCTCCTTACTGCATAGGATGGGAGAACAACACAAACTCCTTCCCTAAAAACTGCTAGCTCATCCGTGCAAGTTGTCTGTATGCTGTGTGTCTGTATTTCTCTTGGATCCTGTTTTCCTGTGCACGTCCACCATACTGTTGACGGTACATGTAGTAGGCTGTCTGAAGAAAcAATGGGTTCAGgCAcATAGCTTCAAAACCTGGgTGTAAGGTGATGCATGCAGCACcTtCTTCATCCATCACAGTCCTTATCTATTTCGCTGCAGCATCTACACTCCCTTGCTGTAGGCATCACAGCACATtGGCCACAATGACACCGTTATATTCCGTCAAGACGATCAATTTCGACATCGCTGTCCGATcCCGCTTCCTCTTCGCTGGTCTCCGGTTCGAACATaTAGGGAAAAACTTCCCCACGATCGTCCACcATGTCCTCCATTTCCCTTACTTCTTCGCCGTTGCTATCTAAATACTGTGTGTCAATGCCACCGGCAGCCATTTCGCGATATGTATAAGCTATGCTGTGCTGTGTATATATgCGTACTAcAGTGCGTGTATAGAAACTGTAtgTGGTAtaGCAATaAGCAGTTCCaAGCGACGATATCATGCACTTTCgACTTgGTAAACaAATGACGTCATTTGtTTTCgGCTTTCCCTGAACGAGT
>gene=isogroup00081
AGTTGTCATTCACtttCGAACAAGGAACTTTTTTAGTGAATGGtccAATTTAAAGGTTTAATGTTttCTTATGTTGTTgTCCATAAAGTCTATCCCAACCACGgcTCCGTTTGGTCaTATTTATTTAACTTCTGATTtATtaCGtAAAATGaatCGTAAAATGCTtAGTTtCactgTCATCTTGTTCATCAacTCAAGaGGTTGGTCgAATTTtCATCTCAACATATTGGACGTTGCAGTAACcActACctAaGAGagtaGATCATTtCCCCGTTGCCTCCATTGTAGACGCCGTTGAGGTTTTCatAaGTACAAtAatGACTtGCAGCTGCTGCTGTATTGgAAAAGAgTGCAAcTGctAccACTAcTaCAaaAAGAGCAaTtaTCATTCCAGTgCcACcAGCCGCTTCTGTGCTTCTCTGCGCAGTtGAAGTTTTCGCATGGggCATTGTCTCGGTCGTATGTGCTGAAtGGCTCACCTTTGTTATcaGaGagATgaTAaCcTGCAtatCCACTGGGACTGGTCCTGCTTCCCAGTTTATTCATTTTGTAGTTGGTGTcTCGGACTCTATTTGAAATtCTGTAAACTCAGAATATAAACTCGTCCCATCTGAaGTAGTAATGTCGAGTCGTAGTTTGTAATCGTCCTGATTGGTCAGGTAATAGAGTTTCTCATTCCCAAGCCAGAAGTTTATGTTGTTACCGAAGCCGTCTCTGTATGCATCCCAGTtTTGATAAaAaCTAATAcCGTCATCAGTGCGACGTTGAAAAACGGTCCATCCTTCGTCGCCGTGCATTCTGCAGTGAACATTGAATGGAgACCCTGGCCATCCAGTTGGCATGATTGAATAaACGCCATCTTGTGTATTCCCAGCGTCATAAACATCCTGGCAGTCTCTAGGGGACAAGGATCGACAATCTTCACCGTCACCTGCATATCCCTCATTaCaATAACACTGtCGTATTTcATTCCTGAcATCACACACAGCATTtGTACTACATCTGTAGTCTTCACAGATCaTCggTTATTGTTACAAGAACACTTTCGTGTGCAGTCATCGTTaACGTATGTTTCTCCATCTGGTATAACCAAGTTGGCCTCTGCCACGAAACACCCGCATCCACTCGCACgGATACAGTCGCTCCCTTGCATTAAGaAACCAGCTGGACAGGTGCAgCCCTCAGTACCcAAACAGTCTCTGTtACAACCAGATTGTCCGTtGGGATCTTCACACGTTGCTTTGCAACTGCAGGTTCCGTACATCATGTTCGTAGGACATGGAGTAAACGGTGTACCCGGTGGATTAATTTCGTATGCGCCAATTTGTGTAACCgttATATTGCCCCCATTCATCAGTGATaCGAAAACCTTTGTAGGCTGTATAGAAaGAAGCTCCATTAGATAATTCTATATCCACacgaagttcgtagtctgctTGATTCGTCaaaTATGACAT
>gene=isogroup00082
GGATTCTTTGACGGTCTATCACTGTGGTGACGCACTGCTGACAATGTGTAGGGTAaaTTAAAACCACATTTTGACTTCCATAaTAAAAGCAGAAGGGGGAAAGGCAAAGTCGAATCTAaGgCGTTGTTTCTCCCAGTTTGTGCATGGAACACGTACAATGAGTTCTGTTCATTCTCAAGATACGAAAATCTAATATCAAGTTTATTCATCATCATATTGgCGTCGAGGATTTGAACAACACGATCAGTAATTGAAAATATtATCAAGATGGCTAGTGCAGAAGAGCCGGAGAAAAAaGAGGAACAACCCACAGAGGGAGAAGAGAATCTCTTAAGgAAAGTTTTAAaGAAATTTTCAGATtCGAACGATGCTTTAGAGATCAAAAGTgCATATGAagAGTTGtGTGAGATGCTAAAGGATGAATTAGAaGATCGGAAGGTTTACCAAGTACTCAGTAAAAAaaGTGATCATCTAAGAGTCCAAGAATTTTGCCAAACTTTGGAATCCAAAGTCAACAAGCCTGAATTTAAGAAAGAAGGAAGAgACCGCATGaAAGGCAAACAgATTCTTATTGTTGGTGGtGGTCCTTGCGGATTGCGTGCAGCAATTGAACTGGCTCTTCTAGgAaTGAAGGTGGTTGTTGTTGAAAAGAGAACAAAaTTTACAAGAAATAGCgTACTGCAGCTCTGGACAtTCCTCGTGGaAGATCTCaAAGCgATTgGAtttAAaggCATTcCcAtccCcAAAGTTtGGCCTCGATGATCGTTTACATGTCAGTATCAGACGATTACAGTTGGTGCTTCTGAAGATGGCTCTCcTTCTGGGAATTGaaGTTCGCCTCGGTGTTGAGTTTAAGGACCTGATACCaCCCaATAAAAAGaAAGCTGGATGGAAAGCTCAGTACGAGAATCTGGAAAAGTCCCAAAGTGACCTCAAAAGCTTTGAATTTGAAGGTTTGATTATTGCGAACGGACGTCAAAAACCgAaGGAACCAgaTGTTGGACTTGAATGGGTTaCAATTAAAAGGAAGTTAGCCaTTGCCGTCGCAGCTAACTTTGAGAATAAGAATAAAGATGCGGATTTTAAAATTGACGATATTGGAGGAAAGGATGTTATGAAAGACTTAACTTTCTTTACAAAGCTTAAGGAGGAAACAGAAGTTGATCTTGAGAACCTCGTCTACATCAGAGGAGAAACCCATTACTTTGTAATGACAGGCAAAAAGGACAACCTAATAAGCAGAGGCGTTTTGAAAGAGGATAAGGCTCAAGCGGAGATTCTTGACAAAAGCAACATCGATCGTGAGAAACTGTTGAATCTTGCCAAAGaTGTTGCCCAACACTGCACAGACAGCGGTATCCCTTTGGAAATGGTGGATGTAGATATATTCGAGTTTACCTCCAGAGCTCATGCCAAAGAACCAGCAGTCTTAAAGGCAGCAAAGAAAGGCAATGATCTGATGATTGGTCTCGTCGGGGATAGCTTGAAACAGCCTTTTTGGCCAGAGGGCGTAGGAATTGCCCATGGATATTTTAGCGTTTTTGACACTGTTTGGATGATGTACGAGTGGCTTGGTTTACAGTTGCCCGCTGACGAGGTTCTACAAAACAGAAAGGACACTTaCGGgTGCCTTAaGGAgATAaCCAAAGGcAaCaTGGTGGCAGTTAGGGACTaCGGAATCGACCCGTTAAAGAGATATGCGaAATACCGAGACATGAAAAATAGAgAAGCTCAAGaaaaaaCGgATGTAATtCCAGAGGTTGTAAACAAGAAGAaGAAgaaGGATGACACGTCTCCCAACGTaGTTGAAGaagCACAAGGaAGTGTaTCGaAAACGGCacagATGTTTgGAGGCAAgAAGGCAGGTGTGAAGAAGACGAATGAAGacgTagGtgAAGATAAAAAGAAGAAGAAAGAAaaGAAGAAAGAAAGAAGAAGGAGAAGAAgGAGAAGAAGGAGAAAAAGGaGAAAAAGGAAGAGAAGAGAGGaaTTTTTCtCAATTTTcTCCCGaAagAAGTAAGAAGGACAAACCAGAAAGCAAAAAGACTGCATCTGCGGaAgATGTACGGGAAGCCAAAGAaGGGgCTAGTGAATTGAAGAGAGGCAGATTCTACAGCTTtCGGAAGTCATTTAGAAGgAGCAAGCGGAACAAAGCcgAAAGAcAAACGAGTGAAGGAAGTAAAAGACGGAGTGACCAAAGAAGAACCAAACaGTGCTCAGCCTAGTTCGGAACGCAAAGGAAggTGATGCGTCAGCAAAGGCATCGTCAACTGAGAAGGAAGTAGATGTCGAAGTTGACGTGCATCAGAAAGAGAagAAAGaAAGAGAGGAGTGACGTAATCTTACTcCATaAAtGATGAcGTCATTCAATTTGAAGTCaAgTAAAGCTTAAAACTTCAACAGACA
>gene=isogroup00083
GgAGACAAGGCTAGTCTCATATCTCATTTGTgCTCTATACCATTTaCAGAGTCCTagAaCCCAGCTGATACCGgTACATTGATGGagTGAtGGTGATTGCCTtAATTTtATTTTAtaGAGGCGAAaaGAAaCTTGATCAGTAtGGGTGTTCATGGATTgTGGAAaCTCTTGGCACCGACAGGAAAACCTGTTACgTtGGAATCTCTTGAGGGCAAAGTTTTGGCAGTTGATGTCAGCATTTGGTTGAACCAAGCCATGTATGGAATGCAGGGATACCAGGCTACCAGAGCCAATGCCCATCTGGTGGTCCTCTTCAATCGTATATGTAAACTTCTTCATTACAAGATCAAACCcATCTTTGTCTTTGATGGAGTAGCTCCTGAACTGAAGAAGCAcACCCTGAATGCCAGGAGGAAGCGAAAAGAGCTGGCTGAGGCAAGAGCAAAGAGGGCGACAGACAGAATCGTGAAGAATTATCTTAAAAGTCAtGCTTTGAAtGAACTATCCAAGGAtTCACAggTCTCAAAaGGCaagaaGCCAAGTTTATCCAGGaTGcTTCCaAAGTCTGAGAAGGATGCTAGTATATTTGAACTACCTCCTTTACCAGAAGATACAAAACAAAGaTCCAGAACaATTcTAGACGAGAAAGaAgATaTGtACCTGGAtAgAATTGACCAACAGgAAgCtgGTGGAGGCACAGTTTGATGACATAAATGACATCGATATTAATTCCGAAGAATTCCGCTGTCTACCCGAGGAGATTCAGCACGAGGTCATCACAAAcATCAGGGAATCtAGAAAAAAGCCGTTCTGGTCTAGgTTCAAAGAGTTGCCAAAGAAAGCTGACGACTTTTCCAGTTATCAGCTGAGTCGTTtGTTAAAGAAGGGAAAGATGTCTCATCGCcTCGATGAATTACAAAAAGATATGAAGACCAAAACATCTGGCGATCTCGCTGTCCTGTTGGACTATGAAACTCGTCTGCAAGCATTTGAGGCAGGACGGGTCGCCTCAGAAGATGCTCAaCACTACCTCCTGATAAAAAaTAAaCCGCAAAATGATGAaAAGAaGGAATCCGATGCTGAAGAGGAAAACGAAATGGAAGTGAGAAATTTTcATCAGAAAAGACCACCATTAGAAGGTGACTACAAAACTCTAGAGGTTATGAGTAGGATGGAAGCCGGTGATGATGAACGGAGTaGAAAATATGGTGACTTTGGTCAGgCCAAGAcAATCGCAGATGGTGGACATCATCTACCaTCATCTACGAGATTAGCTCCAGCTGAATCAGTCGAAACAaGAaGAAAGAATCAAATAAGACATGAAGTCTtGCAGTTTTTtCGtGAATACAACACCTCCGTAAAAGGACAAAAGAacGATAaCAAAGTtGACAGtGAcGAGAAattAaGGAAAAAGAGAAAAAGtAaCCTTAtcGTAGATGAAGAagATttAaGAGGATTAGATAAAaGGAAaGAAGATCAGAGCTCAACAAGTCCTAAAAaGAaaaGAAGGCaCGAAGAAATAACCGTAGTGGAAGAAGTAGAAGATAAACtGgAAGtaaaaGATGTAAGTGTaagaaaaCACCAAAGAGCCAaCAGCAGCCCGGGTTTCTtGGTCAATCAGACGTTAATTTATCAGATGAATACGATTCtgATCAGGAGAAAgAaCTGAACGATGAGAAATCAAGAAGTGACGTGGTtACAGAAAGAATAATTGAAGAcGATTGTACTAGTGAAGACaagCACAGtGAAGGTACTCCTGTGAGGATGGATGTGAACGTTGTGGcaGATGTACCAaGTATCCAAGCTaGgACTCTGGTAGAATCCGATACAGAAgcAaTCAGTGTGATGGAGGATGAGATATTGATGGTAGAAGACGAaGATGGGA
>gene=isogroup00084
TCAAAAACTTCAACATAACATAGGAATTGAACTTCAAACATTtCGTTTTAATATTtCAAAAaataTtCaataTGCCTGACTACGACCAAAACGAACcACCTAGTTTaTtAAtcgTATtACGTGTGGATTGcTCGGTCAAaGTGGAaGCCACAACGAGCCGAaGCCACGAAAGTAGAATACAAAACAaCTACCTTTGCTTAAAAAtgggggACTATCTAACACACTTCCACTCTAAGATGGACACCGCTCCAGAAAGACAACATGGTCATTTGCCCATCgTCATCATccTGTAACCCGAAGAAGAGACACATTTGATCCCGTTCCCGGCATCATGATCCGAAgCGACAGAAGAGgTTTCAGATGGGAGGGAAGATGAgaGAGGTCGgAGGGGGGGGGgCAAATcgAGGgAAGAGgaTCaCACATGTATGTTTCTGTTAATTTAATCTTACTTTGCTGGTTAATCTTCATATAATGTTAATTATTCTTTAGTGGCGGTCTAATGTGTTTGGGTTTCAATTTTCTTTCAAGTGACACTGaGTCTTAGTTTTGTTTCAATTGTTTACCCGTACATAATTACGTCTACGTaTACTGTGAGTTATGTATATACCATGCGAATTGCCAGTACGTTAGGCATTGCTgCACACACTATATGTGCATATATGCATACAAGGAAGTGAATGAAGCAAATTCGGGCACTTGAAGATATGTCACCAATCAGGCTCTGTCATGTACAAGCAATACATGATGCAaCAAAAAaCCcAaaaCCCCCcTACATGAACAGTTATtAATACCCAAGTTAGATATATAGGGgTAAACTCCTTACGgTATATAATAATGTGTTAATTAGTtAGCCCTTGTTTTCCATACTGTATTTCTTTAATCTTTTTTTGTGTGTTTTGTTATGCTGATCCCTTAAAATCGTGAATGTTGTCTCACAATGCTCTTTGACATTGaGTCAGTGATTGCATTGCTCATGCGCAGTACTGATATCGTCAAGAATGTTTTGGTGACGTCATTGACGCCTGTGTTaTATGATATGAGccATTTATAGTTGTTGaaTCaAaCTGaTTCATAATTGTACTTTCTAcTCCcTCCAATTtGTTtCAaTttGTTtAGCTTTAATTGTTCATTAATAAttttttCATTCTTtAAAGAAAAAaGGgtGTTGTGTTAATTAAGCATaGTAAGCATTGGTTGGcAGTAAATTCATGTATGCGCTCAAgaTATGAGtACAATGTTAGACTGagTTaataaaaaatAACAACAATAGATTACTCActGATCaaTTGttCttCACaaaaATTATAATTCCGACACAACA
>gene=isogroup00085
GGAttCATTCATTGCGAATTGAAGATCCGACAACTACGGCCCAAGATGTATCGCACCGTTTTTCTGCTCGTTGTCACTTGCATGatGTTTGcGCATTCCAGCCGCTGTACTTTGACGGCTTGTCCATCAAAATGGaaCTGGCTTCAATGGAAAGtGTTACAGATTGTTTGcTGCTGgACACAAACAATTTGATGCCGCGGAGAGAGCCTGTCAAAGTGCAAAACTCGTtGACTGCCAAGGTAATGTTCTTGCCAGTGGTCATCTGGCATCTGTTCACAGTCAAGAAGAACAAAACTTTCTCTTAGAAATGGTTCGGTCGaCTTTACAAtACACCAACGgTTGGGATCCACAGGTGTACaTCGGAATGAAAGTTGGATACcaCAACAACCAGCAAAGTTGGACCGATGGCTCATCCGTTGATTACACCAGCTGGTTCTCTGGAGAGCCGAACAATGGgCCTAACAGTCGCGGGGCCATAGCATCGGGCTTGcATTCGcGTGGTAAATGGGCCGATGTATACAGCAACAgCAACTTCCCCTATATTTGTCAGCTACCTTGCACCGATTATCAATTTAATTGGTAGgcGGAgAAGGAAAAGAAACACGGAATAACAATCaaTTTGAAGTAGACAAAGTATgCTTTagGTAgtAAAACTCGTTAACTGTTACAATtATTAATAGTTACAATTTTCTAATCCTCTTTCCCGAGTCATTTTGCTCGGCATAcaCATTCTTTCCTaCAGGTataGTAATCTCTATATTTGTGCGAAATTATCGCTTTTAGACGAAATCTACGGGATTtcATAATTGATGCACATTGACACTtGAACAACAGCATTTATGTaTTGTCTGTTATGTCATGTTTGTGTTAATTCCTTtAAGCTTTAAAAGCACATGGTGGTGGGACGTATAGTACGTGAATATAATGCAGTCTGTGGAATGTTCTTTTtATtAATATCGATAACAAAGACACCCTTTTGCAATAGCAAAGACA
>gene=isogroup00086
TtttGTCACTTACAAATTCTTTTAATTTGGAATGCTTTTAAAACAaCTTATTTCTGTTCATTTCTATACAACACAGAAAACATTCCATTACATTCTCACAAATACCCTTACAAAATATTTAagTGAGTACtCCAAACttAAaGACCTTTTAAAGCTCATTGAAGCTccACaTACTATcTTAAaatgAAATGATGCAAGACCATAACtAaTTaTAGTTATAGTATAaAGACTATAGTTTtAGTATAAGACCATAGCTTACAaTtGTtATAGTATAAGACCATAGCTTACGATAGTTAtAGTATAAGACcATAGCTTACGATAGTtATAGTATAAGACTATAGCTTACTATATTTATAGTATAAGACAaTGGCTTACGgTTCTTAGCAGACTATAGTTGCTTGTCCCACACAAGGCTtACTTCATGAGTTGAATTGTGTTGGGTTTGCAACATTCTGAATAaGTAAATCTGCAAACAACTCTCAAAGTAAAAACAaTtGgCTGCTGAAAGGAATTcTAGAATTAGTAACTGTGAAaTCTGATACAGCAATACTTCTGCATAGTTAATTACCTAATTGTCTTAAaCTCCTtGTAAGATTTtAGTGgAaTAAAGTAACAGTTGTGCAGCAGTGCGTCTTACGGTAACATACATCTCCTTAATTGGTCAGAGTGTGACTGAATCAACGCACACAGCAGCTTTtACAGATGGCATTtCAAAaCAAACAAAATAATGATGTGCATtAGAAGTATAGTTTATTGTCATTTACAATTTTCAACTTGCTCATGACAAATtATAAAGTTtCTTCCTTTGGGGTCTTTCAaTtCACAACCTTtGTGAGGGAAAAGTTCTGTTATAAAGTCACCTTCCATTGTACAGGAGCTACGTGGCACCATTTCCAACCATCGCAAAGCACAACGTCTTTGTTATACTCATCGTAGCAACCACTTTGTGGTGCAATCTAGAAAGAGCTTGCTCTACGTTGGGGTCAACTTTCAGCTGCTACTAAATACAGAGGCTGAATGTCAATAGCATCGCTAACCTGTCTAAATATTTCAAGTGGTAAATTTGAGATCCATTTCAATTTGATCATCACCAATCCATTCAAGTCTAGTTAGTTGAGTCGCTAGACAGTTTTAAATCAAGATTACGAGGTATTTGAAATGACTTCAGTCAATGCATTAATATTGTCGATGATGGACAtCATTCATCTAGCGTCATTTCACCAGGCCATGTTTCTTCGCCTCCACCTCGTATATAAGAAGCCTCCACATCTTCACCACAAACACCTCCGCCTCCTCGTCCAGTACCATTGTGATATCATTTAATATGCTCTCTGGACcACTGTGCTCTAAAAGCTTTGTACAAATGAAGTCTGTTAGAGTTGGCTCTTCCTCTCCGATGTACTCTACTATcttCTTGTTAATCCAAGgCCgtATTCTTCTTtCCATCAAGTTATTGTCAACGACCGACCAATCCAGTTGGTAGGCGAaCAATtCTTTCTTCTCTGTCGGTATCTTTTCGATCAGACTCTTGATGGATTTCCTCTTCTCTtCTGCGACATTTGAGACGACCTTTGTCTCCTTGGCGACGCTGCTCACGGCCTTCATCTCTTCCTCTGAATAATCgaTCGGGACGaaGTTTTcTCTTCTTTGGACCGTGATCGCCCCCGTCTTCGTCCTGGTTGAATACTTGCTCCACCGTTAGCTTCTTCTTTCGTTTGCCTTTACCgTTACTTGAGACATTCGGACTGGAAGAcGATCCAAGTTTAAGTCCACTGAATCCCATACCCCTCTTGGTTTCTTTAGGAGCCTCTTCCGGTTCAGGTATTGGTTGTTCGGGGATAATCTCCTCCTGGACTTCTGCAAAaGCTGGTTtCAGGTTATGATGGGtGGGTGGTTTCtCcTCCTctGGtGGTtCCAGTTCCACCATTTCTTCCTCCTCCTCCTCTTCCTCcGGTTCCTCTTCCTCCTCCTCCTCTACCTCTTctGGTGGTTCATCTATCTGACCGTCATCCTCTACCTCAATTGTTTCTTCCTTCGGTTGTTCTTTTGCCTGGCTgAGTAACTTTGCTAAATCTACATTTTCCAATCTTCTTTGTTTGTGACCATCTCTCTCCTGCTCCaacCTTGCAAGTTCTTCgTCTAAATTTTCtGATCCTTCTTCCTTTAATCTTCTCTTAATTTCATGGATCTCCTCTgCCTCTCTCCTCCTGTCCCTCATATCCGCTTCcATCTCCTTTTCTCTGTCCTCTCTCCTCTtCTCAAGAGCTGCTCCTTtGTAATAcTtGATGTCCTGTTTAtCGTCATCGTAATCTTCCAGGAAGTcGTGTAAACTCCTCTTGTCCTTATCCACTTCAATCTTCTCATGTTTCTCCTTCTCCTTtGATTTATCGTAGTCTCTTCCCCTCTTCCTCTCTCTGTTCACCCAATTTTTGaGTCTCTCCTGAtAAGCGTCTtcTTTTTCTcGTAGTTTCCTCTCcAACTTTCTCCTCTCGTGTTCATCTTCgTCGCTGCCCATTTTGTCtcTTTcTCTCTCACGTTCTCTCTCCCtTTCTCTTTCTCTCCTCCTTTCTCTTTCACGTTCCCGCTCTTCTTCAACCCTCTCTCGTTTCTCTCTCTCTCGTCTCAGTCTGTCTCGTTCTCTCTCCCTCTCCTCTTGTTCCcTCCTTTCTCTCTCCTTCCGTCGtTCACGtTCCCTCTCTCTATCTCTGTCCCTGTCTCTGTCCCGCTCTCTCGGTCTCTCCCGATCACCACCgTCtCTCTCTCTTCGTCTTTCCTTTTCACCGCTGCCTTTGCTGCTCTCTTTCTCTCCTTCCCTTTCCTTTGAGCTATCTCTGTCAGTTTCATCCTTATGAGTCAATCTaAaCCGaTCAATCTCTCTACTGAtgATTtGCTTCTTATCGTCTTCCATTTCCAGATCGTCAATTTTCTCATCACGTTGCTCCTTTGGTTTCTTCAACATTTTCTTGTTTTCATCTCTGTTGTTATCAGAAGAAAAGGGAGTATAACTGGAGGTACGCCCCATGTTTCGGGGAGGTTTGTTTAAGAcTGCCTTATAATCGAtGATTAGTTTGTTCATCTCCAACTTGATTCTTTCGTCTTCCATCCTGGTTCGATCGTCGATATCTTCCTCGGAGCTCTCCTTGCCCTTCAGTTTGTTCTTCTCTGACAGGTACGTATCCAATAATGCTCGGGTcTTGGCaTCAACTTTGACCAGGAGGTTTTTATCGCCAAGAGTCAATTCATGCAACAGTCTTATTGCCCTCAGTGTATTCTCCGGCTCTTTGTACTCACAAAATCCAAACGCTTGAAGGTTGCCGGAGGCTCCTTGAACACGTTTCCAATTCAGTACTATTCCACATCTCGCCAGCAGTTGTCGAATTAAAACATCAGGAGCTTTCTCTGATATATTTCCTACAAAGACAGTGGTTTTGGGTGCCTCGGGgCCTCCgTCACTTTTCTCTGGCTCCTtAGTCTCaGCAGGTTTGGGAggTATCGGTGAAGGCTGGCTGTTCCTCAGATGCATAGACGCTGCTGTCCTGGCTATGATACCCCCAGGTGGTGCTGAAaTAAGACCAACTTGTGTTGCAGGAACAAACACCCCACCTGGCATGTGCGGGTTGAACGGACcACCACCTGCCATTGTTCCTGGTACAGCAGCAAAACCAGGcAAGCCAAATGCCGGCCTCCcTGGAAAcGACATATTTCTATAAAGTCACCACAGAAaTAAGTTGACGATGAAAGACCAGAAGTACCTTtcAACTGGCAGTTTTCCTCGGAGAAGTAATATCGTGGTAGCCTAGaTaTGCTTTCCTTCTAgTTTCACGCGTTGTATGGCAATTCGTTGTCC
>gene=isogroup00087
GGATAGCACAAAAGACAACGCGTAATCCAACACTTGGGTGACTTTCCGTAAGAGTCTTATAGgaTCTTTAGGGGgAATTAATGTTTCCAGTAAACTCAcAGAAGGTGATtATCTCGCCTGGAGAAGtaGACTtGTTTTGAATCAACTGGAGAATATtATCACTGTTtGGAtaTAATACTTGGATTAACCCACACGTTATTGAAGTCGTAAATTTAGAGTTTGCTAGACATGGAGAACGATGCCCCAACTGCCGCGGGACCTACACCAGACTCGGAAGAGAATagCAACGCAAACGAGAAAGAATCACCTGGTCCTTCAACTGTGGAAaGTACTTCGAAAGAAGCTACCGGcGAGGAAAACGAGGGTCGAAGTGAgAATCAGCCTGCTACACCCAAATCGGATGAGGGTGACGTCACAACcGAAAATGCTGGAGACGTAACAGTTGGAAGTAAACTACCCGAAGACGAAGAAGACAATGTGATGGAAAAACCGAAAGTTGAAACGGAAaTACcGGGAATAATACTGAGAAAAATGGAGAAGATTTCGAGGACAATGTACcTGGTGAAGGgAGACAAGAAGGGGAGCGCAaGGAGGATCCGGCCAAaGCGgAGGAACcAAAAGAAaCCAATCAGACCAtAGATGAGTCGAAGGAGGAAGATAACCAACCCGACGCagCTCCAGAAAACGAaGGAGAAACGGCTGCACCGGAGAGTGTtGTTGATGGAACCGGAGAgATGACAGATGAAACATCGAGAGAGCAAGATCAACAGAAAGAGCACAAAGATCACGTGACAGAAGTAAAAGGTGGCGACGCTGgTgTGGTAGAAagTGATGGCACAGGAGCAAAATCGGAAGAGGTGTCAAACAAtGAAGGAAATACAGATAAAGAGCAAGAATCAGAaAATCCTGATAGtcACGACACATCGTCTTCTGTGTCGAAGATTGATGATgCcTCAAAGGTAGAAGATGgATCCAAACAAGATGACGGATATtCTGCCGATAATGAGGCCACAAcTTtAGCGTCTGCTGATACAGGACTTGTtCTCGAGCAAGATGACTCTaCtAAAGATGAACgaGTAGAGCCGctGCAAGGTAAAGCAGATTCTTTTGGGgAGGTCAAAGTTGAAACGGAaGAGGAAGAAaCACATTTGAGTCACGAGGACCTTCTCACAAAGTATCACGCAGCTGAAATTCAaCTAGATGGATTGAaGGAaGAGAATACTaCACTTAAGGAAAAaGTGGAAAGTTTGGAAAaGGAAaTCCATCAACTCAGAGAAGGCACAGAGCACGAAAaGGTGAAACAGAGAGATGgaTACAgagTACAGGCAGATTTcctCGCTCGAGAATTAAGtCAGACTCAGGATGCTGAGAAATTTCtGAAGGAAAAAGTGGCGgAaCTTCTTGAagAGAAAGAGGAAGGAGAGAAAAaaGTGAGGGACCTCCAACTGAGGTTGAAAAGATTCGCAAAGGACGACAAAGGAAAaGACGAACGTATtGgCAAACTGGAAACCGAGTTGAAGGAAATTACGGAAGTTATTCAAGAACTAGAATCTTACGTTGACGAGgAGACGAGGTTAAAAATTCAAGagAAaCGCACGAGCACTCGCCAGAGTACAGTCTCTGGTCAAGAGAATAGTCaTACAAAGGTCACAGATATGAATAAAATGAACACTAATCGATCATATCGTGACCCGGAACCCGTACAAAGGTCGAGGACTTGTATTATAGTTTAGAAGGTGAGAGTGTAACGGGTTACAACTTGTAAACGTTACAGTgCTCATGGTTCGTACATTGGAACCACATTGCATTGCTCTAGCATGTGTGTCATTATCGCTTCTGCCGACGAGTGTACCGTTACACATACGTCAGTTGTtAGCTAGCTCCGAAGATGAAAGAaTTTaTGCCTTTGGGCTATGCTGTTGGTGCACGTGAAGGATCATACTGTACCGAGTGGGTCTAATATCATTGATGAAGCCATGTCCTCTCACTGATCTTTGTGTATGATCAGCTACTCGCTATGTTCGTGCACCTGTTCGGAAGGCGTTTCATTCAACCTTCAAACGAACGATACATGATTCCATAGGTAGATGCTGAAGTAGAAAGTCTGAGTGAATGGCACAATTTCGTGTTTAAATTCCCTGCCAATCATGCAAAGATATTTGCTACTAAATAATCGTGAGAGATACGAAGTTACTGTGTTTCCTAACATTGACCGTAGTTGAAATCTCTGTGCAATTCTCAGAGTGGTATTATAGTCGTATTTATCTCTACGCTTTtATTCACCAACGCAAGAATGTTTAGTCTTGCAAACAAATTCAATCTTACAGTTGCCACAATCATGGTGCACACTTATATTTTTGCAAGGCAGTTTGATTGTGATTACAAACTCCGCAAATTTCAATATTTCAGTTAAGTTAAAAGGTAGATGTAAGAAtGAAGCGTAAAACATTTCATTAATGATAAGTAaCACTCGGATtCTGACATGAATAAttAaTAATATTTGTACGCGGCAAaTAACTAAACAACTTTcGATAACAAGGAGCAAATAGGCCTATATCTAaTACTGTAAaCATACGGCTCCCATATCCGTAAATACACAGTACTACATTGATGATTCTGTGTTGGTTCTCATATCATGTCTATATCAGACCTAACTGCATGCCAGgCTTCAGGATATTGGGAGAGAATTCTACGTGCTGAGAAGTTTTGCTTCGTGAACAGCATCGATGTAGTACAATTTCAGTCAATGAATTTGAACAGATTTTGTACTCTTATACAGAATAATCTCTTCAGTGTGTACCCGAAATTCTGCAGAATTTTGAACAATGGCGGTGAGGGCGAGGATCTTGCGGTTGACAGTTACATGTACCAACTGCTGTTTAATTCATTCACGCGACAAGTTGTGCAACTGTATTGTGAATTTTTtGTGATTACTGCAACTGTATTACGCAACTGTATTGTGATTACTGCAAATTTTATCATAAAGCTTTTCTTGCATTACACTAGTATTACACAGTATCAAAgAAgAGAGTGAATAATGGTGCACCGACGTattCGGGAACCCATCAAGCCGATGACTGTCAGTCACTATGGCtACGACTTTATCTCTCTGTtGAACTGCtATGTCACTATAAATAGTaAAaTGACTACATGCTGTGAAGGTATTTGTTACCAGGATATGATATTGAATCATTACATTCTTGATTAGTATATACTATACcTACTGGGTTCACGTCTGCTTCATTCAGGGAaGATGACTGTGATGAGAAAAaTATGAGACCAAATTTGATGGGACTTTGTTAGGAGAGTTGTTCcTAtACCgaTTtGGAATCAAAGAGTTGCATAATTACACGTAAgTaGGTACGGTATGTAGTGGTAAGTTACAATCGAGTTAAAACATGCTGCAACAAGTATTATCATACCCTGTTTATGAAGTTTTCGAAATGGTGGGCGCTGTCAGGTGAATTAACACGCCAACGAATACAAACACAAAGTACTATA
>gene=isogroup00088
GGAGTACAGTAACGGCAAaCGAgtCCACGGGAAGAGTACCAAGGTAGCCCCGCgAAAaGCTGTaTTGAGTTaTCCGTATTAGCCTACGGTAGAAGTGATTGACAGTTCACACAAGACTTACGTGTGGGAAAATTACTCAGTTTTGAAATGGGtGTTGAAAAGGAATTAATCAGCGCGGGGGATGGAAAAACCTACCCcAAGACCGGACAGACTGTtGTGGTTCACTAcACTGgAaCATTGACAAACGGGAAGAAATTTGACTCATCGAGGGATCGTGGCAAGCCTTtCAAGTTCAAGATCGGCAAaGGAGAaGTCATCAGAGgATGGgATGAaGgTGtaGCTCAGATGAGTATAGgAGAGAATGCAAAATTGACGTGTTCACCTGATTATGCCTACGGATCCAAGGGTTAccccGGAGTGATTCCACCcAACGCCACCCTGGTATTTGATGTGGAGCTCATCCGAGTGGAGTAAaGGAGCTTGTGCTACTAAAGACTTCACCAGCGACCTTCTTTCCTTCTCGTtGTTTTTTTTcTtGTATTTtATTTTGTATCAGTTCTCAGTGTTGCAGTCCATTCCCATCACACTACCTTATCAACTGTCCCATCGACAGCATCTCTCTGAAGAATGTCTAAGCCTGTTACTGGTAGTAGATTTTGATACTTAGTTTATAGTTTTAATAGATTATcAATAATGCATTGGATATTACAAAGGTTATCATGGTACCTTCCAACGTGTTAACACGTTTTGGGATGTACTCTAaGTGTATTACATTAATACATATTCTATAAAGTATTTCTACGTCTGTTAACAAGTACTTCGAACGgCATCCATGCCACCAATTAACCGGCAGGTtGTACCCACATcccATATGCAAGGAGAGTTAACCCGTGCCAGTTGATATAATATTGCTACAATATCATGTTTGCAGGAATTTAGTAGAGCCTGTGTACTATTAGTTCCACGTTGCGGGTGAGTCACTTCTACAAAAGCAAAGAGATGTAATATGCTTTTCTTGGAAATGAAGgAGGACTCGTACAGGAATTTTCATGTAACTTGTTTGGTcTCACTTTTGAGAGTAAAAATTTCATGATGTAGTTTAGATGTATATTGCATATTGCAGTCCTTAAAAGGATACACCATTTTATGTCATCCCACCAAACTtCCAATTAGCACCAAACACTTTCACCCTCCAAAACCATCTGAAGCACTTTGCACCATTTGATTAGTGAATGCACTATCAAATAGTAAGTTCACATGCAAATTGTtATCTACAAATATGTAACCAGTGACCACACAATTTTCATTATCACAATATATTCTCACTCCCATGTTCTCTATATCAAAATATTTTACTTAATTGTATAAAGCTACGGATAGAAAACAGATATGTCACTGGTcAACTAGTaCAtgTatACCCCcAAGACAGTGTGCTGCCATATGGCTAATGGGACGGCCTTCTGCAgctGGCTATAACCTCACTGTGTAGCCTGTtcATTGTGTTGGTTGGTTGGTCTTAATACTCCCTGATCATGTTGCTTATTGTTGGCAATGTGTTATTTGTTGCTTAATACCTCCTTTGCTTTTCAGAAGCATTTAAAGCTTCTTTTTCCAAAGTTGTGTTCATTTCATTGAAATGTAGATTGCCTAAGCCtGTTTGcTTtGACGATATTGCAAAAGGAATGTATGAGGCTGTCCAATATACGGTAAATTGtAaGGGGACTGGAGTATAACAAGTTGTTTGGTTTTGTGCTTAGGCTCTATCTTGGGTGACATAAAACAGTCCCATTACCTCTAAAGGTTACTCCATCAACGGTTTTCAgCCACCGATTACATAGAATTTTCATTCCGATGTATtGCCAGCTATGTgTGGTATCTGATCATaCCCTCTAAGATTagaCATGGTTTCTAcTtAACTCTCATTaATTCATCTTTCcTTCTTagTTTGTATtGTTAATGCATATGTAATATGTtcAACAACACAaGgCTGTTATAAAAGTAaTaCTATCCTATTCttAAATGGAAaGGAAATCCAaTtAGTAGATTTTGGATCGgATGATACCAGCAAGTTCTaTGCATATTCATTTATCTATTGCATATTTATGCTGCTTGGGCATTGtGATtGTTtGGGCTTtGTTTCTTAAATGATaatgttAATGAATtCAAAACAtTtCgTtATtATTGACACATgATTTCAACCTCTCtATTATTTATGGAAaTTTTtAtGgAaGGTGTcATtATTTtAAacATGCCGATACAAAATTTTTCATATGgTATGTCTGTGGTCTTTATCTAAGTATACCTATGACAACACTCTTACCGGCATCCAaCTATAAAaCAAAACACAATATATTGCAaCCAACGA
>gene=isogroup00089
ACATAATGCTGCCCTCAGTTCATAATGCTGCCCTTAGTACGTAATGCTGCCCTCAGTTCATAATGCTGCCCTCAGTTCATAATGCTGCCcTCAGCTCATAATGCTGGCCTGaGAACACAATGCTGCCCTcAGCaCATAATaCTGCCTTCAGCACATAATGctGCACTTAGAACACAaTATTGCCCTGAGgACACAATGCTGCCCTCAGTGCATAATGCTACCCTtAGTACATAAGgCTGCCcTCAGTACATCATATTACCCTCAGTACATAATATTATCCAATACCCTCAGTACATAaTGCTTCTTGCCTTGCTTTCTGACATAGCGCCACCCCATCATCCTTCACTCTATTACCAACCCGCCATTtACAAAACGTACgCGTCCTTGGATACCCACACAaCGCTAttGAGtAtACTTTCAATTCATAGtGTGTCTTTTCAAAAGGAGTtACTAATTTTTcaGTcaGCcTTCTTAGGCaGgAGACTAAaTtCaTtCTGGTAaGTTAAGTCTATGTTCAATtgCATTGTATAGAAGCCATTTAAAACCCGTAGGGAGGTGTTtAATTGCCAATATGACAACCCCTAACCcACCtaTAACcGCCCCCcTAGTCGAAAaCCTAAAaCTaTCTGATTTTGACAtagAcaTtAaTGACTGGATCCCTGTACAAAATAGcAGAAAAaGACAAcGTCCAAaCtCcGTTGAAATAAACCcATcTCCTAACTCCAAaCCAACCACCAAAAAGTCCGCTCAAACAATCATTGTATCAGGAATCTtaCCAGAACTATCAAAAAaCCcAATAaCacTTGCTAAACTAATCAaTGAaGAAAAACcAAaTGCcATGATCTCAAATATAAACcgTCTTCGTAGTAACgaCATCcTAaTCACCCCcATGACCCTAAaTCTGCAAATATCcTCCTGAAACcATGgACTcAAaagacTAAaCTAGGCAACCCCAAACCAAGAATCCCCcAAAAAGTAaGACAAaGAAACTTCTCcGTAGTAGCcTGTGgCATAAACCCTGAAATTCAAATCAAaGATATTGAAcAagAACTcAAAGACCAAGAATACACCCCAATaCAAaCTAAAaGACTCATTAGTCAcGCcACAAaCAATCcAACTtGgAAAGTaagtaTAaCgTTtGAAGAACaaGAaCCTCAACAatCCCTAaTCAAACAAGGTTTCTACTtAGgATACTcTAAACACAAAAcAGAAGAATACcACGaacccccccccAAaTCACTCAaTGTTtCAAATGTCAaCTTTTGGAcACACCcACCaTACTTGCAAAAATcAAACcAGATGtcTCAGATGTGGCGAAAACCACAGAGTTgAaGACTGTCCCAAaCcAAAaGAAAACacAaTGTGCCAATTgCTCAGGgACTCATGccgcCCTTTACAAAGGATGCCCAAAaTTtAAAGAAGCtAAAACTGaagctAatAACAAACAACAagAACAaaGAACCtacGcGAATGTAACCAAatcTaCCccTAAAATtGAAATAAcAAATAAAATCGCcACTgAagAAAAACTTAaTaTCGCAaCCTTTGTAATTGAATTagTACAATAcACcTTCcAAAAaGCCAaCATTAaTATTAAaTCcGACgaCCTTGCCAGTTAcGCCACcGTGTTagCACTAAAACACCTAAACTTAAATATCCcagAAACTGTAATtaTGGAACGTCTCCACCAaCcTtCAATATTTAGCcctctCAAtcACCtacATGAcAaGCACACTCCCtccTTCGGtcAagTTCCTCcACCTAAACATCAACAGTATCCTTCCAaacTTAAGCCTCCTACTTAgTAtATTCaCCAACCACTCCCcGGATATCATTtcGTtAAACgAaactAAACTAAatACAAATTCCCACCTtAGCATCCCTGGTtACCAAACTTTCAGAcAcgATATCTCTCGctCTAtGGGAGGAGtaCTTATTGCTGAAAAAaaCAaCCTCAAAGCCACccTCCTCCCAAacccAAtgcAAaCAAgcAatAATTGAAaTtGTACTcgAAAGAGACAATAAACcTCTCCACATTATTagCtaTTATagTCCCcAAaTGAGCCCATATCCAccgCtaTAAtAAAAAatGTTCTAATAAAAaTACAATACTCTtAGGAGATcTtAaTGCCCACCaCATtAtaTTTGGcagCActgAAaTATCTGAAAaaGGgCATaTCCCTCTTAGAaTtgTGTGATAAACACAACTTAACtaTAAtAaCCAAAATACCAAAACTAGgATAAACCcAaTAAACAaTAATACTGAACTACTGGACTACGCCATAACCTCAAACCACCTcGCAACTAAAACTCATTCAactCAAAtCCTAGAAGATAaCCTAATtAGTGACCAtcTtCCACTCCTcTTTgAGCTAgaCTtAAACCTAaaTCGCATtCAAAATAACGATTTAACATATAACTACAATAAAACAAACTGGACAACATTTAAAGAGGAACTTGTAACATATAACActATCCCCATTTAcAAAAaCCACAACAACGATCTAAATTATATTGACAACTACTGTGACAGCATTGCCCAAcATATCTTCAATATCTTCAAAAAACATTGTCCGTTaaaaaCaaaaCaaaaCaaaaaTCGaaaaCTaaaTAGGAATATTCTTACACTAATTaaaCTCAGACGCCGTCTTCGCAGA
>gene=isogroup00090
TtCtGtGGCTAgACCATTTTATTtCTGACAaGAACTGAGTATTtGAtAaCGGTTTATTAGTAGTGACGTCATGCAATAAGTGTAGCTATTTAATTAGGGTACGGCAGCAATATATGAAGCAGAGTTGTCAGTTTGGTCaTTACAATCACATTAGGCCTGTtACACTCCAAATGGGCGATCaattttttAACTGCGCAAATAAACTTCGAGTACAGTCGATGTGGTGaTACGAGAAAAATCTGTCTCTTGGAAAAACACTGGCAAACCcTGTGTAAGCAACTATCTCTCCATGAGGTGATCCACGtACAATTACAtTGTCATGATTAAGTGAAAACGAGCTGTACCTTCACAAATTCACAAGAATAGTTTATAATACCAGTAATTATTATGCTTCATTTACAAGCTGGAAGATTTCTATGGCAAGAATAAAATCATGTGTAAGAAAAAGACCCAACTATTGGGCAcTGTaAAAGACTAGAAGGCATTGTAAGGCTTAaCAGGACTTTTtaGACATATATATATACcAGATATACTAAACTACCTTATTAAATAGATACTTCATGACATGAATGAGTAAGGcTGATTGaGTTATTATATTATCaTAAAaTAGACACGATATGTACCGTCAGTTTTTGTTATAATTTTGTACAAAACAGATTGCTAAATCCCCTTGTGGTATGAACACCGTTTACCAATAAAAAAAATGTAAgGAAgCCTTTAGAGGAAACGCCTCAtGACCTATTTaatAGCAATAACTCAGAAGaTtCCTTAATTTCTTTTCTTAGTACTGCTGACCTAGCAAATCTGCGCTAAGACTATTTTAAGCACTTtAGGAGAATgTATAAAGTGaTGTGCAATGTGCaTATGTCTGcAAGTGaGAATGTCTGTAGATGaAAAGAAGTaTCTGCAAAGGCATAAGATAACATGATCAAAAAATAAGGAAAGTCAGCTCTCCGATCTAATATAGATATATGAGTTGTCCTTACTTAAAACTGTAATACTGGTCATGATTCTACTCCCGaCAAgGGGGCAAGTACATTACaACCGtgCaAGCTTAAAAGAATCAAGATCATGAAGAATCAATTCCAAATTCCTTTGTGCTTTCATAGCATATTTCAGAACCTTtAAACCTTTTtACACtGCCACTGTGGAACGACAAATACACaAATgGGGTGAGATaAATTTCTTCCAGTGATCAGAGTGGTGTGGAACTGTCTCCATTGACATTTCTATGGGAAATATTGCATAAGAAATAGATTTGATGACAATTGCACAACATATAaGTAGCAACTAGTTCATGAAATGAGATGTTAGTGAAGTGAATATTTTATTAAAGTATGTGGCGATTTGCAATCAAGTCTTGCTTATCTTTGAACTGTACATGGgTTtGTTTCAaTtGGgCATGTTCAAATGGTCAGCCTTCAGAacAAATCATATTAATATTCGTCATCCTCTTCTTCGTCTTCTGCATCTTCTGAATCCATGCCAACCTCTTCGTAATCCTTCTCCAGAGCGGCAAGATCCTCACGAGCCTCAGAGAACTCTCCTTCTTCCATACCCTCACCCACATACCAGTGGACAAatGCACGCTTGGCGTACATCAGAtCAAACTTaTGATCAAGACGAGCCCAGGCCTCAGCAATGGCGGTGGTGTTGCTCAACATACAGACTGCACGTTGGACCTTGGCGAGGTCGCCACCTGGTACCACGGTTGGTGGTTGGTAGTTGATGCCGACCTTGAAACCAGTTGGGCACCAGTCAACAAACTGGATGGTACGTTTGGTCTTGATGGTAGCAACGGCCGCGTTGACATCCTTGGGTACGACATCACCACGGAATAGCAGGCAACAGGCCATGTACTTGCCATGACGGGGATCACACTTCACCATCTgGATTGGcGGgCTCAAAgCAAGCATTGGTGATCTCaGCAACAGTAAGCTGTTCATGGTAGGCCTTCTCTGCAGAGATGACAGGGGCGTAGGTGGCCATAGGGAAATGAATACGAGGGTATGGTACCAGGTTAGTCTGGAACTCAGTGAgATCCACATTGAGGGCACCATCAAACCTCAGAggATGCAGTGATGGAGGAAACAATCTGACCAATCAAACGaTTCAGgTTGGTGTAGGTTGGTCTATCAATGTCCATGTTACGACGACAGATGTCATAGATAGCCTCATTGTCTACCATGAAGGCACAGTCAGAGTGCTCCAGGGTAGTATGGGTGGTcAGGATGGAATTGTATGGCTCCACAACAGCAGTGgAGACCTGTGGGGCAGGATAGATGGCAAACTCCAGCTTGGACTTCTTACCGTAGTCGACAGACAGACGCTCCATGAGGAGGGAGGAGAAACCAGATCCAGTACCACCACcAAAGCTGTGGAAGATGAGGAACCCTTGAAGACCGGTACACTGGTCAGCCAACTTCCTAATTCGATCAAGAGTTTGATCGATTTGCTCCTTTCCAACTGTGTAATGACCCCTGGCATAGTTATTTGCAGCaTCCTCTTTGCCTGATACAaGTTGTTCAGGGTGgAaGAGTTGCCTGTATGTTCCAGTCCTTATCTCATCCACAACAGATGGTTCCAGGTCGATGAAAACaGCCCGTGGAACATGTTTGCCAGATCCAGTCTCgCTAAAGAAGGTGTTGAaGgAGTCATCACCGCCTCCAATGGTTTTATCACTGGGCATCTGACCATCAGGCTGGATT
>gene=isogroup00091
ATGGGACATGAGGCTGAAAGAGGAAGACTTTGAGGAGCTgaTTAAaTTCATCACTAaTGTAAActATtGAAtAAaGcTTTTTGagCTTCCcGAGTCCgCcACCATtACTtaCAGAcAAGAagcTACTCTCCTCTATGAAGAAgAaCCTAACAATTGAGTGGATAATTGGAGACAGAATAGTCCAtaCATtGGACAAGAAATcGGAGAGTGGCCGATGCAGTTTAGGAGTACTCCTCATcaGATTaCAGACTTCTCgCAACCTgGGCCAAGTAAATCATCTGCACTTCgGGGaAGAgAAAGAAAGCTAAAgaAaGGACGtTGACTcCCAAATCAGGACAGAAACAAGATACTGAAGAACCCGaTAGCATaaCTACAAAGAAGAAACACgTCAATACTGGCTCACAACaaaaaGTGCaGACACCAcaaaTCACAAAGGCTTCCcaGATAttgACACAAGgaGAAACGgCaTATCAAGTaatGTCCAAaTCCcTGAGggCAaTgCTgaTGATCAACAaGgAaGGAGGAaGATTGGACATTCCAGATACTGGGGTcAGCttgGAAATACCTTCTGGggCTCTAGAAGGGGAaCAGTtCaTtCAGATGATAAtTATTCCACCCCATCTCGAAggTGAATCgCTTACATTTGCTAGTAACTCGTCAtTGGTGGTTGAGCTTCTGCCTAGCAACCTGaATCTTcTGAAGCCAGCCATATTGACtCTACCTCATTGCTTGGTTCTTAAGAAAGGATGTGAATGGAAAGCAAAGATATATAGAAGCCATCAtAAaGAAGGTAGCAAGCCaCAATGGGAGGaGCAGTCTAGTActCCCTATcagcTttGGGTGAGCAAAaTTGTGcGATTGAgATTCAACGTTTTAGCTGGGAGAaTTTGAAGTTGATgCccAAaTAGTTGAAGCcAagAACATCAtcATGTATGCtGCTgACGCtGTGGTCcAACGgaCACcaTTTATCTTGAtaTTGGCTATTACTTGAATTtAGCAaCTTTtGAaGAGGtTtCCaAaCGtaaCAATGCaaGTTTGCTACATGaaCAAcCcAACAGtTTTTAAAAAAGAtGGGAATTCTCTGAACaTTTtATTaggAGAAATTTGAACCaAatGAATTGGACATACagTAAAGGAAAgAACCCaCAGGcAaTATccTTTGAaGACGTTGCCATTTCCCCaTGGtATTTTtGCACATTTGTGCTAGACAAAACAGAACCTAaGGgAACAGATGcATGCACATGTTATTGCAAAGCTGGCCaAgcTCCAAATCTtcGgAaCTtCAtcTTCCagctcAAGGCtCCTGACCCTTCAAgtGttAaaCAGCCCAGCACATCAAAcAGACAGGAAGaTGAAaGAgtGGGAACATCCACAGCTGGAATAGAaGCACcAGACCTTGTTGTCACAACTGCTACCATCCAGGATTTGTCTCACAAATTTTGTGATGAATGGCGGATTGTTGGCAGTAAACTTGGAATTGGAGAACCAAAGCTTCAGACCATCGACACAGATAACAGAACAGCACAGGAAAAAGTgTATCAGATGTTATTAACAtGgAAGCAGTCAAAAGgAAaTGAAGCAACTTATATACTACTAGGAGAGGCTTTGCAATCAGCTGGTCGAAAGGACCTGCAAGAGTATTTATACCAACAaGACTTAAGAGATCAACAGATAAAATTtAAaCaCAAAAATGAaGATAGAGAAAGAAGTTCAAGCAAaTACcACTTAGAGCAGAAAGATgTtGAaGACAGGGaGAAAAAGAGGGTCAGTCGGAAGAGgAAGAGGGCAAAGcACAAGCATCaTGAAGtCAAGAGAAaGaGCAACAGTCCGCAGAGGAAGCAcAAGCATCATAAATtAAaGAGAAagAGCACCAGTCCGCAGAtGgAGaGGgCAAaGCACAAGCATCATAAaTtCAaGAGAAAGAGCgTCAGTCcACAGAGGAAAaGGGCAAaGCAATACCAGCTTGACAaCAGAGAGAAaGAGCATCAGTCGgAAGAGGACAAAGgACagCATCaTGgaGGCAaGAGAAAGAGCACCAGTCCACAGATGAaGAGGACAAagCAatAcAaTCTTGacGACAGAAAGAGACAGAGCaTCAGTCaGAAGAGGgCAAAGCACAAGCATCAGGA
>gene=isogroup00092
CATATCGTACATATTGCCTCATCTTGACCCATTTTGTCAGTTTTGAACCGACACATTTCAAAAACAcATTCCATCAATATTTcaTGAAGaaagaTTCTCaagCTTTACAGTTTTGTAAATCAACATGCAAACATTACAATCAAATAAATcTttGCTGCAAGAAACTTGTAAACAGAAGAGACAAaGATTAATCGTTTTCAAATTTGTACAagAACCTCAAaATtATTTCAaacTATTCTTACAAaGCAAGAACTCGGGTCGACAAGAaCTCAAGTTAATTCCACATAATTGTGACAAAAaCATATAATTCTCCTGTTCCAAGCAAAAGCACCAACTCAATGTaAACtAATATTAGCTAAGATTATAcATAAAGCCTAAATACAAGCATaGTGATAGCGTACTGTGGGACTCTGAACAGGGGGACGATTCTGGCAACATTAGTAACAAATTGTCCTCTTTTCCACTTGGTCTAAAcATGAAATGACTTTCTAAcaAGTCTCTTGTCAtccccccccTccATGCCCccACAGAACCCTCAATTTAAGGTTACCATACTTatCAGAGGAAAGaAGGACACTtTGCAGCCtGAGGGAGTGCTTTTTTAAATATATTTGAGAGGTTATCTCTCCTTTGGGGGgAAtagTTGGTTTCTAGAGTGCAGTCTGACTTGaaTGaaGTTAAAAACTAAAATCTTGATGTTAAGATCAcAAATGGAGTAAGTAGATGCCAAATCACTGAGTAGAAAgGTTTGTcCACTGTACCTAGTACAACATTGTCAGAACTGCCTAAAAAcTCTgGGCATTGcTTtAAaGgTAGTCAGTATAGGCCCCAAATTATAGCACGCTATAATTGCTAgAaGTTTtCAAAAAGTACTTtCCTGGAGGTCTTTACTCTCCAAATTGTTCTCAGACATTTTTAAGGAACACACAAGATGACTGAATGTCCCAGTGAGGAAAATTtCCTcgAaGgTtGTAaTAAAAACAGTTtAaGAaTTtTGACcAAaGGTGACcATaTTtGAaTATCTAGCATATTtGGGGCcAaTACAGCATACCTTtAAgcTTTtGTtATGCCTGTCTGCAGTATTGTCTTCATGTACTACAGTACATACCAGGACCACCACACCTATCTTTCTTTAATGAAttACCTCT
>gene=isogroup00093
ACACAAActtCAGTGGAATTCACATAAGCCTACGCTCAGAATAGAGAAATGCCAGATTCTAACTCACATTATTCGGCTACTGtGGgTAAtcGAACCAGAAAAACTCCCAGCACAAAGTTACATATTCATGTACATGGTTtGCACGGTATGacACACATCCGTGTTGCAaTgCtCGCTGGgTAcaTGCTCATAACTGTTTtAGAGTAGTTTAAAaGgTcAAaCTATGCATTTATAgaTCAATATGTAATAAAAAaTTAGGACCAGACGATTCCAAtcTACTAACAGGATTTtcTtCAGTGAGgCATCCTGCCTGCCTGCTAGGATCAAAACTTCTGTTtATCATAATCTTtATACAATTAGCTTGTCTGTCAaTGTAGAAAATAaCGTCTCAGATAACACcGATATTTAAGCTCTCATTACAtAACAGTACAACAaTATtGCCATgcaTTtATGTCCTATtCGCATCAaCGTTGTGCGAGTAACGgATTtttAAAGCAAAGTTTTTGTGATGTGGAAGTTGGGCACGAAATACAATTCTAcaCaATATCCACAACATCACgTAAGTGTTGTTGTTTTTAGAACTGGACgGGaaaGCTgCAAGACTGGAtGAGTAACTCTGCTCtctActcTTCGGTGTTTtAGTTACTGCTAGCCCTGAAATATCCcACCATCGaGGTCCAtTATAAccacatTcTCACCtTAGATTTtCTATATTTtaCAAAGAAGGTTCAAGATCCTGGCTTCATAGTAAGAATGTTTCTCACTAAGACATTTAccctGTAGTTTAACTAAGAAAGCTCTGCATAAGGAAAGTCCAGCAAGTACTTCAATCCAAATATATCACGTTATCAGAGAATGGTAGCATAACTGTACAGCGAAAAAGTTTCaaaatcttttacttaaTACAGACTACACACAATTTGTATGCATCTcTTCCCAGACATATTACTGTACATTGGACGTTTGGTAGTTTTACCATCTCATGTAAAGatTTACTGGACAATTCTCTGTCTCAATCACTATTTGACAGAAAtACttTTTCCTATcTtATTTGTGTCTTCTgGTAATGTGGGATAACTCACCTgTCGGGTgACtAGATGGAGATATTAATAACATtTTtAAGTACAAATTTACTCAAATAACTTGACACAATGTTACTACTTTTTAAGaAAAAAGTCGCCCAGGAAAGAACCTGGGCACGAAAaCCAAACTACCGAACGACTGATCCGCTcTCAACcCCAGTccccTTGCATCGGGaCTGTGACTgtgtgATcatCGTCAgTtGTGCATCACCATTCCCCTCgAAAGGGAACAGATACTACACATGATCTTAGCCAAAATGCAACAGATATATACTACTACcACCCAGTGGGGCATATGCACTGTATGGAACTATTTGCAATAGTCTCTTtAAGTGGCACTGAAGCAGATGATCTtAcTgAATGAGCAGATCATTTAAAGTAtcATTTAGGgTTGGATATGATGTACGACAATTAaTTTTACATTGGCATCACTATGTAATTATTtAAAGCGAGGTtgCAaTAAATGCTGCATGAGATATCAAAAGGTTtAAAATGgAAaGGTTAAATGTTGCTTCAAAGTATCTATTATACAaGCATTCCACTCACAAAAATGTTGTTtCATCACTGTCACgTATCTTtGAcATGTTTTTCTCTTGGAagTcaTGGTTCGATTTttAAaCCTGGTtCCcTCTTCAACACTCTTTGAAGCAATGTCTCTCTATTTGACCCTGgTTCTCTATACAAaaTCTTtGAagAAaGTTCACACAATGTGATGGTATAACCCCcaTTAAACAGTTTTCcTTAaGAacTTtATTCAAAGCAGGTGtgTTGAAAAtATCACcaTTtGGCTtCAAGTGTcTgTGCAATGCACCACTGTGATGTATTTtCCtCAAaCACATCGATCACTTtGTtgaCACCACGTtCcTTtCATCAATgTCGTCCtCTTCATTAAGTGCTACACTGcAaGAAAGAAGTTTTGCTGAAaTGTTCAGCAGTCTTCAAAGTAtcGACctAGAAgaCgTtcTTCTACTCAAGCTGTTCTTTtGATCTCTAGGgAcGATACTCTGgAGAAACTCTCCACCTtGTTGCTGAtaTGTATGTTtCATtCTtGTTGcTCTTCAGtAAaTACCCTTGCAGTTcTTtCATGAAaGGTtAGTTTAAaGTTAACTATTAAAACCTCagCTTCAAATAATCTACTATACAGCAGTTCCTCTCTCTAAGTTTTGCTTGATCTCTGTGGTGTATTTtCCATAGAACCTCTCAaTCTTCTTGTTGAAGCGCATGTTTCTTtCGTTGATGTAATCGATGTCGTCCTCTTCaTTgAacGCCCTTCTTCTGCTGTATTTGGACCtCTTctCGATCtGTTTTTCTAAATCTGCgACCATTCTGTTTATACCTTCCTCTGAGTCCTTGTGAGTACCTTGCATCAGGGAGTCTACGCTGGGGTACATgTCCGTCCCCATTTTATCTTTCTTGTGACcATaTtCTGCCATgTCCGGTTTCATCTGCTTcgTCAGTCTCTGGTATTGTCTATAGGAGGCTTGTTCaTAGTCAGAGAaCcTTGGTCtGgATTCTTCCTCTtcTTCTtCCTCTCCCACcTGTCGGCATCcTCTGCagTgACATCCATGACCTTCACTCTGTCgTAATCTTCACCCTTGGCCTCTGCAGCCTTtcTCTTTTCTTCTTCTTGTAAAaTCcACTCTCCTTTCCtcTTCCTGGCCTCGTagTTCGACGGGAGCTTGTTCCGTCTGTCTTCTTCAACAACCTCTGCaTGGTTCAACTTCCTTGCTTCATTTCTCTTTAACTGAAGTTCTCTGAGTTTtaTCATCCTTCCAAATTTCTTCTGAGCAGCTGTTTTGGTAGATGAACCAGATGACGAAGCTCctGATgaTTTGCTTTTCACTCCAACATGTTTCACTGTCGATGTGCTTGTGCctGGAGCATTCAttGTGTCTAtACTTGCCAtGATTAAGGTTTTCGGCTGTtCAAACAAATTTCACCTACGTGGAATgTCTTCAATCTCCGATGTTTACAATAAGATcaTTGACGCTCTCTGATaTtAACTCAACCACTACGCTGTCTGCGTTATGTCGTCGATACAGCGTatGTGTTACAGCCCATGGAATTCATACACAACTTTGCTTCCTCTGATCTGAACGCCAGAGCAAGAAATCAGTTGACCTTGCACCTTTTGTTTTATTCATGAGGAAGAAATTtAGTATTACCCGTGTAAgTTtGATAagTTTGGAAAAATTAAACACAAATATCAATGGTTACTTGGCgAAaCaTTCTCAAGTCAAACAATAGTAATAAATCTGTTGTATTTGTTATACTACTCTCC
>gene=isogroup00095
ttGAAATTGACTTTaacttGtGCTTCTGGAGATATCGTGTTTACAAGctGACTGTCACATACACACATACAcacatacaTGTACACACCcACGTACGGACACACACGCCATCACAATTGCAAAGGTTACTGAGCCTTCGGCATGGAAAATGGGGCAaAATTAATAAGGGAAGCAATGCAACAATGCAGAGTcaTTAGAAATAATATTTCAGCTATTGGTTCAGCCTCGAGCACcccACCCCCCcccAAaCcACACAAaGACAACTGATGCTATTGGTGAGACCATTCACTGTGAGTAGAACAGTCGCACATTAaCACTATATTACAGATCGAATGAACCGATGCTTGCTACAGAACAGTATTAAGCACCAGATCAATTGAACATTCATACATTCAATTTTTACAAAGTTTAAGCAAATTGCCACATTTACACAAGGGATTTGTTATCGAGCTGCAAATCTAGTGAGAACAGGTCAAAACTATCCTGCATATTATTTTGCTGTCAATAGAAAacAGCCGCATATTCAAAGGGCAAGATCCAACATGCACAATGACAGCAAACTTAAAAAGATTGAaTCCGCCGAGGATCAGAAAACTTCTCCGACAATAAGATTCATGtGTTTTGGCTCAATTTGCCAAGATGGTTGGATTGCTCAATATTTGTTTCTATATGTATGCAGAAAAGATCTCTCCAATAAAACTACAAATATTATTGTTTGGCAAaGTACAGAGTAAACAACAACAATAACAacAacAacaaCAAcAaGAGATGGTGGATGAAGCACATTGATAAAATTACCGGAAAGCTTAGATCCAGCTATGAATACTAAGCGTGGAAACAACTAGCACTGACTAATTCGTAGTACCTATTGAAATCTAGAACTGGTGCTTCCAGATTAATAATTGACATTCcTCTTAATGTATGCATGAGTAAACCAACTGATATCTGCTCACAaTACACTAAAATtACTTTCTGGAAAATTTTCTGAGGTCATCAAAAGAAGGATaGGgTAAAAAAAaTACTGATATAGTTCCTTTAcgATAAAATCAGACTAAACACAGAATGCAATGAAAAAAaCAGAATGCCAAATGCTATCAAGGTTTCTCTAAAGCAAATGTTAAGTTTAAATGCTGGTATTTCCAACCTCCCTGTTATTGACACAAAAAGGGCCAAaTTTGGCAAATTAAAGCATGCTGTTGTAAAACTGAAATCTATACATTTCTACACCACAGATTGCTATTAAACATTTTATTCAATCAAAAaTTTGGGCTGTTGAATATTCAGTAGATTAACATGGGTTTGAAAGATTGTGTAAATGACCATCCAGGGTTGGTtCcTTAAAACTTTtGATGGTTGCCTCTCTGACTATAGCATTATTCTTGTATAGCCAGCTATTCAAACAGCAGAGTTACATGCATGATTGCTAGCCCAACTGACACTGCCTCTACAATTGGCAAAACGCAAAGAaTTAAATTGTGTAGCGTAAaTAAAACTGGGTTGATtCCTTAAAACTTTTGATGGTTGCCTCTCTGACTATAGCATTGCTCTTTGGAAAaTCTCCTTTTATACCagCTAAATCAAACTATTAACcACTTTAaCCACAGATAAAAACTATCTCcTAATTCTTTATAAaCAAaCATCATCATCACAAAACTTTTTAAGCAAGAAGAACAAAaGAGAAAaaaTACTTATAGTATTTGTTGCATTATGTAAGGCTTCAGTCGTGAGTGAAAGACTATAGTCTGCGTTGGATCAATACAGACCAAAGTGGTCACTCGCAACTCTGGACAGGCAGGAGAAAGGGAGGACCAGgTAAATCGTTCTTGGCCCCATAGACAGCGCATTTCTTAAACTCGCATGGCATGTCCTTCCAGAGGTACCTGAGGTAAGTAGCGGAGTTAGTCTTGTCACACTGATAGcccAACATCAGAGAGGTTGAATTCACCAGGCGAATAACATGTGCCATCTTCCAGGCATGCGCCTTGTCATCGCAAGTGTCGTAGCAGCATACCTCGAATAATTTCCTTGAAAtGAGCTTGACATCGCTAAACTGATAATCAACAACAATTTTGTTGTTGGTTATACCGCAGACCCTCCTGGGATACGGTCCTTGAAATTCAGTGTATGCTTCATTGTAACCAATAGCTCTTGCACCGAGCACCAAACGATGGGCCACATCCTGCTTGTcACGTGGATGAATTCcAtGTttgCGTGgTtcAcGATCAGGCAGGTCCAACGACACAGCCATGAACACTTTTTGCATCTTAGGATTAGGAACATAACCGCAATCCGCAGTCTGAGCCCGGCGGATTAATGGATAATCCAATGATGGcTTgTtCAAAGGACGGTtAGAAGTACACAGCTGCACAAAACCAAATGGGAAGGCTaCTTCGGTGTTTCCTCCCGTCCCTTCATACCaCTTACGACGCCAGTCGTTAATCAtcGCAGGAAAtAAGCAAGCATATCTATCGGATTCAGCGGCGTTAGCTTCTCCTTGATaCCAtAAAaCTCCTTtGATAGTGAAATTTAaCAATGgATGAATCATAGCATTCCATAATCCcATTTtCTCAACCTTATTCACAaCcTtCTTGGGCTTCTCATCCACTGAAGCTGGGCAACTCTTGAGAACATCGGGTGAAGACCAAGACTCAATATGGgTACTGCCCAAGTTGTCTGATATGAGTCCAACTGGGTACCCGAGATGCTGTTGTAaCTCAACTCCGAAAAGGTAaCACACAGCTGAGAAGTATcGATATaCTTgACtGTtGTTACcGCCAAgACTTTTGCGAGATGGtAGAGACCACGGTTCATATAAAGAGCTCAGGTCATAtttCGGAGTCGTTGAAGACaCaTtCTTCACTGCAAGTAATCGAATGTTTGGGTGATTATAGGAATCATCcAATACTTGttttGCATTGaaaaCaGCTGGTACAGtGgAAGGCCATGTTGCTCTGTCCACTACATAGCCAGATGTCACCAAACAGGACGTCTTGCAGTAGGATTTcTTCTCCCTCTGACATGTGGTCAGTGACGGTAGTTATGGTGATATTAAAAGgACCACTGGGAGGTGTGGGGTCAAGAGCCACCTTCCATACTgCACTggagTAGAAGGTATCTggTGTTGCAACAGCTTTGTAAATTTGTTCTTTGAAAGTCACAGCTATCTGTTGTCCAGCATTCGCATAACCCcATATGATTGCAGATTtGGGGCCCATCTGGAGAACCATATGATCACTgTAGTAAGAGGCCAAAGAGAGGTTGCCTGTAGATGctCCATCaCAAaTGTATGCCGATGACAGGCAgAGGGCAATCACAGCaTAAaCCAAATCCTGTGAGTATCTGAGCAACATTTTGGCAGTGTCtCTAGCTCAATATAATTCTTGTCAAGTGTACACAGCATAGAACTTCAATTTAATATACAAGGTTATTGCatAACGTAAAGTGCTTTGTTATTGTTCTGTCACAAGTCC
>gene=isogroup00096
GggTACCCAAAGAGTGTAACGAAGgTTTGCTTATTGCTcGGCGTaGGtGGCCcAAATATGCTGTcTAATCACGgTTGGTAATACTGATTTGCCGATTACCGCATCACACGCACAGAAACcATATACAGTATAAGACGTAACAAGAGAATTCTGCACTGCTTTAGCCAATTTCAAGAACTTcAAATGGAGACAATTCGTTTAGTTTTAGTACTTGTGGGATTtATTGGGgTTTGCCAGGGATATGGAATTGgTGCGCCTCCTGTAGCTTGTGAAGATATGACTCCCGGTCATGTGTtAAaCGgCAACGATTCTtaTCCTTTGTCGCCGAGTGATGAGCCcTCGCCTTTCATGgTAACAGTGAGTGAAGACGAATTCGGACAAGGCGGgCAGGTAGAAGTGACCATCCAGGgAAGTGTTAATTTTGCTGGATTCTTACTTCAGGCCAGACAAGATGGGGAAGATGAACCAGTGGGGACTTTCTCTGACTTGGCATCTGATATGAAGTTTGTTGAGTGTTCAGCAACTTACACAGAGGCTGCAGTCACTCACACAAATTCAAATCCATTTGATGGCGATGTCACTGTTACCTGGACCGCGCCTAGTACTGAAATTGCTGACGTGACATTTTACGCAACTGTAGCAAGTGACCATGACAACTATTGGGTAATGCTTGAATCGGAAAAgATCATTTACAGTGGATTTAGCGTGCTGTACCCAAAACTTTGCATGGTCTTGTTGCCTATGGTGGCCATCTTGAATCGCTTCCTGGGATAAgAATGAAAAGATATTGTCATTCTCTGATTTTTTATGTTATGTTCTTCTTTTGATTACTGTAAAGAGACGTAAACCAGTTTACACATGACTATAGCACACCTTTCCCTCGATCTGATTTATTTTATGATGCATTATCATATTCGAAACATTTGCACtATTTAAGTCTTTAATTTTGGtGCGAAATTGATCCGAAACGATGACTGGGTAGCAGAATCTATGCACTGTGGAGTTTCAGTAAGTTTTAGTAAGCACCCCTCTATCATTGATAATCACGTGTCATTGCTACAAGTTCCCAGTACTGCAAACAAGTGGCAGACTAATTAACGGGCACATACTGAAGGATAATATCAACCTCTATAGTATAAGACATAGTTGTCTCAAGCTGGCCCAACCCCAAATCTTAGCCGTAATATCGGGGAAGATTAGAACTGTTCTAAGGTTTCATTAGAGACTCGTGGTtGGTGAAGGCTCAGGTCGTTATGTATTGGCCAGAATATGTTGAGAATTAATACAAAAGCAaCTTTACCGGTTACAATAGTACGTATATGAGAAAAAGTACATTCaTTaGTATAGCACACATTATATTATTATTGAAACTATAATGAAAGGATATCTTTAATTATAAaTAAGAAtGATTtCCAACtCCTTATCATCATTGCTTGTTTCAAaTTAACTGTAGCTGTAACTTCAAATTAACTGTAGCTTTATGATTGCAAGACCTATCACAGTATTCGGGAATAAAAATATATATTTCA
>gene=isogroup00098
GGACAGCGAaaGGTATACAATGGAAAAGCACCgCAATCTGACATGACTGTGTTCGTGGCCGGTATACTTCTACATGCAGATAGGGGACTTGGGTAGTAAATATTCTGCTTTCAAAGGCACTAAATATTACAGAGTTTTGATTCAGATAGGGTCACCGTTTCATAAATCTTGACGTAGGATGTTTtGTGGGCTGTGTCAGACTAAGAAGAGCAAGCGTAGGAAAGAGGGATATGACGTCGCCCAAAATGGGTCGATCCGGAAGCAGGCCAGTGCAGACAGTGCTGCATATCACGTGATGGATCCAACTCTAGAaCACGAGgAGGACAATGCAGACCTTtACGAACTCGTAGGtGATAAAAaGACTAGGGCAGACGATCGAGCACCACCGAAGAAACTATTtGAGGAAGTGGAAAATTACGAGCCCGATTtGTACGATGCAGTCGATGGAAATGATGAAGTAGTTTCTGTGACAGGAAGAAAGGAaGATgaatGATGATGATGATGATGATGATGATGATGATGATGATGATGATGATGATGATGATGATGATGATGATGATGATGATGATGATGATGATGATGATGATGATGATGATGATGATGATGATGATGATGATGATGATGATGATGATGATGATGATGATGATGATGATGTGGTAAGCTGCTATCATCCATGTGTTCTATAGTTGCTATGCAATTTCGAcGACTTTCGTGTTCAATGACACCGTCGACGTGTGATACATATTAgAACATAAAGACAAGTTACcAATATTCTACAActtttcAAGaCATATCTGcGATGTTTTTACgtAAACTTTAATATCAGGTTTGCTTCTCATTATGGTATTTCTCtcTGGGACTtAAaagtCTCGTAATGATTACAACTTTTGTTAATAGCTCAAAAAAGGCGAAATAAAaCAACTGAgCcTGAAATAAATATGCCAgcaTTTTTTTGAACGGAAATGTTtCCAAAcAATACacgTTATTGATTCATTGACAAGATTCAGCTCgaTTAGAATCAaCAGTTGTTTGAAGTAAACCTtGATTGAAACaGgTCTGATAAACATCCATTAAATCTGaGAAATCTTCTTGATAGCTTCGAATCGTCTAATCTAAACGACTCTTGGTCTaTTCCGAAAGAAAaCAGTATGGCGGATtCCTTTACAAGActCAATGTGAaTCAGCTCGAGTCGAACcAGGGAGCTTCTTGcTCGAATAAACAGTTGAAATAGAACTtAaAaCAATACACTTGTTACTtCGACATAGgTATACAAaATTACCATGTGTACGTTAGCATTCCAAAGCGAGATTATAACATTGCTGTAAATACAGTGACTTTtCTCGTTCGTTTTATGGCAAtcTGTTTCTGTTGTtGAaGgAaTTtaCTTCTTTTTtGGtGAAGATTATAAATAGATTtGTCCATGcATGTTCTTCATATTTATCATATGGATATTAAATGTAGCTTCTCAtCcTTTATATTGCAAATCACtaTAAACAAaGGTGtaCAAAACATAAAGCTGCTCATTGGTTTAAATTGCTGTGTaATGATATGgCCTGATGAAACAGTGTGTTAGATGTCCTCAATAAGCGTGATAGGCCTTTATAATATATGTAttACtttgAAATATTGTAATAACTCAATTACTGGAATATATTGAATAGTCAAtATTTTATCATTAAAATTACGTCAGGGTTTTgCCTtCcTtATTACTTACGTGAGGTTTTTGCCTACCTAATtATTTCTGACATTTCGGAGAGTCAATATACACACTATATATacGACAaTTAAATGATgAAATGATGGgACAAAACATCAAaCCCGAAATAATTGATATAAAATTACAGTGTCTTAAATGTCTTACTGGGAGTATGGGATGTCTTACTGGGAGTATGGGATGTCTTACTGGGAGTATGtAaTGTCTTACTGGGAGTATGGGATGTCTTACTATGTCAGTATGCGATGTTATTTAACAACATTtAACGATAAGCTAAATGTTACTTCTGTGTCAGCGTTCACGTATCTTGTAATGATTGTCATATATAGTCTTGAAGTTTAGTTtGCCGTtCGACTGAGGAGGAAAaCAGAAaTGATTACtCGTTTCATGTTCTGATTATTGATATAGCTTtGTAATATTGTTGTTTTCTTAATATGcAGAAACTAATAAGCAGCAACATGATTCTAGTTTCAAAGCGAAGTAGGATTTATGATATTAGTTTTGCGATAATCAAGTAATAACCAAGATAACCAAGTGAAACATAATTTACCATTTTGCCAATTTTTACAGCCATTTTCTTTATTCTTTGTTAAACATAATGCAATCACCCAACTTTGTTTGTTTTATTCGCTTTATCTTTCAATaTTTACAtATAA
>gene=isogroup00099
GGAGTCTAGGTTTGgTGAATATAGGAACTAGGCGAAAAaCGAACGCTGCCCAAGATTGCCACAATTGTTTTTGTATTGAATTTCCTTCAGATTTCCGATGTTTCCCGAAAAGATGGACACCAGTACTATGAACGATGATACAATATCAGATGAAaTGACCAAAATTAGGACTATATCAAAGAACAAGGATCCAACgCCTAaTTTTGTTGaGgAAAAGGaGTCATGTTTAAACTATTTTGACCGCTGGAAAGAAAATGAACAGTTAGAATTTGtACAGAACCTTATATCTCACATGTGCCATTACCAGCATGGACAAaTCAaCTCGTATTTAAAACCTATGCTACAGAGGGATTTtATCACGGCTCTTCCAAaGAAAGGTCTAGATCATGTAGCGGAGAAGATTCTATCATATTTAGATGCCAAATCCCTATGTGCAGCAGAGTTAGTTTGTAAAGAATGGAGAAGGGTGATATCAGATGGCATGCTCTGGAAAAAGTTAATAGAGCACAAAGTGAGAACAGACAGCCTCTGGGGAGGACTAGCGGAGAGGAGAGGATGGGGTCGATACCTGTTCAGACCAAAACcAGGTGGCGTAACTCCCAGCGAGgcTTTCTTTAGACGGCTGTACCCCGAGGTGATTCAAGAAATAGAGAACATAGAGAACAATTGGAGATGTGGACATCACCGATTGGACAAAATTCTATGCCACAGTGAGAGCTCTAAAGGTGTGTACTGTTtGCAaTATGATGAGGAGAAGATCGTCAGTGGCcTGAGGGATAATACCATCAAGATTTGGGATCGGAAAACATTAAAGTGTTTGGAGATtCTGAACGGTCATACCGGATCTGTGCTATGTCTACAGTATGATGAGAGGGTCATCATTACGGGCTCCAGTGACTCGACTGTGAGAGTTTGGGACGTCAAGACCTGCCAGATGTTGAACACCCTCATACACCACTGTGAAGCAGTTCTTCACTTGCGGTTTGCAAATGGGCTGATGgTGACATGCTCCAAGGACCGTTCCAtcGCGGTGTGGGACATGAGATCCCCGACAGATATCAATCTGAGGAGAGTACTGGTGGGCCATAGAGCAGCTGTCAATGTGGTAGACTTTGACGACAAATACATTGTATCGGCCTCAGGAGATCGCTCTATCAAGGTCTGGAACACGTCGACGTGCGAGTTTGTGAGGACACTGAATGGTCACAGAAGAGGCATTGCCTGCCTTCAGTATAGAGATCGTCTTGTGgTCAGTGGGTCTTCCGATAATACGATCAGATTATGGGACATTGAGTGTGGGGCTTGCCTGCGTATCTTAGAaGGCCATGAAGAaTtAGTGAGGTGTATTAGATTTGATAACAaGCGTATTGTGAGCGGGGCATATGACGGGAAAATCAAAGTTTGGGATCTTCAGGCAGCTCTGGATCcGAGAGCACCAGCAGgTACACTATGTCTGAGAACCCTTATGGAGCACACAGGGCGGGTATTCCGGCTCCAGTTTGACGAATTTCAAATAGtcAGCAGTTCACACGACGATACCATTCTGATCTGGGACTTTCTGCCaGAAAaGTCATCTTACAATCTGAACAAATGTGTcGACCCTAATAAcGATGCGAACAATTCCAACAACACAGGCAaCAATTCTGCCAACTCTCGTACTtACACCTACGTTtCAAAaTAGTCCccccccccccccTTTTTTGTCTCACCTCTCTGaTGAAAGAATAACAGATCATGGAAGGGAGCTATTGGAATCAAGAAGGATCTTAACGAAAAAAATAAAATCGAGAACAATTAAAAAGAGGCTCTtCTTTTGGAGCAGGTAGCTCAGATAATACGAGAAAACCTTTCCCTCGGAGGAAAATGATtCcATTGTTGGGATTGCAACTCTAGAGGTTGTCTTATACATTGtgaTGGCACCTGCTGCGATGGGGGTCcGTTGGAAACATGAAAaCGTCGAAATTTGAAACAGTCGTGCTTTCGAAATTTGTTTTTCTCTGTGTTGTGATTAATTTCTACTCGAGTTctGACTGGCGTGCTAAGCTAACCACCCATCATTTAATGAAAAAaCGGCACTGCATTTtttttCCtGAAGGaGAGAAaTAGCTGTATGTGGTCTACTGATGTCTGGGCAGAGATGGAATGCCCTTGCCTGTATAAA
>gene=isogroup00100
TAAACTCACCATCAATACCATCAAACTGGaTCCTTCTCTTGACCCACCTTCACTCCTTCAGACACCCACTAACCCCCCTCCCACCcccACcTATCTTCCTAGGCCTTGTGCCaGCAAAaTTAAAATaTATTTAGCTACATGAGTTtAcTtATATGGACATAATTCGAGCACAAAATGTGATTTTAATCCCcAATGGGCACAATGTAACCAatAGTAACAGCCAGGATGGCATCcgTTCAAGTCGCTTGACCACTaCaCTCtGgTTGACAACTTGACTATTCAATGTtATGCATATGATTATAAGGGCACCTTTCCCTTCATttATGAGAGCTGGCAAAAAACAGAACAGCAAGTTGGAGTTCCTTTACTGTATATATTGTACTAAACAGGAAAATAAAACTACTTCACAAGATAACATCATGAAAACTATACAAGATCAAATCACCACATTGTTATTTAAATATACTGTACTAGTTCCaCcAAAAAATAaTCTAGAGCACATGGACAAATGAcAATGTTCTTCtAaCAGAAATCCCCACTTtAAGTACTAGTACAAcAAaGgtaCAAaTAAAAcATtAAAATACTGTGAAaTAAatCTACTGTAGTGCTATACAGAACAaTCAaTtCAGTTtGAGTTCATTTACAGTACTGTACAGTgaCGTAGACAGTGTGGGgCGAGTtccccccccACAGAATTTTTtGGGGACGTGAGTGGCGACGGTGAcAAaTCATAGGGAGCAAAAAATATTTAAATGTACTCCTCTTAGTACACAAATTCAGTTcAAAGAATGGAAACGATAACAaCCCCTTTGCATCTTAAGCCcTTTTTTAAACAACATTTTTCAGGGGAGGAGgATGtCCcTTATACCCTCCCCAGGACGTTGTTCCACcGCTTAGTGCCTGAAAATGaGgACAGAaGTTTGACTTTGCCCCCcACCCcATACCAGAAACCTGGCTATGTCCCTGGTACTGTATTAATCAAAGAAAACATTtATGCAAAAGATTTTGAAAAATCTATAGAACATtAaCTCATTATTACAATTTACCAGTTCCACGAAAAAataAAAtAaaTTCTgTTACTTCAtATGGAAATGTACTGAAAAATTGTTCCATACATAAAGTGAAAAAGTTGGTTTAACTgCGATCTGCTTCCTCCTCtCTTGGCCTTTTGCGGCAGTAaCTACGTAATGAacTGATTGCCTTGGAACTTGCAACCATCAAGGACAAAACATtGTGCCCAATATCCaAGcaaTGGTAGCCCTGTTTAGTTTTTGGtGCCTTGTCACTTGGGATGGTCTTTGAGCTGCCACATAATCAGCACAATGTTCTTAAGCATTCCCGATGGGCACTAGTCATACCCGTACACTATCCTGTCGTTGTACACTGTGAACAATAGGTCGTCCTAAGCACATAACACGATGGaaTTCTATCCGGAGATGTCCGGAAAGCGAGAAAATCCGCGAAAAACAGGGCAGTTTTTCGGTCGAAGTCAATAAAATCTGAATCTTGAAAAACAAGGCTAACTCAGTGCATGTTTCGTGCAAaGATATCGGGTTTCTTTTAGACCAAAGATATAgCTTTTAGCGTTGgACTTAATCAGATTTTAATCTCGAaGCTGTCACCATGGAGCaGAAAACAGAACTAAACATGCACTTGACGCACTTTgAaCTTtAGGACATGCATATTCATAAGCTTtATTTTtACACAaCCAGTCGTTTTCTCCATTTGCGGCGgTTACAATGATGCAAGATCAAAGgagCTctGCGGTCGCTTCGCACTGCCCGATGTAACATGATCGCTACTGATATTAGTCGCGAAACTCAGCGGGgTGGTTAAGGCGATGATTGATTGTTTTACGGACATTAGAGAGTGGGTttCTCCTTaTGTTTATAGCTCCATGGT
>gene=isogroup00101
TTGTGTTTGTCCTCTAAACTAGAGTTTGATATGGTAGAGTCATAATAAATTAACTATGAACTGAGGTTTCACAGAAACCAAACTCTGTGATTTTGTATTTTtCATTTTTGAGTCATTATTTAGCATTTTTTtAAAGTTTCACACTGATTTGGCTTTAATTGTTTACGATGATCTACCAACCCTGAAGTCGACATCTTGAAAGGAGTGGGAGTCTATGTCTTTttCtCAATCCACGAGTAGACTAAaTTAAACCGTACGGTCATTACaCATTGAACGAAtCAGaGGGATACGCATCAGTGAATTGCAAAACCAGCGGgaGGTTtGTCAACACAATACCCTTtGTtaTtgATAGTAACCTTGAAAGAAACCACAGAGTAACCTGCTTATCACTGAAGATaGtAGACAAAGAAAGCcAAaTTtCTGAGTAAAataCATATACACAGTACAGTAaTTACGTGGTCCTGTGGTAGCCGACTGAGGTAGTAGCTTTTACAACACtAAaTGAAGTTTTAGACTAAGTTTTAGCATCTGGGTACAAACTTTTACCTTCTTTCAAGTCTTTtAATGTGTCACAGTTCAACAACATGTCCATAAaATtCTTTGAAgtCATACAGaTACTGCTtATGTGCACCCCTTCTTTAaTGCAACAGAGGAGTGCAAAagTAGTAAaCaTTTGTCAcAGTTTAaTAACATGTCCCTAGAaGTCTCACgTCACAATTTTACTTTTaCACATTtGaTtATAATTTATAaGCcAaTTgtGAAAAaTTAGATCTTTCAAGagTCAaGGACAATtATGTTTgcATTTGTGAAAATGTAGATTATATTGAGAATTTTTATACAAaaTTCTTGgTTTTtCCtCAATTTGCATTGTAGTGCaTCcctgTGTGCTTTtGGGTacACAGctCACAGTTCTtgCcTAAACAGCTTAAagtAaCAATATAGAACAaCAAaTGTAAAaTCTtcATAGTGAcTTAATAGGAAGGATGGAtGGcagCAATATTAAGTAgtGgttccccccccccAacACATCTCTGTATAATTCCtaTCGtGtaTTTTGAGTAACtgCTTGTACTTACGTGCTCTGCAgATGGgACAACTACTGGCTTGGtATCTGAGGTTATCAGCGCATGAGTTGCAGAGGCACAGGTGACGACACGGTAGTATAAGGGTATCTCTTGGATCTGAGAGGCAGATTGCACAATCAGAACCATTGTCATCTAGCAGTTCGTCCACTTCGGTCTTCAGTGGCTGTTGGTTGtTTTTATTTTCAAtTCCAtAGATTTcTTGAAGgAGgTAATAGaCaCCGTCAATCATCTGTTTCTGCTTCAAGTATTTGATGGCGTACGTTCCCTCTGATGTCAGTTCAAAGGTCGCCAGCAGAGTATGACAGTGGCCTACATGCTCATCTCCTTCCTCCACACAACACTGTATgACGATGGGAATAACTTCATGCAGGGGATCGTAGCTGAACTCTTCCTCATCAAATGTTGAAGGGGAAAATTTGaAAGCTGGtTGGGAAAACTGCTGGTTGGCACCTCGGTCATAACGGAATGTTTCAGACCTAAGAGCATTTTCCCTTGCAGTGTAATTCGCAACGCCACCGTCGACCTCTTCTGTAGCAAaGAAaTATaTGGtTAATagcTgTTGTAgCCTCGCTATCAAAGGTGAAATCgATGTGATACAGGTCTTCAGGGAGACTGCCATCCTCAGTTTCTCTCATATCTTTGACCAGCCGCAATGAATCTTTCCGGATGTTGACGAGGCTcTTCAAGGtcTTGGTTGGTTCACTTGAgTTGctGGCAgGATATGGGAAAgTTGCAGGcCTGGAACCCATGTAATTTAAGTCAGAATTCTCTCCAAATAAATAAGCTTCTGGTTGAGGCGTGTCAAATCTTTGTCCTCCCATTGTGAAATGGCTCCCAAAATACATCCTGATTTGGGAGGGTATCTATACGCAGAATTCCCACCAATATCGACTTCTTCAACGGTCGACCGTTGCAGGGAAGAGCATATACTTTGTACCGCACCCATCTTTTCTATCAAATCACTGTCATAACTTCAATATCCCAGTTTGTTtATCTGTGCAGCAAATATTGATGTGACGTTGTTAATGTTAGGCTCTATGCAATCC
>gene=isogroup00102
ATTGTTGGAATTTGATTTATTCTGTTGACAcTTGTCTCTGTCATTAACAATTACCCTAAGAACAGTAAACAAATCCTCcACTGGTTTCTATACAACCAATGGGAAACAGCTTTCACCATCACGATTCCGAGTGTTTCTTTATTAAAAAAaCAAatgatGGGAAACAGAGTTACTCTTACATGCTCTAGAAAGAAGTACATCCCATAGCTTAtGTTTTCTTAGTAAAGAATAACACATTTAATGGTCTCTTTTGCAATGaaCATGTTAACtgTCTGAATAAATTACACATTTTGGAACTTTGTTCTCTTTCATtCATGTTCTAGAATGTACCTTTTTCACAAACTCAATAACTTCTAATGGACGTTAGTTTCTATTTTACCTTAaTGTTTGGTTGCCTTAAGCTAGCCTCTTCACATTTCACAAtGTTGTGTCAAATACAccTATGAGTATCTTTCAtGAACGgATAACCAAGCAATACACTTCAAATATCATTATCATTGTTATTATTATTTATCCCAAACCCTTAGTTCACCAGTCATAATCTCAAAATCTAACgGCCTTTGGTATTTTTACACAATATGTTATAtTTTCACACCAAaCATTATgAGTTTGCtTATTtTTTGtaAGAAGGATTAAAATCTGTGGGAGAAGATACTGCATCACAACCAAGTGATTATATGGTAATCGCAGAAACTGGGAGAGGTGATTCAAACTGTAATTGTAGGTATCGGTTAGtTAATTCTGTGGGAACAGATCATGAATTATcaCCAAGTGATCATATGGTAATTGCCAATACTCACAGAGGTGATTAAAGATGTTATGGTAGGTATCGGTTAGTTAATTCTGTGGGAACAGATCATgAATTATCACCAaGtGATCATATGGTAaTTCTAATTtCCAATACTCACAGAGGTGATTGaaGATGtAATGGtAGGTATCagtAAGttAATGATTACCcTGCAGAGATCAATTTAGTGTTCAGAATTTTGTATAGCAGTTTTGAAGGCTCTGAACTTTTCCTCTTATAAAATACTACGTGTTCCTTTGTAAAGATAACCTGCTATACACCTTTGCACtTtAACCAtTTtGCATAGCATTTCTtGATGCAaTACCGGATAAATTTATTCCCTGCCATGAGATGCAGAATGAGGCTtGACTACTTTTGGTGAGTGGTAACTGATAAGCAATCATATGAGAAATATCAAAATTGGAAAATGTCTCTTTACTACAAATATTTCAACAAAGCAAATCCATTGATGATACTTGAAGATtACAATGTTTtACATTTTATTGACTTTTACAAGGAAAACCACATCTTTTGATCAATTATTATTATAACCAGGTTTCAGACTGTGATAGGATCAAGGTGTTGTCATATCATTCAGCCCTTCACATtCCtTTTTTTTACCAGCTCGGTAGAAAAGGAGAAAAAGGTTCACTGTTTCACAATATGTCAAATTTCTTTTCATTtCTtttttAACCTAAAGGGTCACAATACGTTCAACTTTCGTAAACATGAATGCTTCGTGTTTGCAAGTTTCGAGTATAAAGGTCACCAAAGCTCAACTTTGCCTTTCTCATTTCCCCTGAACCTAACGGCTGTCCTGGTGTGAACATTTTATGGACCAATCGTTATGTTACACTGGAAACGTTCCGTCCAATTTTCTCTCGTTTGGAAAGATTCTTGGTTTACGCAGAGTGACCGATGACTATGTACAGGGGAGGCCTACTACATGTTATCTAAGACACTTCCATAACTTCTACTGTAGTATCTATAACGTCTAGTGATAGTGGTGTCACCATCTTGGTCAAGACTGCTGTCGTTCCCCTCTTGTAACTGTAGTCTCCTTGCCTCACTCCTTTAACATTAGCCTCATCATATGGCCTGAGATAATCCACTTTGCCCTTCTTAATGACGCAGAGGTCAATGTTGGTTCCCGATCCTAAGTCGTTGAATATACCAGCAGCTATGGCATCACGTACCAGTTTCTTGGCGTCTTCCTCCTCCATATCCTGTTTATAGCGATCTTCAAAGACGGACATGGCAGCCAGGGAACCCGATCCCATCGTGCAGTACGGTAGTTTGTTGGTGGAACCGTGCGGGTAGATGCTGTACAGGTGTGGACCGTTGATATCTACACCGCCGAGGACCAAAGCTGCACCGACGTAACCTTGGTATCTAAACAGCATTTGTTTCAGCATTCTGTTGGCAGTGACGACTCTAACTTCCTTTCCGGTCGACAGACGGTGTAATTCCAGATTGGAAGAGATCATCTGtGTcGTCATCTCTGTGTCCGCAGCTGTGCctGCACCACAGCAGTAGATATTTGGAGCAATAAAATGAATCTTGGAACAGTTCTTGTCGGCAACAATCGTGTCTTCcGTGGCTCTTGTGTCAGCACCAAGAaTAATGCCATCCTtGAAAACTATTCCAGCAATAGTTGTCCCTGTTTTTCTtGCTGTGGGTCCCTTTAGTCCATTCCTTTCTAACAAAGCaTTTCTCCTGACGTTTTCAAAGACGAACCCACcaGAAGAAGGTGGaGCTACAAGAGGTGCcGACGACATAGCGAATTTTCTGTCTTCGAAAATACTTCTCTTGTAAACTATTGCAAACTCTCTTTGATTTTCTCGTGCAGTAGATACTAaGTTAGTATTTGCTGCATCACTTGTCTAATTGTTGTGTCC
>gene=isogroup00103
ACATTGAtaGATGAcgcTGCTGAAGAcgcTCCTTCACTAAgAATCCGAACCAGATGATGAGAGGCATAAAACTCACAGATgaTTTtGTGAAATAGTCGTGCTTCTATCTCATATCgaTATTGGACAATGCAAAagACCTCATCCTGTGCCAATATCCCGAGATCAATATAGTAATCATAGAACTTTtGCCcAAGTTCTGAAaCTAAATATGTCTTCTTCCATGCCAGCTGCTGTTTCTTCTGCGTgaGGCCATCAAAAGCAATACGGTACAGCTTAGCTAGTTCCcTTtCAAAAGCAGGCGTCTCGGTATGATTACCTTTTTTGCTTTTCATATGGTTATGAAAGCATGtGATCAGATACTTGAAAAACGTTGTTAATGAGCTAAATATCTCGATTTCTGGACTCTTGTGTACTATGTGAGCGACCATAGTGAAGAAGATAGGGACCTGACAGAGATCCTTTAACAAGGGGTTtCCCTGAAGGTGCTTTTCGATCCgaTCTGCCAACtGgACATCATTATCCATCACCTTCAGgAtAtATTTtCGACGCTCAGCcGCCccAAACCCTGTTAATCTGaACaTTTTGTTCGGGGTGTAAaTtAGGcGGGAGGTTCAATGTCCTGGTAAGTATCATGACAAtACTATCTTGAAACAttttCATCTCAATGATAGAGGAGATATCTGTTTCGGTTTCATTCTTGTCAGGATACTCGTCATAACTGTCAAATaTCATGACAACAGACTcTTTGTATACTCTGAGGATTtCctGAATGCAAGCTTCATCCATGTCTtCATCTTTGGgCACTATGAAaTTCTTTATGGCAGTGTATATAGACTTCACACCTGCCAGTTGCCTCAACTGGAGATATATAaGTATTTCTACATCTTTGAGAGGAGATGTAGGGTCcTTGgTACACCAGTCATCGACATACTGCAATGCAAGTGTtGATTTCCCGTACCCAGGTTCCCCCTCGACAATCTTtCTCTTtGACTTAGTTTTGGGgCTGctCAGAATTtCGTtGTAAGATTCTAACgaTTCTAGCACATCcGGCTTTTCCATGgAaTTACcaTCctGAGCCacGTAGTGAATACcTgCcTCcACAAAAAAAATGTTGATACTACACTTGCTCGTAGAAGGAAATGGCTTTGTAGTTCCACATTGTTTTTCtATAGGCTATTTTCGCATACTTGATAAGATCGtTTTTCTTTTCATTGGTATTTGCCATCATTGGGATACCCTCACTTtCTAAATCAATGCGCTTTGTTCGTTTCATTTtCGTTTtCCTCGCtttCAttCTggcATATAatCACCACTGCGGCttGTGATGATGATGATCATCATTgTGACCACTAtgaCgATTATGGTtATTGTGGAGGTGTATGATCtCTGTTCTGTGGGAAGCaCATTTGGAAAGAGCAGATCAACCTTCGTAGAAAGGCTGtttAGCtCAGCATTCTCTCCTACAGCGCggCACTCTACGGTAACTTTATTTTGAGTTGtTTGAGTAAAGTCAAAATTAACCGTCAGAgATATATCATACaaATCACCCAACTGTATCATCGTAATTTGATTTTGTGTAAAGTCAATGGCTGTTTCCTCTCGAAAGGCTCTCCATTCAAGAGCCACTTtAGGCCTTATTCCCAACACCGAGCAAGTCAAAACGtCcTGAGGTTGTTTCTCCAGGACGCAATATTGTTGGTGATTGCATCCATCTATCACTGGAAAAACTGGAGTTGGATCAACT
>gene=isogroup00104
ATACAAATAAAGACTCAATAATAGTATCCTGCAATACGACATTGCACTtGTACAATACAGTATAAAAAaTGTATAAAacGTaTAaaTAAcAATGTAAAATGAACATTATGAAATAAACTGCATAAATAATAtAAAaCGTTTGCCAACAGGCgaGGAATTtAaCACCTTCGTAATGGTCAGGgCAACACATGCCGCTGCAACTCATTATAGGCCTTTtCcACCaTAaaCTGTTCCTAGACAGCAGGAATTTtCACCTCCTGAAcccACAAACTCTCAAAGAGACTTGGCACTCCATAGTAACAATATGTTCAAGATACAAAATACAAaTACGTAACCTCTTTACACTGCGAGCAGTACAATACGAAATACAGGTACAaTAAaTATCTCTCAAAACCACTGAACTGTCAATACAGTACAATACACTTTCAATtACTTTCTGTATACTTCACGTAACTGTTAATAACTCTCTGgATATAAACTCAaCcTAAccGAtACTGTCACTCTACAGTaAaGTATAAAAGTACGCAATACTACTAGCACCCATGTGCTTAACAATACACAACCACTGATCTACACAGTGTACACAACACACCCTATAAACCCATAGGACCAAGGTCCAAATaCACAACCTAaCATACGTACTTtGTACAGTGAAGTACAACCTAGCCAGAGGGGCAACAATTACAACGCAACAACTCAATCAACTtACAATAAGGGTACGTACGGCATTTAACAATAACAATATGTATgaCTTAAACTCTTACTATACTGAAGTCAGCTCGCTCGCGAATAATAAGACGAAGGAGACTCTTCGCTCGCGGTAcAGGAAGCTCgCGGACATCAAGAAaCTCCaTCTCTCGCCagCTCGCTATATACTATAGTAGGTCCGCCATCTTGGTAACCAGCGACTTCGAGCCAGAAGTCAAaCCATCCAAAAaCCTGaGGCATCCTGCCTCTGAGAAGGgTGACATCTCCTCACGGACTCCAGATAaTAaGgATACAGGTAAAcTCTGGGCTATTGACGACCCAAGATTAAtgAaTATtGAcAAaTTAtGAAAGGGAtAACGAGGCGATGCCCcGGAGCTCTGCAGGGACGATGTTCGCCATACAGCCC
>gene=isogroup00105
CTGTGTTCATCTTTGAAATGTACAAAAAGTTCTTTGTCCTTTAAATTCCACTTTTTAAGGATATTGGTGCCTCAACAAAATTGCTAGAAATCGTCTGCATTGTTAAGTCAAaCCcATCACCTCACAGCATTTGGTATCGTGAAGATACCCATCTTTCTAATTTGATATTTTGTGAGTGATTGTCATTATAGATATTTAAGTTTACAGAGGAAGATATTTCTACATGAAAGTAGCATTTTGATGacAATTTCgAaTACTCAAATTTATAaCaTaCCAAGaGAGTATGAATAAGAGGAACACAtttttgttGatGaCTTCAATTCAACCTTCTGTGATCCACCagTCAAAATGGGTTTCATTCAAcAAACTACATCTCAAgTTAAAGgaCAAGATacTGATGGttattCAAATTTCAAGTaGATGTGATGTTACTTTGATATAATTGTAATATTGTCTGCcAAaGGAaCATCCcTTtAAGTtGAACCAaTCAGTTTtGTAGTGCAtaTGTTTACACAATTTTCACACTCcAaCCGATGTTACAACTGActCTCTTacAACAATaTtGTCTGGCACTTcAatgTGGTAATCATATCAAGTGTCAcTGTACAAGGGTATgATTTATTGTTTCAGTGTAATTATGCACCtttaAaaTGTAAAtGAAAAGTAATCTAGTAtTCAttGAtTTtATgCTCAAACTTCAaGAATTAGTtGCTtccACACTCAATGAAATTtAACCCtttttAAtCTtcGAAATAGTTAAAGGGTCATAGACTCCAGGAAGGTActtttGATCACCCCCAGCAATGTTGTAATGTTAAAGGAAACaTTACCGAtAATGTGATGATCCTAACAGTATGTtCCACTTGTAGAGGTCCTTGGCACTGGGGCAGTTTGGGCTTGAAAATTAGCAAGCAGGTTGACATGACCATTTGAACACAAAACTAGTCACATCAGAATgaCATCTTGGAATTGTTCAAAGCAGGATTTCCAAATGGGCTTTTGAATTAAATCACCCTGCTTCATTaCAGTTGCACTATAGAGTTtaaaTTAATAATTCTGCTTGTATATCAAATTCCTGGTTACAACACTGTCCTCAATGTAATCcAGTGaCTAATTTCAGGATGCACATGATGTCCTGTGAATTGTCTCCCAATCGAAGCTAATTCaCCGTTTGCATgACgGGAAATACttCcACCATTCATCATGATGTTACAGTAGTTTTCTTTGCTTCTTGAGTTGAGGAAAGTCTAaGTTTCCTGATGCCTTCTTCTAGCAGGTCTTGCTGGGTTGTCAAACGATTCACAACTTTGTCTGGATTTTTAACCAAAGCAGATAGAATGCCCTCCTCTGTTTTCCGTTTAGCTAGCTCTGTTAAACACTGAAATGTCTTTGGTTCATAAaCTGCCAACTGAGAAAGTATTTTACGGtCAAGGGCAaCATGGTGCTGAACTAGTCCACCAATGAAACTACTGTACTTGAGgCCATGCTCCTTGGCTGCAGCATTCAATCGGACAATCCAAAGCTTTCTTAAGTTGTTTTtCTTCAGATGTCTATAGCGGTTTTGGtAGACCCaGGCTCTGTGAACTGCTCTTATCGTCAGACTATAACAGTTCCTATGGCGACCATAAAAaTGCTTTGCGTGATCAAATATTAttttCTTCCTCCAATATCTATCTCGTCCCTGTTTAAACTGGCCAACCACTTGCCTTTGTAGAgtggCTGTTAAAAACACCATTTTGATAAAAATTGCTTTAGTCTAACGTTGtCGGTGTTTCAGTTGCTTTGCgaTTATTCATTCATGCTGAAGT
>gene=isogroup00106
GATAATGAAAAAGAaGAtCtGCCACTGATTCCTATGTTGAAAGGAGGCTTGCTCTGCAGGTACATCTGGTGGAAgagggaactAAGCTTAGCAATTtaTGAGGTTAAATGAACTATATTATTGTGTTACTTATTCAAGAAGAtATGTCATCATGTATATTGGCCTTGCACATGAACAGCAGTAGAGGTTtGTTtGCAAACATACCCccTgCTTGAATgaTTTCTGCAGGTTTTCAGGTTAAAGTTTGCAGAGCTAcctccTGATTTcGACaTATATATTGTACAACGTAGAGTCTTGTTGAGaGTTAGAAGgaGTATTTGAAGAATGAATGATTACTTTACATTTtCCTCTTTcaGCTCCCTCGACAACTACAACAGAGGAAACAaCTGAAGAGAGcACAACCACTCTAGGTAATTATCAAATTCAGTGActGTTCTgTTGAAAGCTTtGAGATGtaTGTCATAACCttGGGTTAGAGTGACCTCTTTGTTTGCAAATTTGGGTATCTTTGGGGAtcTCAacgATCAAATCAACAAcAAAACATCTGACAATGACAAATATTATGCAGACAcATTGGTTAATTTGTTTAtttATGAGTatGTGgTTGACATCTTAGTCAGTCATTGTGAGACTGATGTTGAAAGGAAGTTTGTACTTTATTATGAATTAAAGTGAGGTTGTCCCTGGGTGATAGTTGCTACTTAGTAAACATTGCAACTTTTCCTGTGGACATACTTCATCTGGgaGGATGACTGATGAAAATTTAACAATCTTAGATGATGTAAACTTGCTAAGTGTATATAATGTAAATTAGACTGGATGATTtAGCTGAAGGTAgGGTTacaCCATATGATTGTTTCTGTATTTTGTCTGTTAAGACATGTTTGAACTATGATGATTGAAATGAAATGATTTTTGTGATTTTTGACCCCACAGCTTGCGAAgAAGCAAACATCaaaGtAGTGAGTGACCAGTTGaGTACTGTaGCTGCTGATGATGcAGATGAGATAGCTGCCTCAGTTTCTGAAACTCTGACAGACGTGGAAGTGTACGCCTTGAACCTTGGaGAAGGTGGAATTCCGATGaCATTGAACCTGGGACaaggCATCCCGGAGGGTGCTACCATAAaGGTTGTGgTGGTGCGTTCGGACACTTCTGAGTATGTGCTGaTCaAAAATGaTGATgGTGAAACTCCTGTAGAATTTGGACAAGCAGACTCGATTACAGAAAAGCTGCCAACATTTGCTATAAACAAAGTCGTATTACtGGTGTCTGGCATTACTCtCGGCGAAGAAaTGATAACCGTGAagATTtGTGCTACTCCAACAACCACCACAGAAGCTACGACTACTGGAGCTCCCTCCACAACTACAACAGAGGAAACTACTGAAGAGAGCACAACTACACTAGAAGTAACTACCGAAGGAAAGGATAAAACAACAGTTCCGTCAACTACTGAAGTGACTACTGAAGGAGAAGGCACAACTACAGCTCAGTCAACTACTGAAGTGTGTGTAACAGCAAACATCAAAGAGAGCATTGGTGATTTTGTCCTCACACCTTTGGAGGACACCAGTGAGCTGTTTGAAGACCTTGACACAAACCTTGAGCCAAATTCCTTTGATGTGTTTGTGCTTGAAGACATCAGTGAGATGATAATGTCTGTGGAATTGCCAGATGACTTGGGAGATGGGATCAGTGTTGTCTTGGCCTTCAAGGAGAGTGATTCTCCTGAATACCAATTAGTACTAGACAGTACTAGCCAGGAACCCATCCGTCTTCAGAAGGGAGACCTACTTtCGAACAACCTGCCAAGTGGAAAGGTAACAGATCTTGTATTATTGGTCGAAAATAGTGATGATCCAGCTGCCGTCAAGGAaCTGCTAGAAGAAGGAGCAGTAATtAAAGCATGTGTTGAATCAATTACCACcACCcAGACAACTTCAGAAACCACAGAGAAAGCcACcACTACcGCTGAAGTAACTACAGAaGGAAAGGATACAACAACAGTTCCGTCAACTTCCGAAGAaGTAaCTACaGAAGGACAAACAACAACAGTTCAGTCAACTaCTGAAGAAGAAGAAGAAACAACTACTCCTGCATCCACTACCGAAATTAAGACAATTACTACTACCCAgaCAACTTCAGAAACCACAGAGAAAGCCACCACTTTAGctGGTGTCACTGGATTGGGCCcAAATCTACAAA
>gene=isogroup00107
GGGgTCTACACAGCTAGTGAAGAAAATAAATATGTCGGGGGCAACcTTtAAGCAAGAAATGCCCCCGAGAGGAGGCTACGGTCCAATCGACTATAAGCGAATGATGCCAAAGAGAGGgCCTTCAGGTTACATGTTATTCGCTGGTTGCATAGGAATCATGAGCCTTGGTTACGTTGGACTGATATATACAAATCGCAACAGGAGGAGTCGACTATTTGAGGAACGAGAAGCCTTCTTTGGTATTATGCCCTTACTGGAAGCAGAATGGGACaGGGACATTCTGAAGCAACTGCAACACACTCAAGAACAAGAAGCCATCATCATGAAGGATGTTCCAgATTGGGTCGTAGGACAgTcGGTCTaCCACAcAAaGAGATGGGTGCGACCGaGAGTAGAGGaCTTgTACTATTTAGCCAAGTCCAAGGAACAGAATGAGGCAATGTTTGGATTCAACACATTTGTTTGaTCTCTGCCAAGCatTTaAATATcatttgAAGAACtTTtGACAGAGAACTGAGAGGTGGTGTcGATGAgTGtaGTGtTAACgGGTGAAGTGTTTAAGATGATCACtCTGGTTGAAGAGCGACAGAAAGGATTATTGGTGAGAAGCAGCAAAGCATTAACCCTGGAGCAAGAGAAgGATCATCACCtTTTTGTAAGCCAATTTGCAAGATAACTTTCAAAAAaTTAAAAAAAATGTGgTAGAAATTTGCTCACACTTTTCgTAAATCCcTTTGtaCcgaTTTGATTAAAATGTTaTAAAGgAGACTTTCCaTGTCCATACAAGGTAATGGTGGTCgTGTCTCCGTtAATACTTACGCAAAGAACATAGCCTTAACGAAAAATGTGtcACcTTAATGGAaTtATCAGTTGGAACCTTCATAATGAGGTGACGTGCAaGACACAAAAAaTCAaGCAATATGTGAaCAACAATACTgaCCTAGCTTCAAAAATTGCATTTCTCAAaCTCTCACATTAGTCACTTAaGTTCACcTTAGTAACTGAAaCTCaTCGaGTATAAaCtTtAAaGCTTCCATGATCTATtTtGActtgATTCGACAGAAGTGAAGCGTGAAAGAATTTAATGAACAAAGAATTGTGTTGGTCGAAGTCTTATTGgCCAAGATGACCTGTTAGTAATTGATGCTTTAATTTATCAAGATTTTCCTAATGTCTGTTCTGAATGGCTATTGTCTGTTATCTTAACACTTCACTGGTGAAAaTCTGTGATGTGCTTCATTGCAGACTATCTACATGTATAACACTTGTGGTTtCTTGCtGAGCTGATCAGTAAGGCAATTTGGAgATATTACAGAGTTTTAAaCCCATCA
>gene=isogroup00108
GACATAGAAATTGAATGTTGACAATCGTTATCACGGAAATTTGtAActGTATTATGGCAGACGAGaTCGTCGTCAGTTTTCACAATTCGCTTCTTCGTGAGAGTGATGTTTCTCTTTtAGATGGTCCAaGATGGCTGAACGATAAACTGATTGGTTTTGCTTTtGAaTACTTTGAGCACACTGCATTTGCTGGTAAGGTAGACAACATTGCATTtATCAGCCCAGAAGTCACACAATTCATtAaGTTGTCAGCAGAGAGCGAAATTGGAGTATTTGTAAACCCGCTAGATTTACCTCAGAAAGATTATATATTtCTTGCTGTCAACAACAATTCATCGTACAGCAGTGTTGGAGGATCACACTGGAGTCTGTTAGTATTTTCgAAAaGAAGATCAAAGCTTTATGCATTTTGATCCACTTCAcAAATCAAATGCACAGGATGCCAAGCAGCTTGTCTTACAGCTACAGCCTCTTGTGACTGACACcGGTATGGCCAACTACGTAGAGATGTCCTGTCCGCAACAAGAAAATGGTTATGACTGTGGCATGTTTGTCCTCTGTTTCACTGAATACCTCCTTGGCAAGTTTATGAACGCTGAAAAGCTGTCGATGGCGTCAATGTCTAAGGAAATCACACAGAGAAAAGTGTCTGAGAAAAGGATAGAATTGAAATGGATTATCCAAGATATGACTGGATAGGTGACTAAAGGAcGGCTTTGACAATTTATTTCTGAGTACAAGTTTGGAGAGGCTATATCTtGTAGTGAGTCcTGCTGGATTTATACATTtAcGTGATGATATCAGATACCTGGAGAGTTACCTGTTTGCATAGAAGCTTGTATaTAGTTGCCAAAGAAAACCAGAATTTGCATGTAAACCAAAAcaGTGCCCAaGCAACCAGCTGCTTAAATTTTACCTcGTTGCGGtGTGTCATAACTTAGTGCAGCCATGGTGCAGAGATGGAGAATCTCGTACATTATTcTCGGCAAAATGTGCTGTTGTTTCATTAGCATCAAAATCCAAGTAATTATTATTGCTAATAGTCCTTCTATTCGGCCGTGTATAGACTACCTTATCCTCCATGGCCACCCGTACAGCTGCATGCTTCTTCCGATTGGACGACTTCATTGCCGATTTTAATATCGGAGGTTGAACTTCCTTGTTAGGCTTTGATGGACTACCATGGTCCAGATGTTTCTTCATACCAAATTTGGACTTCTTGGGACTGTTCTTGGGAGAGAATTCCTTCTTCGATGGCGAGTCATGATTGAAGTCTGAATGTTGAGGCTTAGCGTTAGACATGGGTATCCAATTGGCAAAATCTTCATGCGTAATGAcCTAGAAAAAGAAGCAttGtAAAAaTTATAACTGTATTTTATGTAGTGTGTGCGGGTGTGTAAATACTACCCGGAGTGGGAAAACAACCGGTTATTACATTCGTTCGGTCTCATTACcGGCCTAGACCTATATATCACCTAAGAaTCATCTTTTCACGTtACTTGAGCCGAGCATGTTGTGGGACATCAAAGTTAGTCTGAATTTCGCTAcTtATTcTTCCCACATgTATTtCACcGCATTGTGATGTAATAATTATAACTtAATACATTTtGAGTGAAAAGCACAGaGAATATATccAGGttAAATGCATCTTCGcctGGGACtGTAtattagtaTAACCCAGGGTACGGTACTTGATGCTGTAaCgaAaTGGGTacGCTTATTACTGCGGAGGGTTCcCCGAtGTCTGTAATTTtAAGAACTGTTTGTACTAAAGTtGTTTTGTATTATTCTCatGTATGTAGTGTCtgAACAAAGGCCCTAATATAAtGTGTAATTCtGGATTtTTTTATAATtGTatGTGTAAAAGtATGTAtGTTGCAACATTaaaaGGTTGTGGGgAaTTTGCACAACGACGATCAGTAACTATTCATTTTGTTaCAGGTAATGTTgACCTACCATGAGAAGACCGGTGTGGTTTGAGTAAGAGTCGATTTGTCCGAGGGACATTCTTTGAGGTCATCCGATGATGAGGTACTGTAACCCGAGACTTCCGGACCAAACACATCCTCGTTCTCACTCTTGATGTTATCCTCCTGGTCATTATTTTCtGATTTATCGGAAGATAAACTTGACGGTCTGTTGTTGCTGTCATCtGATGAATGTATCTTGATCATaGGCATGTCGAACATTTCCATTAATGTTTtCCGAACTGATGAAACTTCATATGTGTATGTTTtAGAAGATGATGtcGGtGTTGATATTGTTGAAGTCCTGTGACTTTTtCTCTGGACTTTCTTCTCTACGAGGAAGCATGTtAaCcAAACAACCATTAAGACTGCGACAGATATGCAAAGACCTGTGATGATGGTTTCCAACTGTTCCTCTTCAGCGGACTTaGTTGGACCGACTGAAATGGCTTCATTTGTAGTTGTCTGTGATTCCTGAGTATGGTTGCTGGGGTCAAGGTTCATAGCAGCAGATGGTGGAATTGTCAGGTTAAAAGAAATGGAATGTGTACGGAATCCTGAAAACTTGACACCTATGCA
>gene=isogroup00109
TGTTTTAACTATGTCTTTATTATCAGTCCATGTATTAACACTTTAACTGTTGAAAACATCGAACACATAcATTAAAACTTAaaGGACTGCTGCTTGgTTACATGGAAGCATGTTCAAGGTAACAATTATAAACAAAGTATCTTTCACCATGTTAAACATGTTTTTATTTTttATGCAATGATATtcACATTCATCATTAAATCTTTAaTTACGCAAAAAaCGAGAATGggaTcTTTGGATCATATTGgTGtGGCAATCCTACCAGCACcAAACGCCGTGAAATTACTCAACTGCCTTGCTACGTTACAaTGTTGCCCCACATGATCCCTAACTAGTATGAGAgACAATCAAATAATTATCAAATTTTTgACTTCATGGGAAGATTCAGACGGAGTTAAACTCCAATACTATTACATTATTTTACATGTTGTGGTACGTGAGAAATGTTAATGGTTACTAAGAAAAAaTGTTGCCCTTAATATAATCATTGTCACTTTGCATGGTTTTGCATACCAAAAaTCATATTGATTGATTGTGGCAAGACCGCAGCATAGAAAATACAAAGAaGAaTAAGAacAACAAaCTGAGATAAAGATTCATAaTTAATCACGaGTCTAGCAAGTATtAGTGGgTCGTCATGGAGATGAAACTTATTATTCAAAaTTTGTAAATAACTCTGTTTCTGGAAAGGAACAAACAACAGCATCTACATCCTCCTAAAATATGGAAATGAaGTATACAATGATTGGAAAAGCGATAACAACTTGAAATACAACAGCATGAAGACATTGCATAAAACAACGACATAAGTTtAATGCATTGCTCGTTATATTATCATGTGATGAAATCAAGAAACAAAACCACTTACATCACACTATATGTGAAGTATATATATGAAaTATACGTACAAAATTAAGAATTGCAAACTTAAGGATTGTTGTTTACAATTCCAAAACAATCCATCTGCCGGTGCCATACTAAACTACAATTATCATAAGTAATAAAAAGTTGAAAAACAAGAGCATGAAGACATTACATATAAAAGGATACTGCTCACGATATTATCATGTAATGAATTcAAGAAACAAAACCACTCACATCACAATATATATGAAGTATATAATATGAAatATACACACAAAATTAAGCATGTTATTGAAAATTCCAAAACAATCGAGATGGgCcAGCTACcAGTGTCATACTAAAATACAATCATCATTAGTAATCAAAGCTTGAAAAACAGCAGCATGAAAACATTACATAAAaCAGCAATATAAAGTATAATGTTCCCGATATTATCATGAAATGGTTACATATTACGCAAAAaCCCTtATTTGTGTGTGACAAGACTGAaTGACAAATTGTTATTGGTATTCTTGAAATAATTTTCATGTTGATGATCTGGTTTTGACATtGTTGGGGATCCGATTTATCTTCTTCTGTAGCATCTGTAGCTAAACAGTTTCCTCCTCCGGATCGTTGTTTGGCGAGTCGTCTGGGCTGTTGTCACcaCATGATCAGTGACGTCGTTTTCCTCTTTATTTACATCATTTTGATACcCATTTGGATCtCTCATCTCAAAGGTtAcTTtCGACACAAATTtAGATTCATCATTTGCCGTCGgTGGTtCCTGCTCaTTTGCCaCACCTTCGgCGCTCGGGATCCACTTCGTTCCTCTTCGGAGGCAGTGCTTTTtGACGAGCCAAATGAGTAGAaCCGCAAaCAACAATGTATATgTTGCAATGATTATCACAAGGAGAATCGGAAAAGGATttCCCAAGGGTTGTACTTCATACAGTCCATCTTCCCATTTGTCTGGTATACACAGGTATGAATTCTTGGGACTAGATAGTGTGCAGTTTCCACTCTTATAGGAGCAAGTTATGATAGATCCGTCACCGTAACACGGGGGTgCTGTGTTGCCTCTGGCTGTCTCTACATCGCAGCTCACATCTGAATTCACACGGGCTTCaTCGTAAAaaCACTGTGTGTACTTGTCGCAGACATCACTGGGTGTGATAGGACTATTAGTGCCCcTAGTGGTTGATGGAATTTCGGCTGtAGTTGTTGCTTTGCAAGAGGCATTTTCATAAGTCCATTTTCCATTAATACACACTGCAATCCTGTtGCCATTTAAGTAATCTCCATTAGGACAGTAATACATGATTTCAGATCCATTTGGATACATCTCTCTTTCTGCAAAGCCAGGACTGTGGGATACCAAGTGACATGGGGGAGCGGGTTTACCACATTGTGAAGCTGTGCAATAGGCATCTTCATAAGTCCATACTCCATAAAGGCACATAGCAGTCATGTGACCATTTAAATCCAATCT
>gene=isogroup00110
GGCAGATAACAACATTTGTGTTAGCTCTTTATTGCGTAGGCCCAATATAACTTGCGTCAGCCTTCACGAAAACTACAATTTCTTGTTGACTTCTCACCTGAACTTTCCATTAAAGAGATCCGAAGATTAAGAATAGCgATGGCTGCTGGAGGCAGTGATCCCAGCgaGTCATGGTGGAGTAGCGAATCAAGTGAaTGGTTtGGTAGCATACTAACAGCAGCTAAAGAAAAGTCCTCTGCAGCTCTTCAACAgATGTCTAAGGACATAcAAGAATTTGGTACGACTATACAGAAAGACACAACGCAAGCTGTTGCCACgTCAGCTTCAAAGATTGGTCAGAATTTGAAGCCAGAGGATGAAGAGGAAGATGTGAAAGAAGACAAGTCAACCACGGAGCACCTGAGAGACGGGTTCCTTAGCTTTCTCACCAATGTATCCAAGACATTAGCTACACCAGAGAATGTTACCGGGGAGGAGTACATCGTTCACCCCAGGGATTCACATGTGTTTgACCAGACAAAGGCTCGTTTTcATGCCATGCAAggTGGACCCAGCTACTTaCTGTaATgaACCaGAcGATCCACTAGATGATTATCAAAACTGGTTAGAATCATTCAATGTtGAGGACATGAAAGGTGACAtcTCTGAAcTCTTAGTTGCCAACTCACAAGTcAGATCCATCTACACaAAAacTGGTGCCAGCtGcTGTCTCTCACGGAGAATTCTGGAGCAGATATTTCTACAAGGTTCATCTTCTGGATCAGGATGAAGCTAGAAGGAACGCTCTGAAGGAGCGTGCCGAGATGACATCATCCCAACACCTTGAGGAGGATCTGGGATGGGGAGATGAAgATGAATCTTGGGATAcTGTTCCAGAGGTGAGGAAAGAAACCACAGCAACCTCTGCAGGGTTGGACAGCAAGGAAaCTCCCAAAGCAGaTGTTGATCCACCACAGGAAGATAAAAAGGAAACTTTAAATGTTAAAGAAACACCAAACAGGACTCAATCTGAAACGGATGTAGATACGAACAATAAAGCTGACGTGATCGTTGATAACAGTGTTAAaTCTTCTTCTCAAAGTACATCTCAAaCATCTCTGAAGGAagAGGAGGAGGTAACAGTAACAGAGGTTGCAGAAACTGACTTAACAGATGgAGTAAaGGAaCTGACCcTGgAACCAGAGgaGAACATTCAAGAGGAAaGAAaGAGGACCGATCACcACAgaGTCTTCAAATGGAAGCAGT
>gene=isogroup00111
GTGaCCAAACATTGtAAAGAAATACgCaCAAAGAAaCAAAaaGTaCAAAaaTATgaTAGTCAAGgTTGGaGGTGTGTAGCAGCcccccTCCCCACCCCAAAAGAAaGAACACCAAACCTGTTagATCGTTCCtCTGAATATAaCACCTCACATAAAATGTTTAGtAACTTGATGAAACTTtAGGtGAAAAGAACAGAAGaTGAATACAAACaCACACACAAACACATCAATGAAAGTAACCTTCAAaCAGGAGCaGATACAAAGGCATTATTActtGaaCGTTTAACTTACATttaTTTTCATGCAACCTCcGGTAACTGACATGCAACGAGTTAcAGTGTAGCATGCAGTTACTTGCGGTGGGgTGTTGGTGGgAGGgAgggATGTTATTAGTTACCcATCTTCTCCATGCAAcGCAAAGAAAATTtgccAGGCCCCATTCTTTTtAAATTAAAGTGAGGATGTtAgttttttttttaaTTGAAAGAGtGACAAGTTGtGATgaGTGTTTAGTTTTGACCATATAAGATtTTTtGATATTAGTGTAGCCATGTTTTtAAAGCAgTtgATTAtCTAACCTGGTCTCCTTCGAGCGCCACAAGCTTTtGGTACTCCTTGTAgAacGCCGAATCGGCTGGAACTCCGCCGGTCTTGGGTAAGGAAaGAAGCCTGCTGGCGTCTTCGCCGgCTGGTGTGGAACGCCCCGACGTGTAaCCGCTGCTgCAGGTGTCCCCATTGGgCGAGAGGGCATCCTCACGATAGTTATAGTCCCcTCTGGAGACGCCCTCGGGATTGTCGTCGTCGATATTTAGAGAGTGAGGTCTCTGTCGTCTGGATGGTCCCGATGCATCGCTCTCCTCTACCCCcACATTTtCGTCCTCTTTGTTTAACTCAAGAGGTTTGGCTtCAGAAaGTTTGCTATTAGTCATTCCTAGATCAAaCGATTTGGACTGCCCCTGTCGTTTtCGGCGTTCCTCGTACTTTTGGAGGCTCTGTAGAGGCTtcTCgTCCAGTGTTACTACTttttCTttttCTTTCTcTTCCAATTCAaCTTGACcTtGCCACTTGTTCTTGACCGGTCTCTTGACCCTCAAAGCAGCGAGCACTtGCTGTCTTtCTTCTTCTGCCTTCGATAATTTCTGGGGCGAGTCTCCCACGgTAGCGGATCGTTtGTGGAAaCCTTGCTGTCGCcTCTCCgaCcCAGTCGGGCTCAGAAGGGAATCCTCCTTGATTTCATAaACcTCTACTTTTTGGCTAAGTGGAGGTGTCTTtcTCACAAATTCAGAAGgAGAGTTTCCCTGGGCGGGtGAGATGGGACCTTCTCTCCTTACGACACCTAAAGGAGACGACGTATCCAAATCGCTCGCGGGCaTCGTCACAGAAGGACTGGAGTTTTCAACTTTTGTACTATTGGAATTCATCTCGAGGGAGGAGAACCCCATTTGAATTGGAGGGGgTGTCGAAAAATTGTCCTCTTCGACAATGGCCTGTACCATGGGCTCTGCTCTGTACAAATCTGTCTCTTCCTGAACTTTGGGGATATCATTTGAAATAGAAGATTGAAGACTTACCGAGGATCCAGAAGACATAGAGaGGTCTGAGGTGATCGAGCTGGGAcccGCCTCATCGGgTTTTATCGACGATTCAGTCGTTTCCGGAGCCACTTCTGGGCCAGATTCCGGGACGGGTAGGATTAAGTCTACAGGGGGAGCGTTCCAGCCACGGGGTACTCCTATTGAAGTACGCCTCCATTTGGCGTCCTTTGACAATTGTGATGAaGgCCTAAACTTCACtGGCCCAAAtTTCTTAtATCCtGTGTGCGTTgACtCACTTTCACGGtcTTTAtCCGAATGGtCGTTTCTTTGTGGATCTGCATAACTAAAGTTCCCAGCGGTAAATTGCCCCGATGGGACTGACCATCTTTGAGTGCGAGTTTCTTTGCCTTCATTTTCAATTTGCTCTTTCGGGGAGGTTGTAcCCCCTGACCTATTTGAATCGCCCACAACATCCGGTGTGTCcTTTTCCCcTaaCCTTGGCCGTtATGTTCAACTCTAGGTTACAATTTTGATCCATTTCTGCATTTTTTGACCAATCCAAATCCACACTCACAGCCTTTTCTTCATCAAACTTTGACTCTTCACTTATTTCAGATACCTTAGATTCTACTACTATTTGATCCTCTCCTGACAGTTTCTTCACAACCGTCTGGTCTGTTTCCAgCAATTCCTCGCTATTCTGTTCAGGCTCCGGTTCGAAATCTGCAAGTCCTTTACCCACAGAAACCTGTTCAATCGCATGACTCAAGACTTGATCCACAAAATTGACAACGGTCTCTTCGACGACGAGAGGGTTTCCTAAATCTGTTTCTCCCTCTGAGCTTCCTTTGGGTTCTGTCATGCCTGGCTCTCCTAACTTGTTGTTTTGATCTAATTCCTTCTGATCAAGGTCCAATAACTCACTTTCTTTTGAGTCACATTCCTGAAATACTTGCAACTGATTACCAGCATTCATGCtGTGGGATATTTCtCCTcCTTCTCTTtCTTTTTGTTCCTTTTCAGTGATTTCCAAGCTCCCTTCTTTGTTTGCGTGTGCTTCCAGGAGTTGCTCGCTGAGTTGTGAAGAAGTCATCACTTGTTCACCATTGGGGGCAGCCTCTTCCaCTgCCAcTGAATGAGTAACCGTAGCAACCTtCAATTtGTCACtCtGtGTAATaTCCTCCATAATTGCAATGTCTTCTTTCACAGGCAACTGTAAATCTACGTCCAACGTTGCTGCTTTGCTGTTACTTCCCTGTACCTCTTCCCCTTCGATAAaGGCcGTATCTTTCtGATtATcACAGGTTGAtCCGTTAAACTCCAATTTGAAATCTATGTTCGTTTGTCTACCCTCACCTGCTGTATCGGTTTCAATCTGTTGGTTAATGCCAAGTACTCCAGCCGTGGTCTGAtCGCCGTGAATCATTCCTTGACTATTTGGGGGGCTGAACTGTCCGGGCGGAGGCGGCGAGCTCATGCCTTCGGTGTCAACATCCGGACCTTCCTCCTTGTCGATTCTCGAAATATTTGGTATAGATTTGTCTGAATCATTGTGTGCATCTGTTTGATTTGTGTTTATATTGTGGtAAGACAGAaTGATGTTTGTTCCCGAtATTATTCTCTGTTCGTCGACGTTATCAgTcGGTACTTGTTTGTGtTTGGtGGtGCAAGGTTCAAGTGTATCCAATGTTTGTTCTGTGTCGTCAACTATGTGGTCTGGCCCTACTACCGAGGTGTCACTGTTACCTAACAACgaGGAGGGTTTATGATACTCcAGTGCATGATGAACATTTACTaGCCCTACATTACCATCATGATCAACCACATCACCATCAACGACCAGACCCCCtTCCTCCTGCTCTAGGGTCTGGTCAGAATTACTTGTGCTTACCAATTGACtaTCTTCTACCtCTGGGGATGctAATCCTTCGTCTTGCGACAGGGCTACCTCTGGTTCCTTCTCTGATTCCACCCGTCCATCTTCCTTTCCGGGCTCCTCGGTTCCGTCTCCTTCGTTTTCCAGAGCCTTGTCCGCGTCCTGGCTTCCGTAACCCTCCGACGAATCTTCCTTTTCATCGTcAACAACaGCGCCCTCTACTTCATTATTACCACTACCTTTGTTTTCCTCTCCCTCCTCCTCCTTCTCCTTCTGTTGCAGCTCCTGTGACATTTCGCCTTCTTTCCCGGTTCCAAGACCACCTTCTTTTGATTGGTCGTCACCAGTCGTAGGCCCCGCCCCATATTCATCTGGAGGGAATTCGTCCTCTCGCGTCTGTGTCTGGGTGTCCAGAGAGACGTTCATACTGTCGTTGTCGTCTTCGTCACCATTCACCATTACCTCGGTGCCCTCGTcGCGTAATTTAACCGcctCTTTTCGATCTATAATGGGTGCTATCGTGTCCCCATTGACTTCAGTAGTTTCAGGtGGTAGATTTTGTTCCCCCGTTTCCTGAGTAGCACCACCTTCACCTTCCATCTTTTCCTTTTCTTCCAaGTCCTCCTTTTAAaTCTTATTCAGTATAATCCAAAAATCCAGCCAAAaTTTACCACAAATAACAGGCTAATGTTTAGCTTCTTTTCtTTTCCTTTTTGCACAATCTTCTTCCCATCAAGGTTTATAGTAGagaGtAgCAAGGAGATGTTATTTGGGTAGCTTGTACCTGCTAACTATTGAGTTCTGATATAATAGCTTCTTGAATGCTCACTGACTgTGTATTCATGCTTTCTTCAAATCCTTGCTTGTTGTGTCC
>gene=isogroup00112
CGAAATTGGTAAaaTCGGGGAAAAAAATTTCCCTTTCTTGTTTGTAGGGTtGGCCTAtGgCTACTTTTAACATTTtaGTTTTtATAGTAAATGAaATcaaatAtCcaGTTCTACTTGTGAAtgATtATATTTAaTCTTATATCATTATATAGTGAtcTGTTAATATGTATCACATTCGCTATacGTTCAGAaCATAaCAACTATTCAGCCTGcATGAACTtAGGTAGCGTTCTAGTCTAATGCTAcATAATATAaTtAAAGGAAACACTatATTCTAagAGAACCAAACCACCGCATATTTAATATTATAATTTTtAATtCCTTTAATCAAAGAGAAaGAAaTTGAAACGGCGTTCCTTAATCGTAaTCATTATTGATTACGTAATCAaGgAGTGCAATCACACCATCATAGCTTTCTtCTCCAGAGGGTAAGATCTGGTCCGCTGGTAGGACGAAGCCgTACTCTCCtgTATCTCGTAGTTCTACCACATAGGTGTAAGTAGCGGCTGGTGTACTAGCGAACCCATAGTCATTACTTGCTCCAGACGCTTCATAGAGCAGCcTCGCAGATGCACCGTGGATGTAACCCCCGGCAACGCTGTTTGTTGAGTTCATAGCGgCAGCCATTGCTGCGGCAGCTGCCAGCTGATTTTCTGACTCTGCTGGTAGTTCAGCTGCTGAACTGTAAGACCAAGGAGCGAGGATAAGCTGTGAGTAACTGTGCCAATCAATGAATACTTTGGTCACTCGGCCAGCGGCTTTCAAGGCCTGAAAATGAGCATCAACGGCCGTAGTTTCAGGGTTGTTAAGAGGAGTAAATCCACGGTAAACgATAGAACATGGCCAAGGGCTCGCTCCATTCTGTCCCCAAAAAGCATCAAAGTTTCGATTCAAATCAGTCCCGACGCAACCAAAGTCAGGATTAGGCTGACGAGATTTCCTCCAAAGTCGCTCATCCGTCCAAGTAAAGACGTAGCCATCTCCGTTGAGACTGGGGACGATGTGTAGGTCAAACATACCGAGtACTCTTCTTGCATCTGCGTCTCCATTATTATACATTTCCAAGAGCTTTCCAGTAAAGAACATCACGGTGGCTGGGGAGATCCATTCTCTCGCATGAATTCCTCCTTCGAAATAAACGACAGgTTTTGGATCGGAAgCCAGGgCGTCtgCGGGtGCAGCAATCTCCAGAGCTCCAATTTCACGTCCTTCATAGGTTTCACCAAATTTAAATTTAGTCACAAAGGAGTATTtGTTTGCGACGTCTGTAGCCCATTGTTGAATCTCGTCAAACGGATGGTAAATAGAGTAATCAAAATCATCGAGaGTTTGAATACCGATTCTTGCTTTCTTCTGTAAAGCTCGCATTGCTTCAGCTAGGTCATTATCGACATCATCTTGtAAGTCTTGCCTGAGGACCTTGTAATACAGCTCAcGTTTGTTCAACATCCTCTTAAACTCAGAAGTGAAGTCAggTGGGACCATGACATCAACAGGtCGAATGGTcGATGGATCGGTCCAAAAaTCCaGgTTCATTTtCtCTtCGATATTTCGGAGCCATTTCAAGTCTTCTTCATACTCTACAGTAATCCGAATCAGCTGATTGCCTCGATAGTGTTCAGTCTTTCCAGGGAATGATGCGGCgCTGGAAAgAGCCGCAACGGCGGCTAGaAATACAACAAACTTCATATCTTGcgcaAAGCcTGACTCTTGTtGTTCAATATCAGTTTGGTA
>gene=isogroup00115
ATTGAAAACAAAAGaTTTGTGtCCcaGAAAAGACGCTAGCAGAGCAATtGTCTGTtGTGAAGTTTCTTAACCGAATATCCAaTCGATGAAAATGGAGGAaCGACTTGGAATTGTtAAATAACACTCTTATTAaATCTACGAAATtGAACAcACGGTAACTGTCTTAAACTGGTGGAGAAACTATTTCTAAATCGAACTTTAACAtAaGGCTTAAaaGAtcATGtttGAGTTGAGGAATCGACTGGCTCATGCCAAAGAAGCCACCTGCCCaGGAAGTTACAGTGATGATGAACAGACCAAAGCCGGCAGAGATGCTGAGAGGGAACTGGTCAACTGCCTTAGAGAACAAGGCATTCCAAGCAACCACATATTTTgCGGACTGAGAGTGCCAGATGCTTTTCAAACACGgAAaTACGAAATTGACGTTGTcATTCTGaCAGAGGTTGGTGTTTACACAATAGAAGTAAAGAATTGGGTCGGCGAGGTTGTACCAAGCAaTGATGGAAAAATGTGGATCCAACGGAAGCAAGATATGAGAAACGACaAaGCTCAAgTCACCTACGAAGTAAATCATGACAGCGCGTTAGAAAGTTTGAGGttCAAAaCACAGCTTcTTAGAAGTCACCTGTTGAAAAATGAaGCGTGTTTACcTCAGAAATTCTTTCATCCCAGAGTCGTTTTTGCCAAtCACCTCACGAAACTGGACAACAGCTTGGcTGcATCGAaGGAGAtCGTTTCTCCGGAAGACTATTTGAAATTTGTGGAATCcTTtCGATGGGgTGTTGCAAGCAAACTTTTCAATTCATTTGTACCggATTACTTACAGGGCAGTTATCGTACAGTGCAATAGAAGTGACaAGACAGGTgCTGAACAAGATAGGAACATGGGATGTCCTtCATTTAAaTGGAGGTAGACAGTTGATGGgtGAtTtCAAAggATGCGCTCATTTTACCCCGAACCGTGAAGAAACcTCcaTAGTCAGTTTTGCACATCAGAGGAATGCCACGTGGGGAACGCTGTGGGCTGTCATtGGGTACACACCCTCAGTGTTTGTGAAATTGTACCAAAGAGGAGGAGAAAGCTGGCTAGGTCACAGTACCaaTGGCTCTGtGAACATTCCaTACAATGCAGAGATAACtTtCAGAGTCGCTggTGAACAGgCcGAcGCCAAAATACCAGCTAACGACATTGAGAATATGGTTTTGAGCATTTGAGATGCTACTCGTCTGTAAGGAAATCAGGGAAGAaGAAAaGACACACTGGGACTGTTTTTAATGAAAAATAAGGCAAGAAGATCGGTTGTACCTTTGAGGCATTATTGATGGAGATAGTTCGCTGTGTAAAGTTTCGCTGTGTAAAGTAAAAACAGCTGAATGGCAAAGCTGCTGTAATTCTTCGCAAAGTGACATTGTTGACGTGGATGCATGTGCTATAAGGTTTTTGTGGTGAAAAaCATATTAGgTATCGTTCTTGATTTAATTTAGTTGTATTATAGCTTAcTTtAaCCGTAATTCTCtGGtATTTTAAAATTCCtCtCTgtCTAAGAGTTTCTTTGTTTTGTAATTTtGTGGcATTTGCCTGAATTTCATGAATGCTTTATCTTAAAaTTAGCTTTTGAATTCTTTTCTTCTTGTTTGTCTTAATAGGcTTCTTCCTTCTTTTcctTAATCTTGTGCTGCACATTTTtGTaATTTTCAGTCCTTTCGCACACTTACTaaTAGCCTCCATTCCTTTCAATGTTTCATCCAAGCAATACATTGtttTCTACTTTTAGCTGGTCAGT
>gene=isogroup00116
GGgAATCTCGTAAGATACATtgCGgAAACAAGACGTGTACTtGGAATCTAGTTCTGACTTTTCTCGGTCACTGCTAAACGAAGCCAAATTTTTCTttACTTCTGCCGTTTGAAACCAACAaCAAAaTGACTGATACTTACCAACCAACAAAAGCAAGGGGACCCATTGCTGCCATGTTTGCCAGCCCTGGCCCCAGATATGCCCTACCAAGCAACACAGGCACCACACAGCATGATATCAGGAAGAAAAaGGCACCAGCTTACAGCTTTGGCGTGAGGCATCGCAAATTTACAGATGATTGCAGCCCTGGCCCTAGATATTtAGTGGACCCAAGgATATCTAGATTTGGCAGCAATGGAGAGCCTCATTATTCTCTATACAGTCGCCCAATAGACCCCCAGCAATTCAGCACCCCAGGACCAGGAAACTATTCTCCAGAGAAGGCAGGCAAATCAGCAAAGTTCTCAGCTCCAGCATATTCCTTTGGTGGCAGGACAAGAGGTTCAAAGTTTGACAAgTGTCCAGCACCTAACAACTATTCATTGCCGCAAATTCTTGGTGGGCGTTCCATCGCTATGTcTTcAGCACCAgTATATTCttATGACtGGAAgGaGTAAGATTGGaGGtTTTgaTGcTGATcTGCAGAAGaCACCAGGCCCATGTACATACAATGTAACCAATCCTAGTATTTACAAAATGAAAAGTGCACAGTACTCCATGACAGGAAGGAATGTTATGCCTAGTGATGCCACACGTAAACCAgGACCTGGTcAGCACAgTCCaGAAAAGGTTaACaTTaACAAGCaGAAGTAtCcatCcTTTTCCTTTGGAAtCAAGCATTCAGAATATACAACGCCAAATATCTTTGAACCAACAGACTAATGCATTTTAAATGGTTTCGTTGAAGAATATTGTCAAATATTCATAAAGCAGAAGAAGGAAACAAAGCCAGAAATTGGAGAAAAgAATCAGATATATTgaAGAATTtaAgaaaGaaggaaCACtTTTaAGAACAATTATtgAAAACTGAATtGAAaTCATCACTGAATACAATTTGAAATCATGTTAATGTAATGGACAATACATTTGAAAGACACAAGCTGTGTTTGTGAgTTGTAAATATTTGTACATAAATTatAAGAGAAGACTAATATTGTTTAgTTACCTCATTTTTGAAACATGGTGCTGCAAAGAGTGCTAGCAGTGTATCATTGAGATAACTGAATCACTGATAATTGACTTTATTACCATATCATGCttcAAaCTTGGTTCTTATaATCTTTATaaAGTCAATGACAACACTTCCAggatCTTCCTTTCAATATATATAATGGAGGGTTGATCACTATGTAGCAAtAATTAGAATGGCATAACATATAGAAtATAATTgCATTACATATGTGGTAACATAGTAGGCAGGAaTGAGAGGCtAAactgTgTTTCATGTAAGcCcATGAGAGCTATACTATGTGACAGGGTACATGCCTTGTACACTGtGTAACATGCCTTGTACACTTGGTAACCAATGTGTCACATGATATACTTTGCAAGCTCTTGATGCTGATCCAGACTTTGTAGTGTGCCATGGCgTtAtaTTACAATTGCtccgaGTGCTTATATGACTTtCAATGGTCTAACTTGTGGGAGtGcttCATTtGtAACATTTTATTATTTGGCAGAGACTGGTGCAAAGTTGATtGttatgatttgATATtAGTTTGAGATGaTGAGgTTATGTtGTGTCACtcTTTATGACATTAGCCTTGCCTTCATACCgTAACTGGcAAACAATCAGAgaGGTTGCACACCAATAGctCTAgCAGCCACAtaaTCCAACCTACTTTGTGCAAAGATACAACATTGTCATTTTATGCATgTGAggTaaTTTTATAATTATATTTAAATCCCTTGGTATGCTAAGTAAGTTAAgAaTAGCATTTTtACCTTGTGCATGCAACATTTTCCTCAAcTTTtATATAATATAACCATTGACgTTTTGAGTGGACgtGCTATAGAaGTGTGTACAGTTTGTAAAAAGTTGAACAAgAaGTAAATGaCCgaaTGTAATGTCTTATCGTATCAT
>gene=isogroup00117
GATTGCCCTGATACACAATTATGTATGCATGTTACAAACTAGCTGCAGTAGAAGAAAGATAGTTACTGCTCCAACTTTACCCTCAAAGCGGCATCTGGTACTTGTGAAGATTCATTACATCTTGTCTGCTGTGAAAGTTGGACATCCCTTTTCAGTGATAGTGAAGAACTGTCTGAGTGGGGTGATACCAGTCTCAtCATAGAGGTATaTGTGTctGCaGGTGTAGATTCCTTGtGtcTGTTCTTCGAGGGTTGGACATTCACTAACTGTGCAGAACTGCCTGaGTaGgatGCCGCCAACACTTTCTTGTATGGGACTCGCAATTCAATTGTTtcccctGAGTAGCTtcGAAGTAAAACttACAATCTTCTTCTcctAACTTTATCAAAGCCAAACGGGCACCAAGATTgTACGGACAAAGCTATTTTCATGAATGGAATTTCCTTTGGGTTTGTGTCTTCAGTGCATTTCCAAGACTCTGGCCGTATCTTTACAAGTAATATCTCCAAAGGTAATTTtCCCTCTTTATAAAAGACGgaTGGTTTTTCTTTCAAGATTTTCATATCATTCTTCTtCATTATCTCTTTTTGACCTGGCAAGTCAATATAGTATCCAAGGTCCAACTGTATAGTATTGGAATGCGAATCCTGGCTACAAGCAGCAttAGACcTtGgATCctCTTAtacAAaaCaTCTTTatCATCAAtctGAcATGTCTCCcATGAAAaGCTTTCAACCcAGATTAtgCAGTTTGTTTCATTCAGTTGATaCAAAGCaTgTtGTTTTGgTCTCCACATtGGCTGAGCCCcTTGaGCATGGTgACTGCTGAATACcAgaGcTTTGCATtccAACagGGgTtCTtcAACTTGAGACAGTGAGGCAGGGTgaAGCTTTGCAcGaTGATGCAACtTTaaGTTATCTGGAAGCAGTTCCACTACCACTGTTGTGTTACTGGTAAATGATGATTTAGACTCTTCTTGGATATAGTTTGgaAaTGATTTTCATCtGgATCAAGCATTTCCCgTCAATAGCACCAGGAGGAATATCTAGTCTAACACcAGTCCCTGGTATCTCTAGAaTTCTaCCTTCTTtGTCAACCaCTGCTTGtACACTAAGAgCcGtTtCcaCATAAGAATCTgAaGtcGtCCACATTGTTCCCTaTTAAGAAGATAATCGGACAGGTCCtTTCGaTTaGtTGCTaTTAGAGCgtCTCTcAGTGTTTTGTTTGTTGCTTTcaTCCCAtgTTTCcGTTTCCATAGTagCAACATgtGgTAcacCACTTcTTTTTGTccTTCtcttctGTTATCTGCCTCTATGTTTtCAaGCTCTGTCTCTtCAAGCTTtAgaTTTCTTCCcaCATCCtGCCATtcTTtGGAAAAtttCCtGaCaaGTCCTGCAAAGTTtCAATtGTtACTTCTtCGCTATCTTtaGTCaTTGCTTCAGCTCCTGCTgGGTTCCCTTCagcCttCTcCtCTaaTTgCTTGaTGAGATGGCAAAGAAGGATTcaTTtCcTTTGCTTGGAACATCGTtGCgTttGTCTTCTTGTTGTTCCACTGTTTtATTTGTTtCGTCAGAGATTGGTTTCAGTGATGaTGATTTtGCTGACATCcTCCcGGTAaTcTAAaTtCcATCATCCATTCTCCAGTTGTCACATTTAATGTGTGAATTAAGTTtGCTCCAATGATCCATTCAACTGAAATGTTTCGGgATTGTAAGTtATTcAGAtCTTTTTCATCTTTCACAGCcACCGGTGGACTtGgTAaTAGTAaGCgTGCTACTtCAACcTTTtCATTGTTGATAAtGAATTtatgAGATCTtcATAATCTTGTtcAAtcAGCTTCTGGTCCcACCGATtCACTTCAATAGCCCTCAGGGtATTCAAAAcTCCCAGCGAGACATCAtCCTTtaGgATCAGGgCTTtcTCTGtAATTTTTtctACAACAtCTGAAAGCTTCAGACATTTGATTGGAATCtgtGAtcTTGAagCAAaGGTGAGCATAGAAaCCTTtGACcTCAGCAGCAGTcGaCTATCTtcAGAGCTGAAGTTGACGgATtcTCTtCTACAGATCtctgtGacAATgTCCTTGaCcTTgtGTCCTTTGTAaCCATCATACTCagCAAAACaGAgaCAGATGCAGTTgATGATGTAATCAGGAATCTCACcATCTCcTGTTTTAAAGTCTCTCATtAGAAAACtGgCAATgaaaTGAAAGCTGGgaGgaCAGATgTGACAAGTGAAGcGCAAgacATAATGgaGATCAGCTGGGTCTATGTTAGCCaGgTGTTCTctgAaCAaTtGAtaCTTgtAaTGGTGTTCAGTTGATTTGTGACC
>gene=isogroup00118
GATCCAGTAAATCTTATCACTCTCTTCTATGTTTCCTTGTGTTGCCCTCTGTATGTGaaTTGAAAAAaaTGGGAAAAATGTAAGGAAATTAAGCTTGATAGCCAAGATAATCTTCTCAGTCATGGCATAATTTAACATCGATAGAAAaaTCTTCACAAGTAATGATATAAATAAATGGCTAActAATGGTTATACATTCTGGATAGTCATCAAAACaTTTGTTGCCATTGACATTTACTTACTTGGCAGAAGAGTTCACATTTCAACATAAGGGTATCTAGTAAATGccATGGTAAGgATTCAATTtgACAGAATTTCTCTacaGTCATGAAACTTCATTGGTGTAATTTCCTGGCTTGTGAAGAATCATGAAATGCtCAAAGTAGGAATTGGGGCTTTGACTCATTtCcaGGAAAACaTGGGTACACCTGTAGATATCATCAATGTCaTTGTAAAAAATTaTCTATAATTCAGTAaCaGAAAAaTGTTGCAAAaCcTtCTTGAACTTGTGgATAAATTTATCGAGTATCATACcGCATAATCTATTCAAAGTGGTGATATTGCTATACAaGTTTAAATATCAATAGCAGTTTTTCTTTGGGGGGGGGggTgTTCTTTGTCTACAGGGAACCACACATGTATGTAGAAGAATGTTAGAAGAAGCAAAATTCAGAGCCTTCCAAaTGTCCACACAAAATCTGAACAATAACACCATTCCcTGAATTTAgTTtAGCAGTATTTTACTGgACTAATTAAaGtttgttGgaCTGCTtGAGTATtGAAtAAaTTGGGCTTATTATCCTTATCTtCttttctATAaCCAAGgTCTacTGAAGTTtAGTGAAaGATaCcAaCTCTGTATGTAAcAtAGAGCTGCaGaCAAAGTGTTGTGTCATTgaTTAatGAtAaTTGgAGACCAGATCCTGAATCcTGCTTACAtCcTCAGTCATTGGAAACTGTGAGTTaTTTGTGCTGCATGCTAGCcTCTGTAaCTGaTtATTTTGTCATCCTTGAGTTAaTTTTCTGAAaGCAACTGTTTATatAATCTTTGAAaTGTGCTATATGCCAAAAatAATGCAGCTCGTtaGCTtAAACTGCAAAATTtACTTTTCATTAaGAATTAgtAAGAatAATTTGtGTAATATTtAGGAATAAGTCTTTCTTtGATGTTTGGTATGATTGATGCTAATTACATCCCTCTCATgATGACAAaTTGTTCTgAATCATATTTAATTCtACATTTCTTTGtAatAaGTATTCTTAGAttgaaGgAAAAGGAAAATTTcCcTGgtCcATGTTAgGgTTGCATAATTGCAAGAATaTTTtGATCAATAATAGTATACTTTTGCtAaaatGTCAGTAATCAATTGATTCCAGTGATCATACCCAAAACACTGCTTTTATTGAATGAAAGCTGGCAGGCTgAAAaTGTCTTAAAATtGAaTGATtaGgCaTGAAATGTCATTTCCTgTtAACCAGGTAAAaTAGTACCAAAAaCATCCAGCTTGTTTTcAGTCATTTTAAtACCaCcATGAAAAGTGTcaGAGTGAAGAAATAAtgAaGGTATGaggACTCAAATCAAAGTTATTAACTTGAATTTGcTGATTAaCCtttttAATGGTGCACAAGTCTTAGgAGTCTATCGACTtaGTGTGGACAGAATCTTATTTTGAATAAaTCCCAGTTATTATtGgCGAAATTAATGTGCAACTTCAAAGAGGTACTCCAACATCCCACCATCAT
>gene=isogroup00119
AACATTTTCCACAATATaaCTAGttaaTAGaaaacaTAATaccATTTGGATgaCCCATTATCATatACTGCTACTATTACAGCTCAtGGTATTAACTGTTTGTAGGGCTGGGTTCAAGGGtAGACTTTCAATGTCCcTTGGGTGAATaCAAATAgTGGAGAGCGCATcgTTGgaTAGTGCATCAACAGAGgAaCTAAATTATTAAagTtGCATTGGTTTtGAATTTAATTACACCACCTCAAAGCTTACAATCTGTGGAACCTATTCCAAAATGACTCGAAaCTGTTTGAGCAGGTCACTCAATTTTCTGTTTTTATCTCACTtAATTGCTTATtGCGAaTCAGTGATGCACAGAGTGGAGCCATAATTACACCCTGTCAGAACAAaGAGATGCTAAGGTGTAAGTGCTCcAGATGCACAATATACGGAGTGTtAGCTCAGTGGTTAaCGCCGGCGCCTTTCAATCATAAGGTCCCGAGTTCGAGTCACTCCAAGATTAAaGTATGTCgTCCAGTTACAGAGTTGTTGACAGTTGACAATTCATAATCATGGACGTTAAATATGAATCTTAGAGACTGACTTTGGTCAGCTTGCGGCTTTGATAAGCCAATGATGGCTTCTTCACAAGTTCCTGCTTGCAGGAGGATCTAAAACACATACAATGGTCCTATCCACAGGTAGGGTTTtCAGGGgCCCCTGTTCAAAaGTGAGAGTTGCCACCATCAACCCTCTTACTTCATATAAATTGCACTTGAGTCAAAGTCATAACTTATGTAACATtAGAGAAaTGGCACCcTGATAGATCTGGGCTGCTCATTTTTCAACCGGAAAGACCAGTTGTAAGCGAATTAAAGAAAATAGTGTACTTGACATATAAGTACACATTCAATTATTCATTGCAGAAaCATAAACTGGCAGTTGTGACTCTGTTGTTCCAAATTtCAACACTtGCAGGCCCCcTGGACATTGGGGTCCAGGTTCAATTAACTTtCCATTGCTATGCCTCTGTCCTACCTATCTCCTGTTTTAGAATACCTGTAATGgTATATGAATtGACTGTTCTTTCTGATAaTACTGAAAACCTATAACATTCAGCTTCATAAATAACAACCTTTtCTTTCAATTCTCAACAATGTTCAATGATTGCTtCtcATCTAAGAAACTACCAATGTATTtCtcATATTTTGTTtATATatAAagAcAatAtGCTTCtAaTATAtAtCATTCTGTCATTCTGTGATcTGaTTTCATCTCTCCACTGACATGGCgTcTTCGTCAGCCTTCCGTACCGCATCTCTtaaTAGttctCCTCCAAATGTTCTCTtGTCCATTGTTCGAATCGTTCTTTCCCgaGCTCTTCGtAAAGctGTTGTCGCCTCCTCTGCGAcGTGACGTCTCCGCGGCCATCCTCTGGCTTTCATTGATTGCTCTCTGTAAAAACTGGGTCGCTCTGTCATCACTGACATTATTGCTGTCAGTTTGACTGcTtACCCTCTGATTTTGAAATTCTTGTGagATAAAATCTCTTAGATTGGAGTCACTctGTTCACCATCGTTGTTTTCAAAACGCTCATTCACCCcGTTTCcATTGGTTACGCGTCGATCGCCCGCCATGTTCTATGTTTACCTGTCAgtGTCTCC
>gene=isogroup00120
ACCCCCGCCCCCTTTacAATTATAGTTTTATTTtGTTGGTTACAATAAAaCTTGTGGGATTAGTTCCCTTACCATATGGAGCACCAATGTTAGTAGCAtcAAAGTTTACgAAaTTTGCATAaTaaaaTGTGTCAATGGAAGTTATTGTTTGtggAAGtaGCAtaCCTCTAAGTTtCTTGGTAAATGCTAGCACTGCCATGATTGGTCAATGTCTAtcTTCAAGTGACCAATTTTGATCGTACTAGCATTTTTGtGGTCAATTGAATGTGATTAAAGGCTTAATTTGGAACTGTGTCTGTTGAGTAAGATTTAGTGGCACATGTACTTCTgaTCACTTGAACATGGTGTAAGGCTATGTTGCTAACCGGAAGGCGAACGGTGTCCTTGATTCAGAATGGTTGTCCGTTGTGAtgtcAACTTTTAGTAGGTTAAAAGGTCATCAGTCTGTTGCCTCAAATTTAAGCATACTAAAaTTTGCTAGTTTTAAaAGTAcTttGCTGTAGATCAGGGGTGGGgAACCTACAGCCCaTGGGCCACATGcGgCCcgCcAGTGATTTTTtGCGGCCcgTGAGatGTCTCAAGaaaaagAAAAAaaTCAaTCtattctACATCATCACAAAAAaCGAGCTAGCTGCTTAGAATTtaTCGgCACTAATGATGCTGTCAGgTAGgCcTATTATCCCcATTAATTATCAAcTGTACTGTATtGACATtATGTTTTTGTGAaTACAGATTAAGTACACACACcTATTGCTTGAAAGTCCTCaGAatCAAAGGTTTGAAATCAACAGGAGGTCGTTGgTTAGGGGCATCCCAGTCAATTTTtCACTCCTTATATCTGGTCCATTCATTCAAAaaGGTTGCCTACCCCTGGCTCTTtATGATCATgCcGTAAGACCATGCTACCTGgaGGTTCTTTTTTATTTGGGTACAGGTTGACTCAGGGTGAGTGTTCCAGATTG
>gene=isogroup00121
TTTCTTTAATtGGACTCTCACTGCGATCAtGTGTAGTTTGcAGtACTTCAcTTTCGGTTGGTTTGTTTGGTTCgTTTTCTTGTAGCATGGTATTGTCATGCAaTGTTtCTTTtGAaTTTGAATTTCCATCATCGCGATCATGTGTAGTTTGCAGTAcTTCAccTTTGGTCGgTTGGTTTGGTTCGTTTtCTTGTAGCATGATATTGTCATGCAATGTTtCTAAGGAATTGGAaTTtCCATTATCCCGATGATGTGTAGTTtGCAGTAGTTTACCTTtAGTCGGTTGGTTTGGTTCgtTTTCTTGTAGCATGATATTGTCATGCAATGTTTCTATGGAATTTGAATTTCCCTCAtCGCGATCATGTGtAGTTTGCAGTAcTTCACCTTtGGTCGGTTGGTTTGGTTCGTTTtCTTCAAGtgtAcTCTCActGCGATcATGTGaAGtTTGCAGTAGTTCACCTTTGGTCGGTTGGTTTGGTTCGTTTTCTTCAAGTGTACTCTCACCGCgATCATGTGTAGTatGCaGTAGTTCACCTTTGGtCGGTTGGTTAGGTTCTTTTtCTTCCAGTGTAATCTCACTGCGATCATGTGTAGCTTGCAGTAGTTCACCTTTGGTCGGTTGGTTAGGTTTGTTTTCTTGAGTGCATTTGCCTTCATTTGGGGTCTGATTGGAATCATGTATAGTTGATATTGCTGCAGTGTCTGTTACTTGGTTAGATCCACTTTCTGACGAACCGCCTCTGAGATTGTTTGCTGCAAAATTGTAGTTGCCGTGCAGCTTGAACATCTGATCAAAGTGGGGCTTGCAAAATGTCACCGAATTTAGCTGAACAACGGTGCTAaCATTCAAAACTTTCTGGCACTTTTTACAaCGGAAGCAaGTTTTGTGAAaGCTTCTACCGTCGGCCGCTATTTTTtCCATCGGGTAAACCGTTTTTTtGCAGACGTAACATTTGTtGGAACTATTAGTACTGCTTTGGCCCTGACTGCCAATAGGTGATTGCTTGGCTTGTTtCCcTCTCTTGATGAtGgTTTTTTtGGGGGgCGGATTTTCTGTGCTCTTTtGAGAtGTTTCCTTGTGTCCATTGACATTTTTATGATATGtGGATTGCTTtGAGTTTTCCAACTTTTGGTTGCTTCGTTtGGTTTCAGGTTGGACAGGTTCATTCACTGTTTCATTATGTTTCTTGGCAAAATGTTTACCGGACTGGAACATGGCCAGTCCTCTCTGAAGGGGCGACGTCATC
>gene=isogroup00122
TCGAATTTTAATAGTAAATTTAATAGTTTTGCAAAAGTCTAACAATACAATACATTTTtCCTTTAAAaTACTAAACTTTCCATTAGAGGgTGAAACTATcaGTTTCATGCCTTATACATGATTTTGGTATAAAAATGAGCAGAAAaCAAAAaTGGCATCCAAaGATAAAGTGCTCCAAatctttttCTtCTTATTTGTGCCACCTACCCCgAaTCTGTACACtATAAGCACTGACTTCATTTATACaTATATTTCTCATTCTTTATCAATACCTTGTagATTCTGGAGATGGTAAaGAAGAAGAaaaaaaaaCAACCATAAAGGGATATGGTTTGGTTAGTAGgCCTTtCTAAACTTTCCTGTACCTATTACCCCCTACTACCAATTACATAACAGTCAAATCTAaGgAGACTGTAAAAATGTCCCTACTAAGTGCATTTCCAGAGCAGTTCTAAaGCACTTTTGATTGTCTCAGACATTCCTTACgATGATTCAGAACCAAACTACGTTTAAATCAAGAAAGCTTATCATCTTTTAAGAGAGATTACAATTACAACGGTATGCCTCGAACAAGAGACCTGGTTAAATCAATTTAAACCTGGTAAGGAAATGTTtGAGCAATCTTTATTTTAAAGAATGGAGCAAACTTTCAAAGTGTTTTTAATATTGAGCgCCCCCCAAAAaaaTaTGAaGAAAAAaGATTTCCACTGCAAATGTCATATAACgtGTGGCaTCTTGAAGACAAAGAAAaTGGTACATTGGTCCaTAAAAGTTACAAAAAAATAATAGTAATCCATTGACCTAAAACTTTTGATGACcAACTGATTATGCCATGTGGAGAATATATAACATCCAGTCTGCCGTCAGTATAACTtgATAaGgACTGTAACACAATAGGAAGTAtCACTCGATGTTTATCAACAGACACAAAGTGCTTCaCAAAGTtATGAATATAATGCAACAaTATATtCCACATTGTCAAAAAAAaCAATTTGCTCCtATTTTGACCTTTATTTGTTGTTTGAAGGTTTtCAACTTtGTgaCAATTtCAGCATATCTGACTAAGGTTTTCTTtCCATTATTTTCTTTATTAAGCCATAATAAaGAAAAaGTTTtACTCATGTTCAGATGTTTCCCAAATAAGAGTTATTTATTGAGATTAATTCATACAGTGAGGGTTTGAAGATCTCTGAGTTATCTCTGCATAATACAATCTAATCAACTAAATCTGTGGCTATATATACAATTATATTGCTGTTAACCTTAGTTACCTCTTTCACTAGTGATCAGTAAGCACAaTtCACATGTGtACGTTCTAGTATATTATACCATTTAACAGTTAATGGATGGGTATACAAGTAAGTATTCAAAAGCCATTGGTATGTTGCACAAAGGGATGTGCAGGGGGGGGGgAGgTTATTAATAGACCCTAATTTATACTCTAAGTATACCTCAGATTGCACCTTTTAATGTCAACAACAACCAAGGTCAGATTCTCTCcATTAAAAAGCCTTCATTCACCTCCAACCCTTCCAGTAaGgTTCAGTCCTTACCTAAATCAGCGTGCTtCAACTATAGTCTATGGAATGTGGGGGTGTTCTATTATTGGTCAATGACCTTCCACAGAGATTCAAAATCATAATGTTTATCAACCGAGTGCGTTTTgAaCAGAAAGAAAGCAAAATACACATAAATCCACCCTGGTTGGTCTTATCAACCACTTGGACTTGAGATTACTACTCAATGTGTAGTGGCCCACAATGAGCACCTTTGGTGTACTTGCTCCATAAAGTAAAAAGGTCCATGACTACCCCCATAtCTCTACACTTTAATTCCTAACTTTTCCAGGCACTTGAGGCCCTTCTCTAGATACTCTGCCCTTGAAATCCAGAATGATTCTTTGTCCTTCATGATGTCTGCgAGCACTGCCCCGCCCAGGAAGACCATGTGTTTACGACGAGGTGGATCTTCAATTCGTAGCTTGAATTTCGAGAGTCTGGTAGTGTCTCCTTTGAGTACCCTCTCCAGGTAGAGCTGTTTCAATTCCCTTTCTAATCTGGATGGAAAACCTGGGAACATGGTGGTACCACCTGAAAGAACTATGTGTTTGTAGAACTCGGGCCTGGTGTCGATGTCAGCAGCCTGGATGGTACTGAAAAGGTACTCAGAGATGCCCAGGCACTCCAGATTGATGAGATGAGGCTGGAAGAGTGCTTCTGGGGCGCCAAATCGTTCACCCCCTACCTTGATGATACGACCATCGGGTAGTGTGTAATTCTCAACCAATGTGGTCGTCTCTGTGGCTAACTGCTGTTCCCTTACAATATCGTATCCAACATAACACAGTTTCTCTTTCATCACACGAACGGTCTCAAAATCAGCGGATTGATTAAATGCGTAACCACGGAGGAGGAGAAGCTTGATAAGATATCTGGTAATGTCCCTTCCTGCCACATCTAGACGTCTcGTGAGATGAGGAAGAGAGAACCCTTCATATACCGGACAGATGTGAGTGACCCCGTCCCcGGAGTCCACCACCACACCCGTCAGTAGACCTTGAGCATAAAGTGTAAGTACAGCCTGGATTGCAATGTAAAGGCCATCAAACTGGTAGTTCTCAAACATGACCTCAATCATTTTCTCTCTGTTTTTCCTGGGATTCATtGGCGGTTCAGTAAGAAGTAATTTACTCTCCTTTGGATTAATATTCAGTCTGTTTTCGCTAAAAGTGTAATCCCAGACATGTCTCATATCGTCCCAATTTCGGACAaTACCATTTTCCATGGGgTAGTTCACCTCCAACATGGACCGCAA
>gene=isogroup00123
TTGTAATGATGTCAGCCTGTAGATGTGCTGTCTGttaTAACAAGTGACATTGTACAtCagAACATTGTAatGATGTCAGCcTGTagATGTGCTGTcTGTTATAACAAGTGGCATTGTacatCAGAACATtGTAATGATGTCAGCctGTAgaTgTGctGtcTGTTATAACAAGTGgCATTGTACAtCAGAACATtGTAATGATGTCAGCcTGTAGATgTGCTGtcTGTtATAACAAGTgaCATTGTACAGcAGAaCATTGTAaTGATGTCAGCcTGTagATaTGCACACAGTGGTCATGATTCTTtGGTgTtCGGTTGGtATTTTAGTTTGTCACAGTTATGAgAaTATCTaTAaGTAGAGAACTGGGAGTCCTGctATGTtATGtaTAgTtACCAGCACTATCTGTGAgaaGGTTtGATATTggttacGGTTTcAaTTTGAACtgTTtGTTtcAaCcGGTAACGTGTAGGGTTTtAGgTTCtgCCGgTGAGGTAatGgAaTTtGAACAATAGGTCTAGgtCCTTaTAGTGCTGTATGTACGTACCaTtGATAGGCTCTGGATGTTGGCGTAAtATTTGATTCTgTtGCGgTtGGgTTCTGTTTCAATCCTAatACCAGCTTGATTTCAATGGGTTTTGTTGCCGAagAAaTTCAcATTTGAcAGATGAAaGAAGAACATATtCTTTGTATCCAGGTATGTTTtgCATTCCTATGTACTGTTTGtcGAAATGATAATATTTgAaGTTGatATTTGTTTtGctGCAgAaGCgaTCTTAAGCAAACAGgAGTgaTGtAaTAAATGCAAACTTtAaCAGTTTTTttgTTCAAAATATTATTTaTgaTATtATAATTTTCAACCTTTGGGATGGTATCAGTATGAATACACAATTACAGTCACTGGTACATGAATGATTCACCTCAGCTTTAAATCTTTCTTTACTTACTGGGTAAAATAGTGGGAATGTGAAAGCAGCGATGGGGATGGTATACATGTATTTGGTTCCTAGTTCATTCACATTGCAATATGGTAGACTAAAGTAAACACATTTAATGTTTTTGTGtGtAGGTTTTTTttGGGGGGggAGGGgAGATAatGTaTtGCTAGATTCAACACTTCtaGGGTTACAATTCCAACAATGAATAGTAaCcTCAaatGACAAATAATAaTtcAGTTGAGCTTAAAATGTTACtaGGacAAAGgaCTTGATCAAGTCTGAGGATGACATCGgACCAGTGATGATaGGAAAACCcAGagaCGTGTATTgCTTTAAACTTTACgaTTTTTATTAAACgaGTTtAaTCATGTCAGTTtCAGTCAATCCATGACAAagAAATCAAAACAAATTGTTtAAAAATAGaTTAatCTTAGTatGccATAACTGCATGATAAtcAActAGCATGTAAACTGTCTTACATTACTTAAAATCTGACTTTAATcAaTACAGTAATtAACTTGGCTGTAACcTGTATGCATATGCACgtATACCtAAaTCAgCCTAGCCTCTGAAGTGGCAAACATGCAGTtAAATTGTAAACGAACATTGTAAAGTTGATCttagTTTTACTTTTATCTGTGTAGTGATTtaCTTCCTTGTCAGTTAACCGTAAAATGCAGGTTtAATAACAAAAAcACcAAACTTTAaTTCGTCATTTAACAaCCAGAATtGTCcGTGTGTCGACGTTGTTTTTCCTAaGAAAAAaCACGAAcAAAAATGGTTGTaTATACACAAATAAATGTCACAGTCGTAAAATATACTATTACCCGGTTAACTGTACTTCTTCATTTTATGCATGTCAGGACCAACACGGCCGTCATGGTCAGAgTCACCTGTATGATGAATGTTCTAACAATTACATTCGACGGTAATTCCTTGTTCGATTGTTACAGGAGAAACACCATACAAGGTCGCATACTCTGAAGGTTACACAATAACAATTGCCAAGTGGAAAGCTATGTACAACTCACAATTGCTTTAGATATTGTAATAATTGATATCATACTGTCTtAaCATTAtCAAGTCATCTGAACATTtGAAGATGATGACATTTCTTTAAAGTTCTAAAGTTACTAAAGGTTCCAAAAGTAAGGTTCCAAAAGACCTTCTTTCTCTATATCTCTCTCTGTAAGTTTCAAACACATTCCAAAATATtGAGAAATGCCACGATAGATGACcTAATTACAATGCTATAGGACAGATGGTACGACATATTCTCCTTAAAGCTGTAcAAAgAATGGCAATAATTTTGACCTTTTACCATATTTAGGAAAGAGAGTAATTtAAaCCTtACATACGACTAAaTCTAAATGGTGTTtAAAGAaCATGgATATTtaTATCAAAaTGACTCTTATGAAaGGTGgATAAGTTGCAGTAAaGATTGATCAaTTAAAAGTTACCGTAACCAAAATCTCATAATCCATCAGTCATTATAATTTTGTAAGCAAAaTAaCGTTCTGCTATTCTtGTAAGTGCCTATGCGCACACCTTtACcATGTAATTTATAATCACCATGTTTTTATacTTtaTCTCCcTtgTTTtCCcTTTGTTTtgTACAGGTGgTAACACTTtACTAGTAAAaTAaTtACAAATACTCGAAAaTGCAGTAAAATTTcaGCTTAtGTATACTgTTACCTTTCCATTtACTATATATACcActATtGAAAACATTAAAaTATTATTCCtcTAATACAAAGATcTTGATTTTCGAGTCAACTTGGCTGTTGGcATTCATTGTTATATTCTTCTGATAACTTTAGATAGATAACAACTCAcaTACACCAAAAGAagATACATTTTGGGAAAaTGTGTAAACGAAGATGATTTCAGAGTACTGACTACATTCAcCACATaAACAATAATAATTAAAacttCAACCGTtATTAAATTGcAATtAATTGTTTACAgTTTATGTATCTtATATTAACTATACATATATCTACAGGTAAAATTATtCcaGGATCTATCTGCagtatttaCCAATcGATTGtCCCTTcTgTtATCTTctCAATCAACTTACTATGGAAtcgaGggTTCAAATGAAATTGGAAGCATTAAGGCCATATAGtCCTGCACAAAgTgtCAGgTtATGTTTACGAGCATGATATTACAAAAAaTAtAtATAAATTCcATTAGGGACTTtAaTCCCCTCCGAGCATCGAAGTTTTCATTACAATATTCGTATTTTTGACGTCTTTCATTGTTTTACTGTAACTCAAATTTATCTACAGAATATATTTGACAtcaagttcacgag
>gene=isogroup00125
GACAACTTTGCATCATAATTacaaaaTtCTGTATAAATTATTGTCAGCTTATGTTCTTTTGTTTCCTTGGCATTaTTTAGTCCAGTACctGGTATGCATAACTTAGtCcAacAGTCTGGCCTTTCTCCTTTTCCTCTGCATTGCAACCCAACAGCTGGTAATAAATAAATAGagTTTGCTGGTAATACAAATAAACATAATATTTCCAACAGTTtATATTGAATCCTGCtAAaTGATCATTTTGTtAAACGTGTTGTTCTATCTCTctGCATACAGTTAGAaGAATATATTACTATAAACTAATTAtcGTAATTAATCCAATAATATGTATATTGATACTGCTaaTTTATAACTTTATTCAGTTTCTCTGCATTgcggTCCAAACTTTGTATAGaTAACTGTGTACATATATAGAGCATATTACAGTTCAGCAATCTGTATTGAACAGTAACATGTTACAATCCTGTAGTCCAGTAGTCTGTGTACATATTTAGAAGCGTTTTACAGTCcATTtATTCCAAATGTCTTTaAaCATaTtaCATtCcTGTtCcAAaGTCcAGTAGTCTGTGTACATATTTAGAAGCATGTTACAGTCcaTTATTCCAAAtGTCtTtAAACATGtaACATTCCTgCtgCgAAGTCCAGTAGTCTGTGTAcatATTTagaaGCaTGTTgCAGTcaATTATTCCAAATGTCTTTAAAcATgttaCATTCCTGTTCCAAAGTCCAGTAGTCTGTGTAcATATTTAGAAGCGTGTTACAGTCCATtATTCcAAATGTCTTTAAAcATgTTACATtCCTGTTCCAAAGTCCAGTAGTCTGTGTGCATATTTAGAAGCATGTTAcGGTACagTTATTcCAAATTCCAACAGTCTTTAAtCATGTTACATTCCTGTTccaaAaCaTCCACTAGTCTATGtTtcATGTtAGTGTTTAttATAGCTTATTACATTCCaTTGTTCCAACGTTCAGtAGTCTGTATTGTATCCAAaGTGCATTATtaTGTATCTTTAGCAACcAGGTACACTTCTTTGTTCCAAAGAACAATGGTCTGTTTATATTTTcATTGTTCTGCAAtATGTGgcATTCTTTTGTTCCAaTTGTCCTACAGTCTATACTGTtCagTATcATGTAACGTTCTTACATTCCAAGTCCAGCAGTCTGTGCACAATGTTtATTGTTtACCAATaTGTAAAATTCCATAGCATAGTTGACCAATAGTATACA
>gene=isogroup00126
GGATAGCGCCTCCATTTCATCTTCACTCAAAATGGCTCCTGCACCAGTCGCTGTTTCGCCGCTGATCAAGTTTGGAAGGTATtCTGCCCTtCTCCTtGGAATTGCATATGGATCAAGACATCATAAaTCTTtACAGAaGAAagAaGATGGTATATTAGCCAGGAAAGAACAAGCCAAAGCTGTAGAGGAAAAGAagAAGGTTGCAGCTGAAGCAGCAACCAGTGAAGGATCTATCTTTGACTAGAATGAAACATACAATGTCCAAAGAAGCTTCAGGAATCATCATCGACGATGTCACTACATTTGTTTGACCACTGATCTCACCCATTACTCTTGACCGTCTTACTTGAGCCTTTCCAAGTTTCCTGTGTGATTATCAACAAAGGATGCCAcTAACtAaCTAAAAAAAATTtGACAACAGATGTTATTTCATTtATTGAATGTTAAAGAAATCACCACATTGTATCATTTTAAGATgacTATCACTAATAATTcACAGCCAGTTATAGTAGGTGGGTTGACCAACTTGTTCTAACCTCTACTGAGAATTGAATGTCCACACACAAAAACAAGTCTAGTTTAATCGATGTTGATCTTGTAATCAGATCAAATGCACTTTAAATTAGTGAATACTGCCATCCTTGTGAACAATGACACCATTGTTGCTGTGCTGTGGcATAGATAAAAGTTTCAATATGCaaAAAAcAGAGAATtgTAGAATTAcTTtGACTTtCTCCTGgAGTGGAAGTTGTGGTCCAACTATATCATATAAaGTGATTCCATCTTACCACTTAAAAGAGTCATTGATTTGATAACATTGTTGAGGGCATCTTTTtCAATATAATTATTACATTTTAaTTTTAGAGAATAATATCTGATGTTGATTGTCAACAAATGTAATGCAtCGTTGATGGAGGTGACCATGTGAGACGGAGCGTTTGGGTCGTTGGATGGGGTAGAAGAGTTATGATGCTCAATTCTGTCAGCAGAATGTGTAACATTACAAGAAATTTCTGCATGAGCTTATGGAGCTTGACAAGTTGTGTAAGATAATATATAaaTAAcGTTAaTAAAaTTGTTATATTGACgCAACCTTCA
>gene=isogroup00127
GgATTGACAGTTGGCTTAAACCATACTACCGTTATGCCTAGtAaCTAAtATACTAGTAAGGGaTTAAAAAGTTCTTTCTCTCGGAATTAAACACCCAACAGAGAACACCAGAGGTCTCCtCcACTCAaGACTtGTTTTTCCAGGCCTCAAAGGTTTTGAaGgCAAACTTTTATTTGTGGTGTACACATGTGCTTtAAAttgttttAATCTtCTGGAACCAGGTTGTTAGAGGACATTTGTGGCCTGTCTCTGGTTATGATCATCaGTGGAACTAAaCTATCCAGGTCATCAGCATTGTGTGAAGACTGCCTGAAAGATTTCAGATCTCTGGGGAAAGTGAAAGTTGTGAAAAGAATTTTGGAAGGTACTGCCACGTACTGATTCTTCAACAATTCCAACCTTGCGATATTTCCAAAGTTCAGTCTCGCTCGCTCTCTGTCTTGAAATTAAACAGCAGGAATTCCCTCAAaCAAAACAGCTGCTGGAGTGTGGATTACAGGTcGAGTAAATCTCTCTCTTGGCcGTGGATTCTTGCTCGCcGGTGTTGAAGCGCTCCTGTCTGTCTATCTAACGGGAGGGAATCATGCCGATTAAGAATGTGTTATGACCCTCATCCGATTCAAGCAAAATGCAAGAAAAAaTCAGATCAGCGGAGAAGGACTTCTGCGTCTTAGGTAACCCCGACAACTGTCCTTGTCCAGATATCAGACCCGAGGATCTGCCGCTTCCGACGTTACCGAGTTTCGACAGAGTTACGACCGAGGCTTTCTCAACAGAGGAGGTGATGACAACATTGCTCACTTCGACAGAGACTCCTGTAGTCAGAGTTAAAGGTGAAGAAACAACACTGCTTCCTGGAATAAACGATACAACAGATAGACAAGTATGTTGCCAGGCTAGTGtttACATcCTGaTAGCATTTCtTATAGTGGTGTTCCTTGCAATCTTACTGTGTCTAATCATCAAATACCtGAGGAAATCAAAGTTACGAGATGCATACAGTCCTGGCAAAGCAGaGGCAAAGAACGGAGCAAAGAGCGagAATCCTGCAGAGGTGGTTCCACTGAAatcGcAAAATTGGGACCCTATTGAATGAACACAAGCATGTAGTCATCAAGTGCTAAGAATGGAtcAGAGGGCACAGCTGTCTGAAGTTCCTGGAAGTTATATGCAGTAGGGTACCAGATTAGGTTCGGTAGGTGACATTTGCATGTTATGATGAAGAAGGGCGCCAGCGAAGAACCCACCCGAGCAAATTAGGAGAGGGCAGAAAATGAAAGAAGGAAGAAATGGATaaCCGACCGATCGATCGACTGACCGAATGGCGCAGAGAAGGATTAAGCGGGATAAAAGCTGTTAAGATCTAACACAGGATGAGGAATATGGTTGCCTCTATTAGAGGGACATTTCAGAATGTACCCAGTGTCCCGAGCAATGGCATGTAGTGGCTACCGCTCAGTGAAGTGTAAGTGAATCGATCCCAGCGTTATTCCTCGCTCCTCATTAGCATATGAACAGTCGGCAGAGAAAACTCCTGTAaTGAACAATTTGCATCTGTCAGTTgTCCGGGGGGATCACTACCCACGGCGATGACGATACGTCTGTACCTGAAATAAGGCGGACAACGGATAGGAGTGAAACAGGGAACCACGACAaGgAGATtCAGAAGCGATTATATTCGTCCACTATAAAGTCGACTGTTCTaCCTTACGCTGCGAAAGAAAaGAATGAACAAAGTTGATGTTACGGAGATGAGTAACGTTTAGGAAACAGTCGAcGgAGAAaTGGGAAGAGAATATTGACAAGGCAAGAAGGACAAATACAATACATTATGTGTGCTATCaaaaTCaTTTTtAaTCTCAcTAGTTTTCATATGGTtCaTtcTTTTAAACATGGTCTCATATGTTGCATGGTCGCATGTTTTATCTGAGTTCACAGTGACCcATCTACATAGGTAaGCAAGCGATCTGACTTTCTCAGCTGGAAGAGTCaTTGTCAGACAGTtAaCCCCAaGATAATAGGAGATGGGATTGGTAGAGTAGGTAGGTTtGGGAAGGTAGGAGAGGGGGgAGGGGCTGTGTAAAAGTAAACTTGGTGATATAAATCTGGCATCAATCTCAGTTCATGTGCCAaGCCAAGCATGCACCATATATACAGATGTAACAAAACTCTGTAGTTATATCTtACAAATTAATGAAAGTGGCTGGAGTACAAGTCTAATTCTTGGAACATATTACTAATGAAGGTCAACTGGAGTGTGCCAGTCGATGAGTACAACAATTTCTATAAGTCAAGTAAGgAATACATCTAACCAACTCTGAAATGTATTTTACTCACAaGATCCACAACGCTGAGAAACAGGAATCAAGGAAATTTGGAGAACAGTTTACTTTCTTtATTTTCAGGATGGTAGTACTTTACAACTTCATTTCCATTAGATTGCCAATGATAAAACcAAAGCCATTTAGCCTTCAAGAAATATGAAAaTGgaCAAaCTCTCAAaTGGTTGGGTGTAATAGAGgTGAATAAACAAAAAAaaGAGATACGGTTTGATACAACCAGTACTTTATTCGATGGTTTCAACTGAAAGGAGACATGGAAAATAGGAGA
>gene=isogroup00128
CATGTAAAGCACTTGCATCAAAAGATCACAGACATGGGTGAATGTGtCAtGGAGTTtCAAaTGTTGTtATATGTGCCATCAaTCTGGAAATATAGCTCCAAGATATGTCACTTTAATATTTCATACTGATCATTTATGaTTGTAaTCTCAaGACACTAGGTATCCaTTGTGCCATctCATATATTAAAACTGCTTACAGTGGtGTCCTGGTGACAAGCTTTGATTtGGGCATTTGTGTcTtaCcGTAagATTAGtCAGAAaTGAAGGGTACAATGATGAGggTGATGTTTTaTaatagttttCACAAACTaTGAGcGTCATCATTTAAGACATtAaGAGGCTGCTGAGTtGCTGGATTCaTaCACCctAAGTAtAGTACAGTTTAGTAAaGtACAGTACAGTatAGAaCTGTACATGACcGTGTTGTACAGTGCAGTACATTACAaTATAGTAcaGTATAGAATAGTACAGTATAGTACAGTATATTACAGTATAGTACATTACATCAGACTACAGTACAGAATAGTACATTACAGTATAaTACATTACAGTATAGTACATTCCATTAGAGTACAGTAAaGAATAGTACATTACAGTATAGTACAGTACATTACAGTATAGaTACACAAGTATAGTACATATGTACTAAGTTaAgtacaGTACAGTACATTAGAGTACCGTATaGAATAGTATAGTACAGTACATACAgTAGAGGATaGTACAGTACATTATAGTGCAGTACAATACAGTGATAacTTTaTTTtATTTCActATTTACTTCcTCGATGTGTTGTAGGCTACAGCAGCAACATTGggAATGAAAGTGgAAaTGAAACTGTTTTCacaaATCtctttAGTTgTAGGCTAgAACTTtCAaCTgTCATAagTtACATAGTTAcTtACcTTtCCcaCTATGTTTGAAAGTGGTATAATGTCAGTTGCCAGTAGATATTTGTGAGATTTATTGGTGATCATTAaCTGTTTATAGTCCAATGACAGAAAGACCAATCCTTGTAGTCagTAGctAAAGGAGTCATTCCAACAGTAGTGAACTAGGGACTTATCTGGTGTGAATCTTGCAGTAAATTCAGTAGAAGCCAAGTTTGTAACCAAGTAGACCTGCTTTCGATTGACAAGGGGTGTCGTAAGAATATGTTCCATGGcTcTGTATGCATtAGTTAAGGTTGGTGCTTTCTGTACAAAGTGATTCATTTATAAGACTAAACAGAAAAACACCAGTAATTACATGCAACATGGTGGAAAATAAAATAGaAAAAAGAGAGAAACgGGGGTGGGGaaaaaaaaGGTAAAAGAGAAAATCAATGGGTAAAGgAaTGGaGgaCAGCATTAAGAAATATTCCTAACcAGAAATCTTGCTGTATTTTAAATTAATGGTTGTGTCtGAATTCAGTtGTCTtCCATtCTTActtttCATTTTtGATtcCttttGTGTTCTTtcATGTCgttGCATGTATAATAGCTTCAAGCTGGAATgcTACAaCCaTCTTTGGTTATGTTCCgTTTTTTTCTTCTCATAATTCGTTTCAAGGAAGTCATCTTAAAGcAgACCTCAcTGTTATaGTCtTGttGCTTTGGAAggttTcaGGCAAAgTAAGATGAAAA
>gene=isogroup00129
GGGGggTTggAGTGATTGAAaCCTGCATGTCTCCTACAACTTtCcAGTAaTTTAAAAAGTGGTAGGGGTGGggggAgTTTTTTTCtcAaAGTCACcAGTCATGCCAATTGATCTAAAACATAATGCATGTACTAGTTTTGAATCAGGTTTGGACTCGGAGAACTATTCCTTTTTTttATtttGTTGTTGTAAAGATCAGCAGACTTATtcTAAGCACATTCATCAATAAAAaGgagCAcTTAATtgAACTtgTTATGTGTATTGAAGCTTaTTAATGTCCATGTTTCaGAATAAATTAGCACATTAAATTGGAAGATTTTtCAGATtGAAGTAAGAACAGCAGTGAaAGAAACtgTGTGTTTATTCAAAGCCCTGAAtGgtAAaGttAaGgAACACAgaaaatAGaGAAAACCATGATtAcGTCTTTCAAGAAACAAATGTAAAACTAATaaCaTGTCTaTAATCTTAGATGATAGTGAAAACAAATCTATATTTGGCAAGGAATACAACTGATCgaGAAATACAGAACTGagTACAAGTGAATGATAAAGTCAAGGAAATAGAGACTATCTTTGACCCAAGATAACTTTGACCTATGGAAAACAATAGAAATCAATTACTCTCCAAGGGCTAcAtATTAAAGCAGCATTTTGCGTCCTTTTCTATGATATTTCTCAACCTCACTGAcTCCACTATGTCATAACGACATGCATAACTAGTTTATCTATATAAATCTTACTTCAAATGGTGGCATAAAATTCGAAAAAATTTGTAACTTTCAACTTtGTTTtCTCCtAAATATTTtCCGTTGGGATCCCAAtAAaCCTCGCCCAtaTATGAATATTTAAACACTACGAACGTCATTGACCagTACgtAaTacAACACCagcTTGATTTGTGTACAGTctATatGgCAGTTGTACcAGGGAGTTCCAtAaCAagcTCCCTGGTtgTACCAACGCAAAGTCTtGAATCTATTTTTagCAaCGGCTCATAACTAAACCTgCATCTCTGATTGGTtGAATTCAAACtAGTGGGTTtGGGGgAacTGTATGCGATtAaTTTTAAATGTGGAATTtGTCGTGGACACTTTTCTCATTATCTGCAAATATCcTtAaTTACTCGCCAATTAACGTTGTTGGCAGgAAtAAACTTGGCTAATATCTTAGTTTGCTGTTTTGTGAtttATATATGTAAAAAAaCTCGATGgACATGTCcAAAAAAGTGGAAAACGGCGACCcAAaCGAAAaTtGCTGCtcTAAACCTCCACATTACCAATAGtATAGCTATATTGTTCTAGTTGTATTTCAAGAATGGCTACAAGACCTCAGAACCAGATCAGCAAAAAAAaGCAGAAGTCGCctCAATGGTCTTCGATGAACTTTtGTCTAGCAAAGAATTCAACcATTGAaCAaTGTGCGCTgaGAGCCATTGAGAAAAGAATTGAGGGTATCagTGGGTTTATGGAAAACcGGAATCCAGATGTTTTGATATAgAAaCTAAACTTGAGGAGTCACAGgAaGAGAATTTGGAGCTAAaCCAAAAAAaTCaCAAAGCTagAGGAGGATCAGCAGAaGACACAGCGATCACTAAATGATATGGAAcAGTActCCAGAAGGAACAATgTtCGGGTGTTTGGtaTAAaaGgAaaTATTGGGGAgAAATCATCCTAAACATGGCAAAaGAAAGATTAGtCaTACagCTACAGCAGAACGAcATAGATCGTTGCCACCGTGTaTgTtAAaCGTATCCTGGTaCCAGCCGCCCTATCATCGTCAAATTCATATCGTAT
>gene=isogroup00130
TCTCGTTGAACAATGTATTTCGCACCGGTTTTTTATATATCGAATTATTTGTTTGCTCACAAAGAACAACAATCGTGATGcaTAAGACACTTGCTCCATAATCATGCTTTGAGACGTAGATGTGGcTttGTTTCAAGTTCAAGTTCTGAAAATTTTTCAAGTTAGctATTTACAGTTTTGTCAaGTACTTAtcGGCCTCCTTTGTTGAATTGTGTTAGTAATGATATATTTATCAtaaTTTCCTTCACTACAAGAGTAGACACTTTtaTGATTTTTcGGAGAATGTAGTCTtCTTTTGTTGTCTTCGaGAGGAATTTTAtGACGAGCTAAGCCATTCAAGAGGATGGACGAATTTTCATCTCAACAGATcTGATGTTGCAGTAATtATtAccatAaGAGAAGATGTtCTGTCCGTTGCCTCCATtGTAGTCGCCGTTtAGGTTTTCaaGTACaccaaGaGTGACAGTTCCCGTTGTATTGGAAATAagACAgtAcTGgAACTAgTATAGCAGCTTTTGCaataGAactaTagTtGATATGCCACCAGCCGCTTCTGTGGTTCTCTGCACAGTTGAAGTGACCACATGCATCATTGTCTCgTtCATACGTGCTGAATTGTTtGCCcTTGCTCTGATAgaGATAaTATCCTGCATTTCCACtGGGACTGGTCctggCttcccAGTTTaTTCATTTTGTAGTTGGTGgCCTCaGACTCTATTTGAAATtCTGTAAACTCAGcATATAAACTCGTCCCATCTGAAGTAGTAATGTCAAGTCGTAGTTTGTAatcgTCcTGATTGGTCAGGtAaTATAGTTTCTCATTCCCAAGCCAgaaGTTTCTGCTGTTACCaAAACCGTctttGTATGTAGTCCAATTTTGATAAAAACTAATATCGTCATCAGTGCGACGTTGAAAAACGGTCCATCCTTCGtCGCCGTGCATTTTGCAGTGAACaTTGAATGGAgACTCTGGCCATCCAGTGGGCATGATTGTATATACGCCATCGCCATGTCCAGCGTCATTAACAGCCTGGCAGTCAGTATACAAGGATTCACAAGTTTCACCGTCACCTTCGTACCCTTCATTACAATAACACTGTCGTGTTTCATTCCTGATATCACACACAGCATCGGTGCTACATGCGTAGtcTTCACAGATCagtCGGTTATTCAtaCAAgAACACTTTTGAGTGCAATCTTCATTAACggATGTTTCCCCACTTGGTATAACCAAGTTGGCCTCTGCTACGAAgCATTCGCATTCACTGGCATTGATGCAGTCACTCCCTTGCATTACGAAACCAGCTGGACAGATGCATCCCTCACTACCCAAACAATCACTGTTACAACCAGATTGTCCGTTGGGATCTTCACATGTTGCTGGGCAACTGCATGGTCCGTAgATCATGTTCGTAGGACATGTaGAgATCAATGTtCCGGCATTACTTTCGaCTTCCCCAATATGTTTAAACTGATATTGCCCCCATGCATCAGTTATGCGAAAACCTCTGTATGTTGTATAGAAAGAAGCTCCATTAGATAATTCTATGTCCACACGAAGTTCGTAGTCTGCTtGGTTCGTCAAATGTGATAACTTTTCATTGCCGAGCCAAAACTcAGTTGAGAGGAAACCAAATCCATCTTCATACTGTGACCAACTCCTATTGAAATTCaaagCACCACTGCCACGGCGTTGTATGACCGTCCAGCCTCCCGGGCTAACAtTGTTGTTGCAGTACACTTCAAATGGTT
>gene=isogroup00131
AGTTCAATTCAAACTGATTAAATACAAtGCTTTTTCATTGGAATGAATGATGTCACAgcTCcTTtCTgTCtCTCTATATATGTCTCACTtGTAAGCTCAATATGCTTCTAtCAGTGTAAAaCCTGtcAACTctATTTCAaTTTTTATTTCATGTAGTGATATAATTGCTAACCTAAAATTTTGCAGAAACTAAATAaCTAAAaTTTtgAAAATtgatgAAATTATTTTGGTAAACAACCAATCGGTGTTGTTGGTAATgtccAcTggcggtTttGTTTTGGCAAAATGCAATCAATATATGATGAATGTATTTGTGGTATAAATGTGTTTTAGATTGAAAGTCTTtGGgAGGTTCCTGTtCTATTTtACTTAATtaGAAaTTAATTAAAAATAAAAAgTAATTGGGAATCAAGTGATTGTAAGCTTTGttgTGACATTCTGCAAGAatTTttgTTGGGAACAAatGTTTTTTtGTTGGgATGtaCCAACAAAATGTGgTAATGAAATGTGACATTTTtGTaAAAAAAatTtCAGTGCTACTGCTTtGTGCAATACAGgAaTATCAGAATGCaTtGGACAGATATgtGAAATTCATTTGGATGCTTAGAATGGAAAATGTATATATGTCATTTTAaCTTTCTCCACGGTCACCTGATATcGCAATTCCCTGTCGAAAGTCTACATGGAGATGCCATAGGGAAgCAgAGGGGTGtAaTGcAGTATGATACATTTGTGGCAATATCTTGTGTGgTTgGGGGggaagGgTggggAGGgcAGTAGCTGTTGTATAACAATCAAGCAAAaGAAaCcACcaCTaCtCTtGATCAATATTGAGAGTACTTAtaGTAGAAGAAAAAGCAGCATGCcTtAGGTGAcGATATCAaGAGATtgaTCTTGTGTAGGTATAACATTAGCCTGTATTGTGAGATCAAGATACAGTTTACTCCTACCACCTTTAGTATAGCGAATATTGTCTATGTACGAATTTGAGTTTTTtGGTAACATTTTtGGCATTCTCtCTCTCAGATgAATCATaACATGATTGAGAGAgATCTCATGGTGTcATTGTGTGTGGAAAGTACTCTCAAAGGTGgAtCcGGgCCCATAGCCGGGAATTCTAAGTTTtGCAGGGGGCACCAACAATTTAGGGAGGGGAAGTTTGAAATAATACAAGTGTCCTGTAACTTGTTAAGATGGTGTTGTCCCCTTCCCACCTCCCTCCtGTCCCCAGTGTGGCTATGGTccTGTGTTGACCTCTATCATCATtGATTAACTCAACTGTGGGCAGTTTCTGTGGAAAGTTTGACATTGCTTCAGGTTGATTTCATTCAACCACAATTTGATCTCTgTCAgTAGCTCTAATAGGaAAAAAAGAAGCAGTTCCTcTCATGATTAGATCAAAAaTCTATCTAcACCAAGTATCttaaaaGTGAGgTAAATCTGTCTgaTGAATGTCTctAAAGTtgTTTTAATTATTAAGTTTCTGCAAAAGAaTGGCTCCGATTCGCTTTAAACAGAATTTtGTAGGCTCCTGTCGATAATATGgTGTAATCTCTTTCCTTTGTTGCTATTGATACTGTGATGTAttATTATT
>gene=isogroup00132
GGACACATGTTCGTTTGTTACCGGATCCCTGTGTTGTTAAATTTTCGGAAATTTATATCCACCATCAAACTTGACAAAGCGCGCTAAGTTTTCTGACTTTTGTAATGTTTAATAGTGCCCTCTAATTGTGCAGTTTACATCTGGGATTCAAGATGGCaGAATCCCGAAAGcTATCCGTAGAACAGCGAGCAGAACTTGAAAGAATAGCCATAAGAAaCAGAGTTAAGCTgCAATATCAACGGATGATCAATGATCCAAGAAGGCCAAACACTGGTATTGATCCGCCATTGAAAGGTGGAAcTTTGCAaGACagaaTGCATACTCATACTTCAAAGCGACCCCAAAGACGACAGTAGTAGGCCTCATcATGGGTATAGGATTACCTGCATGTCTGGTGTTTGGAATTGTGAAGAGtAAAACGAAAGAAAACGAAAGGATAGACAAAGGTTTGCAGAAGAAACCGAGAAATTATTTGGCTTTTTGATGAGAgTTTatCGtTGGAGAGAAGTTAGAAgggAAgAGAGAGAGGCAGGGAGAAGAAAGAACtGGAGCAGAACGTAATCATCATCTCCTCTTGACTAAATGATGGagCAAAGTTGTaGGAAAAtATTTCCTAGTTGATTGTGATATTAAACTAAGAAAaCAAAaGAAAGAAATCAATAATCGaTTAACATGtGAAAaCAATATATTGGGTCTCGATAAGTATTCTAAGAACATCAGCTATACAGATTTCTTATGgATAGTCATAGACATGTTATTATAATACCAAGCAACTGCAATATCAaTTTtGTTAAGGAGGGcgTGTTGGCAAtATATTTCCAgaCTTCCGgCATTGGAAAATGGTACAATTTTTGtGGTTTATGCcACTAaTATTACAGTTTTGATGTGTGATATTCCACATTTATAATTAGCgTTTTtGGAAaTTATTGCCCAAaTTTGGTTTGTtGGTTATGTTGAGAAAGGAGGATTCATTCAGTAgaGaTTGCTTGTCCAaGGCATGGATGATTagCTGCTctCatCTTTAgcTACTGAGGAGTgTTTTAACATGtTTTGCATTagTAGCTCATTTTGAGAGGAGagACAgtttagAAGACAATaTACACATtATTTGTTTGAAGaTtCTtgAAACTtGCAAATATaTTTA
>gene=isogroup00133
tcAATTTTTCGTATTACACATGCATACAAACATATGGTACACTGCAAACACTTAAACAGGAAGCAGAAAACGGGgATcTATCcATGAAAGCATATAtaTTTtACAAACATTGATTTTAGCAAAAAGATgaTTTTTAAATTtCCACTTtcAatGCATaTtGgTCATACGAAAAcGAATCAATAGAATCGTCAAGTTTACATTTTAaTAacAATTTAATTAAGCTATATTTgTGGgCAaCTCTAATGTCCTATTCCGTGGCATGACAGCCACGGAATACCTAAGCATGGATTTTTTtATGCAGGGGAATCcAGGGATATACTGCTTAACATACAAATTTACAACGTAATTTTCTTCTTTAATTTGGAATGTTATCATATTCTGTTATATATGGCGGCTGTTCAAAAGTTCTCATTATGAATTATCGGTATATATTTCATAGTAGGCCTACTTCAGGTAATTTAAATGAAATAAAaTGTCTTCTACAAGTATTATAAATTGACTTTAATGGCATATAGTGTCGTATTACACATGCATACACATATATGGTACACTGCAAACACTTAAACAGGAAGCAGAAAACGAGGATATATACATAAAAGCATATATATTTCACAAATATTGATTTTAGCATAAACATAATTTTTAAATTTCTACTTTCAAAGCATTTTGGTCATACGAAAATGAATCAATAGAATCCTCAAGTTTACATTTTAATAAACAATTTAATAAAGCTATATTTGTGGGCGACTCTAATGTCCTATTTTAGCTCTACGAAAAGCATGACGGCCACGGAATACcTAAGCAAGGATtttttttATGAAATAAGAACTCCGGGGTATCCAGGGATAAACGGCATAACATACAAGTTTACAATGTCATTTTCTTCTTTTAATTTGGAATGTTATCATATTCTGCTATATATGGTGGCTGTTCAAAAGTTCTCATTGTGAATTATCGGTACATATTTCATAGCAGGCCTAATTCAGGTAATTTAAATGAAATAAAATGTCTTCTaCAAGTATTATAAATTGACTTTTAAGTATAACAACTCTGATGTTATATACCGCATACATTATAAAACAAAACTGTTAGCAAACTGCTTATCCACTAAAGAGCCTGTTGTGTTAGAGAATGTGTACAAGTTAGAGGGCCTGACGTTTCGATCCTAGCAGGATCTGCTTCAGAGGCTGAAGGGCATTCAGCCTCTGAAGAAGATCCTGCTAGGAGTTTACAATTTGTCCATCGATGGATATTTTGACATATTAACCAATGTGGAGGATGACAGACCAACTTAAGAAGTTTGTCAGGACTTAGCTTAACAAATATTTTCTCTTCGACCGTGGCAACATGGAAGAGCTATTATAAAAGACACGAATAAGAGCTTAACTTTTACGAAATCCTCGGTTGAAAGGGAAGAGATGTCAATCCTGGCGCAATGTAATTCAAGCATGCAGAAaCAGCAAATTCACGATAATCTcTAACCTTGCATAGACTCGTCTTCATGTAGGCcTATTAGcATTTCTTCTTGCCCAGATAGCCCATATGACACCAGCGGTGATTAGATTTGATATAATCAGGGCAGTCAACCAAAGAACATGTGGAATGAAAACTTCAAAGAACGTCgcccGCctctcATGAAACTGACACAATTGTCcTTCAAAACCATCCATACATGTGCACGTGAAACCGTTGATTGCGTCATTACACGTGGCATTGTTAGCACAAGGCAACGATTCACATTCGTTGATTTGAAACTGACACAATTGTCCTTCAAAACCATCCATACATGTGCACGTGAAACCGTTGATTGTGTCATTACACGTGGCATTGTTAGCACAAGGCAACGATTCACATTCGTTGATTTCTGTATCGGGATCACAACAAACGTAAGTCAGATTGGAGTCATCCTCACACATGCCACCACTTGAGTACGTTTCATTATCACAAGCATACCTAGTGTCACCACTTGTCCTCGCCATAGTATACAGTAGAACGACAAACAGACAATGCCATCCGGTtATGGTATTTTGACCAGTAATGATACCCATGCTGGTAATGATAATCTCTTCTTACTTCCACGAGGTGATATCATATAGGCCTAATAATGTTCAaCTTCGTCTGCGgATCGTAGACATGCATGGAACAGTATCGATGCTCTTcTGTCC
>gene=isogroup00134
AAACGTTCAATCACAGTTAGATACAGTTGTTGACAATGtAAACAAATCCATCGCAGAAGAACCTGAGTCACAATCAGATGATATAGATAACAGCCAGTTAGAGcAAACCTCAACAATGgAAGGAGCCAGCCcTtCCCCcGACGCcAGCTTCATGTCCGCTGGAGATGCCAGCTTCGTCAGTCCGTCAGATGCTCAAGagCAGCTGGAGGAACAGAATCGTCTGATTGGCCAGCTGAAGTCGATGATACGACAGAGGGACAAGGAACTCACCGAAACAAATGCCAAACTATCGAAGGTTAAATTGCAGGCGAAAGCTAAGATAGTATCTTTGAATACACAAGTGgAGGAATTAAAGAAAAAGAGTTCACAAGGTGGAGATTCTGCTGAGAAAACGCCAGAGATTGAAGAAGGTTCCTCAAaCAGGGGCAAGCTTTTGCTTTTGAAAAAGAAGTTAGATGACCGTGAAAaGACCCTGCaGGTaAAAACCAtgGaaGTCGaAAAACTGGAAaCTTTGGTAAATGCCAAaCAGGAAATCATtCGTCAaCAGGAGAATGATTTAGTTtGTCAGAAAGAaTCAATTGGCCAACTCGAGgAGATGAGCCGTAAAataTCTGGcGagTTAgAcGAAGCAAGCAGACAACTAGAGAAGAAAGAGGCCATCATTGGGgCAATGAGAAGTGGGGGCcAtGGGGAGTCATTAGTCCAGGTGGTGGAGCAGGAGAATAAAGAGAAGAGTGACCTCCACATGGTCATCGAGAAGATGAGAGGCAAGATGGAACAGAGCGACGAGAAGATGTCCATCTTAGAGGCGGAGAAAGAAAGTTAGAAGAGCAGAGGAATAAGTTACAGAgTCgtCTAGATTCTCAGAGCCAGAGtAGAGGTGGCGgCGACAGTTCcCgaCagATCcAAGctcTGGAaCAGAAGGTaccAGGAGATGGAGGAGGTCATGTTGGGTCGTGaaaaGGTCATGGAGGTCCTGCAGACGGAGGTGGGAGAAAAGGAGAAGAagATcCTGGAACTGTCGTCGTCCGGGAAgGCGTTaAACGAGAAACTGGAGGTCATGCAGGAGCAATTCCGTTCCATGCAGGAGAATTTTGTGGCgAAGGAACAGGAGTGGAACTTGAAGAAACAGCACctTGGAagGGCCAGATAACGTCGAACggaAGgaAAAGCACGAGAAAGAGACGATGGAGAAAAACGAAGCGgTCGTtGCCTTACAGAGcGCCcTCATCAGTAcGAGACCGCTtACAAACAGGCCGGCGAaCAGTACTCGgCTCTAGCGGAGAATTtGATCAGCTCaAGAGAGAGTTGGAGAAGAGtCAaCAaGATGTAGAAgAGGCAAAGTCaGgAGAATGCGGCaaaaaGTGAGAGtGAAATATCGAaGGCTCGGGAAGACCTCGCAGAGAAGGCCAAGGAGATGGAAGCaTTGAAGGAGAAGTTAGGAGAGAAAGAGGAGGCCGTAGCCACGATGGaGAAGGAAATTGaaaGTGCTCACGTGAAAGCAgAAGCgAAaGATGACtAAaCTGAAGACACAAGCCAAGGCTAAAATTAAGAACTTGGAGGAACAGCTTGAAGACCTTAGAAAGGTGGACTCTTTGGCAGATGAAGTCAGTACTTTGAAGAACCAGGTGgCAGAACTAGAAGAGGAgAAAggAAACTTACAGCTCAAGTTGGtCgACTTTGAAGAAGCCGTCGCCAAACAAGGATCACTCGAGGATGAAATTAAAAACCTACAGAAaCAAAAGACCAACCTTGCCGAaGAGAaGACGAATTGAAGAAGaTGCTCCTCTCGAGAGATCAGGAAAATtCCTCCCtcGAGgAAGAGATCTCGgATCTTAAGAACAGGAtcGAGCAGAATCAGGTGGAACATTCCCAGGAACAAGAGACGAAGATgAaggACTTAGAAGAGAGAATCGcgGCTCTGACGTcACAGCTGAGAGAGCGGGAAGAAGCTCAAGAAGACGAGATGAAATCCCgGGTCAGTGTAGAATCACGCTTGGTtGAGCAGTTGGATTTTAGAAAAAaCGCTGAAGCGCACATGACCTCTCTGGAGGAAAATGTGAACCATTTGGAAGAaGAGAAGAAAGATCTGGAGAAGAGGGTGGAGGGATTGGAGGCAGAAACGgAGGCCATGAAaGAaGAGAAaGTGACGACGgAGCTAAAGATGGTACAGATTGAGGAAGAGAGGGATGGACtGgACAACCAtAGAGTCAaTCTGgAAGAACAGATTCAAGATTTAAAGCATAAGATGGAGTCAGAGTTTTCGtCTTtGGCaGAGATGGAGAAaGaGAAACaGgAATTgACagAGGAcagAGAGAGACTTcaGAGAGAaCTGgAaGAGATCCGACAGTcTtGGATGAGACTGAAAaGGAAaGACAAGAACTAGAgCAAAAaTTTGCATCAGAAGAAACCATCAGATCTGAGGTAGAaAaGAGgTTgCAaGAGGcAgaGGAATCTGTGACAAagTTAaGaGaTGAGaTGGaaaaAACTAcGgAGAACTAGAAaacTtGAAAGAAaTtAATAAaGAACaGGCTGACAGTCTCGTCAAAGTTCAAGAGGAATTtCAGAATCTCACagCAAAATcagaAGAAGAGGAaAagAAATTGAAACAAGACTTGTTAGAGATGCGAGATGCTCTGgAAaGGATTCAAGAAGCTAAGGATTCAACTGaTAAATTaTtGAAGGAAAGAGAAGAAAGTgTGCAATctCTCTCtgagCAGTTGACTCAGCGACAAGaGgAAGTCCAAGCATTCAGtGAAAGATTCGCTCAACGaGACAGAGAacTcgCCGAGGCCAAagTGGAGTTATCGCAGACTGTCAAACAgAaGGAAGATCTAGAATCAGCAaTAGAAGCCCTCCAAACAGACaTAGAAGgcGCTAACAATCAGATAGGTAAtGAGCGAAACATTCACGCcGCGgAGAaGgAGAAGATGgTcTctGAaGTACAaGAAAAaGTtAaGGAAATTGgAGActGAaCGAAAAATACGAGAGTATGCAACAGAAAATGAAGAAACTGtCCGAGGAGTTTGATTCTGTGAAcGAGGAcGTGAAAAACcTGAAatCTGATATTGtcgAaAGGGatCAGCAGATCAATTCATTGGAgACActcAaCAATCAgAaGGAGAGAGAGTTGGAGTTGGtcagAGAAGGCCAGTcGgAAGAAGGtAAAAAGGtcGAGTCAAAGATaTCGTCTCtaTTGGTtcAAATATCAGAGTTGGAGAACGAGGTCACGGCTAaTCAGAATAAATTGTCAGAAAAAGAaCTGCAGATtAATTCATtACAaCaGgAAATGAACaTGAAGGGAGAAGTCaCCAAGAACAAAGAAAGTGAGTTTGAAGCTGAGCTTCAGAAAtaCCAGAAGAATTTAGAAGAGAAGGAGgTGCAGATAAACAGTTTACAAGAGCAaGTCATGTCTTCGCTGAaGTTAGTCCAAGAGAACGAaGATTCACATCAaGAATCTATGAAGTTGGAGAAGCAGAGATATAAAGATGAaGAAGAGAGATtGAAAAGCGAaGTGCAGCGAGCAGATCAAACAATCGCTGGTTTGGAGGAGAAaTCTTCTGgTCTGATacAGGAGTACGAGGAgAaGGTGTCCAATTtGAATCGtATAaCGgAGGAACGTTcgAaGgAGTTAGAGGAGAAaGTtGgAGAGCTGCAGGTGGAAGTCTCAGAAAaGGAAAaGATTTCTATgAAACTGGAAGAACTGATGAAagAAAAaGATACGAAaGAGGCAGAGTATGTGGAGGAGATGGGAAGgATGGAGAAGGAGTTGgAaGCCAAGATGTTGGAGGTGGAaTCGCaGTCCAAAGAaGCTCAGGGGCGACAAGATCAGgTAGAAtCacTCCAAagaGAACTAGAGGACCTAAGAAaCTTtGTCTCATCAAaGTCAGATGATGCAGAGGAAATGATCAGgATGAAGGAGGgATtAGAGAAACGAGATTCTGAGATAGCGGTGTTtCAGCGTGAAaTTGAGATGTACAAAGACAAATTGAGTCACTTGCAGGACGAGCTCAACCATTCTGTGCAGGTAGCAACGGACAACCAGTCAGAACTGATGTCTCTGCAGGAGGGATTGACAGAGGCCACGAACAACGTCCAATCTCTCACGGCGGAAAACGACGGTCTTCGACAGAAGGGTGCAGTGGACGTGGAGAAAGTTCAGAATGAACTAGACGAAGTGAGACAGCATTTGGAAAGTCAGTGtGAGAATTTGGACAGCAGGAATCGACAACTAGAAGAGCAGTTGCAAGAGAAGGTGGAACTCGTTGAGGAACTCACTCAAAGAGTGGTCGATAACGATGTATCCTTTCAACAGGCTTTGCAGGTCAAATGTAAAGAAATTGAGAATTTACAGGCAGATTATGAGAAAGTCAAGTCAGAAGCaGAGGGTTGGTCGAAATCATTGGAGGAAAAGAGGGAAGGCGATTCTGCGGAATTCCAAAATTTGGAAAAGAAGGTAGAAGTTTTGGAAGGAGAATTGCAGAAGATGGAGACTGAAGTAACCAAAGCTGAACAGGGGATGACAATTGCAATCCAAGAGGCAGAGGATACGCAGAAGAAATTAGAGGAATTAaAGAAGATGAGGGAGGAAGAGAAGGAGGAAAGCGACAAAGTGAGAGAAAAaCTGAAGGAGATTGAAGAGAATGAACAGAGTTTGCAGAAGGAGAAGCTAGATTTGTtAGGTGAATTGGAGAAAGCGAAGAATGTCAGCGAAGGGTTGAAGGATGAGTTGAGTCGTGGTGAGGAAGGTTTCTTGTCCACCATATCTGCTTTGCAAGATTCACTACGGCAGAGAGGTGAAGAGACCGATGCACTTAGGAAaGAGTTTGTGGAaGTGAaGGAGATGGCAGTAGTCAGTGCAGAAGAGATAGTGAAaTTACGGGAGAACTTGAaGGTATCAGAAGACGATACcATCTCAAAAGCACAAaTGGTtGAGCATCTGGAGAAGCAGCTCGCAGAATTACAGGAGAGCTACCAGCAGAGGGAAGTTTCTTtCAATgAAaGTTTCTCTGAAATtAGTGACAAACTACCAGAGCTTACTCAAGCAATAGCTGTGAAGGATTCTTCCATGGAGAATCTGAATGTtaCaTtGGCAGAGAGAGAAAAGgAGATTACcGACTTGAACGAGAGTTTGACGTCAaTGACCGAAGAGCTCTCTGAAATGAAGGAGAaGCTGAAGGGTGTGGAACAGGAAGCCATTCAGCAGGGTGCGGAGCAAAAGGATGAGGAGGTAGTCACATTGAGAAAGAGCTTGGAGGACAGCAaGCAAAGATATGCTAAACTGCTGGTTAAGGCAAAGGAGCTGAAGGCTAAAATAGTGGCAGTGACTGAAGAAAAGGCTAAaTTGAATGCAGCATTAACTGAGGCAGAAaGTTCcTCTAAaGATAaGGAGGGTGAaGTAGTAAAACTACAAagTGAACTGGATGTAACTCTAGAGAAAGTTCAGAGTTTGATCGAGGAGAAATCACATTTGATAtcGGATCGAGATGGTCTAACAGAGAAGCTGTTGGgAAAGGAGGAGGAAaTTGAGAGATTGAATGAAGAGGTGAGAGAaGTTAAAAGTGGTGAAGAAAGTAAGAACAGTGAACAGACAAAGGTAGCAGAaCAATTGaCAAAAAGTctAGAAACAATTGACATGTtACAAGAGGAGCTGAAGGATTACGAGAAGAGGGTGAGCAATTACGATGtcGAGAAGAAGGCTCTTGAGAAAGAGACGCTGACCTTGCGAGATGAAGTGGAGGCACTGAAGGAGATTTTAGACGAACAaGgTCAAAGGTTACTAGTCCAACAgaaGGAGATGCaTGCACTGAAAGAAGGCCAaCAGGAGgAGAGTCAGAGATCTTCAGTTCAGCAAGAGGAAATAAAAATGCTtAAaGAGCGATTAGAAATGGAGGATCAAAGGCTGCAGGCTCAGAAGGATGAGGTGGATGGTTCTGTCACAGAGATTAATGACTTGAGAAGTGAGAATGAAAGgCTGCAATCAaGCTTGgAACTGGTGACAgAaTCAGAAGACAGACTGAGGGAGCacTtGTCaTtGAAAGaGTCAGAGATTGTGAAGCAaGCAGAAGAATTGGAAGACGTAAAAaGTCAGGTTGAGAAGTtAGAAGCAGAaAAGAcGAACCTGCAGGGgATTCTACGAGAGAAAGAGGAAGAGCTCTCGTCAaTGGTCGGCCAACTTAATTCTTCTtcTaCcAGTGctGCCGaCTTGGAGACGATAAAGTctGAAAAAGAGGAATTGGAAATGTCCATCAGTGAGAAAGAAGAGaCGTtGGgAAATTTCCTCAAGACTGTGTCTAGTTTAGAAGATCAGTTAAATCAGTCTTCTTTGGAAACGTCCGCATTAAGAGAAAGCTTGGACATACTGAGGGATGAAAAGgACCAGAGGGAATCGGATCTGAGTGCAATGGAACAGAAGACCAAGGATCTGGTCTCGCAGAACGAAACCTTGAACCGATCTCTGGACGTTCTTCAGGAGAACcTACGGgAGGAGgAGAGGAAGAGTCAACACGGAGCAGAACTGAATGCAAAGCTGAAAGAGAAACTGCTGAGAATCAATGAAGCAaGAAAAAATTTAGCTCAAGAGCTGGCAGAGATGAAGAAGGAGAAGGATACATCTGTCGAAGGTTTGATCCAACAGAaGgTGAGTCTCGAAGAGGAATTCACATCCGCCAAAAAGGAaGTGGAAACTCTACGCcAGGCTAGCGACAGAAGTTCGGGGgAGTTTCAGgAGAAaCGCCGGGAAAATGAGATGCTCCATAGCGAGAATGCAGCGCTGAAGAGAGATTTGATAGATGTCAGAGAGACGTCcAGTAAACTCGAAAGCGACCTTACCGAAATGGCGGCGgAACTAGAGAAGAACAAAAGGGCACTCTGGGAAAATGACGAATTACTCAAGAAGGTTCAAAGTGACAGAGATTCGCTAGCGTCAGATGTGTCTCGGCTGACAGCAGACGTCCACGCGAAATCTAAGAACCTGCAGAAGTtGCAAGCCCACAGTGCAAACTTGGACGAGAAGATAAAGACAaTCACcGAGAAACATCGAAAGATGAAAGCGGAGTACAACGCcAAGGAAGCGAGATGGGCGGAGGAGtCCGgCAACCATCAGAAAGTGTCAAAAAaTCTCGAAAACGAAGTCGAGAATTGCAACAAACTCTGGGAGGATAAATATCAGAAGGACACcAAATCTTaCCGTGAAAAAGTGGAaGAATTAGAAGGCCTGTTagAAGCAGAGGGcGCcgAGAaGGATGAATTGGAGAAAGAAAAGGAAGAGTTGgAAGCAGAGAAAGAGAACCTTTATCAGGAGATCATGACtcTAgAGGGGAAAGTGTCaGATAAAGACAAGTCTGCAGAAGTAGCCGAGAGATTCAGAAAGGAaGCTTTGGAAGCTCAAGAGGCgAaGAGgACAGCAGAAGAAGAGCTGGAAGAAATGCGGAAGGAACACGACGTAACGTTAACGGagTTGCGAGAGATCagAAACGAAaGAGAGAGTCTGCTACGGGaGgaGagAAGGCGAAGGAACGGAATTGAGCGACTTGAGGTCGAGGTTGGAATCGACGCACGTTGAATCATCCGAtcTGAGAGAACAGTTGAGGGAGCTCGAAAGAGAGCGGGACGGTTTGAGTCAACTTTTATCGGACCTGCAAAGTAAGAGCCAAGATATGGAGAGAAGAAATTTCGAATTATTGGAGGAGAAGaaa
>gene=isogroup00135
GACATACAACTATCATTACACTGGTGTAAGTTGTAGGTGACCTaCCGGCACTGTTCCATACATTGTGTACCTGCAGTTAGCGTGTACTTGTACTTTCGTTaCAACTGCAACAGCAAAATTGCCTACATTAGGTGGCGAAATAATTTGAGCTGAAAGGAGACGAATTATTCCATGAATTTTGAAATCCTCCCGTCGCACCGTTGTCCACGAAAAGACGATCTCACAACAAGAAGTTGCATATTTtGTATTaTTTGAAACAGACTAGGCCTAACCTACAATAGTAACAGAAATTACTTGAAAATGGCAGAGACAGTAACGAAGACATATACTCTCGAAGAAGTTAGCGAACACAGAACTACCGGCTCTTCTTGGCTTGTCATTCATGATAGTgTTTATGATGTTACTAAATTCTTGGATGAGCATCCCGGTGGAGAGGAGGtTATGCTTGAACAAGCAGGTGGtAATGCTTcAGAATCGTTTGAAGACGTAGGTCATTCGCAAGATGCCAGGGAGTtGATGAAGGACTAtcCTTATCGGAGAATTAGATGAAAAAGATAAAGTGAAATCAGCTAAaGTAAAGAGAGCAGAAGAACTACCATCATCGTCAAaTGAtGgCGgTGCTTTTTGGAACTGGATTGTACCAGGAATTATCGCGCTAGGTGTCGCCTTAGGTTATCGttACTTCTTTGCAACATCCAACTGACGTCTCTCTTCTGTAAGAACATTCCAACCGCAGGTtCAGTTTTGATACAGTTTTTGAGCTGAGACAAACAAATTCAACATTAATGAATACAATTAATTGAAATCAGTAGGaATATcTTTGGGCATTGAACAGATGTTAAACTTGATTTAATTTTAATGCCAGATGCTTAGCTTAATTGTTGCATCACcACTGTAACCATGACGATGCTAGAGGGAGGGGTTAACGAAAAAATTgTTGTGTATTGACGATGAAtTTtgAACTCAAGTGAaTtGAAAGGACCAAGgAaGAACTTTTCTGAATTTCAaggTGGGGTATgGgAcACAACACCatCCcTTtCCcGATGGTAAagTACTGGAATTGACCcATTAtAGTAATATCTAATAAATTTGGTTTTtCAGATTTGATCATTTTtCAAATTAAAGAAAGTAGTAAtAGTTTTACTGTGTTAtTTTAAAGTTAACTGCTACATGATAATctCAgagTATATCAagGGgATGTTaAaTAATAAatCTAATGAGGAGTGGTCTCTGTAAAaTGTCTAGACATATATTGGTTGCTATGTGACGTGATATACCAATATGCACTACCATCATGTGTGATATTTTAAtGTTGGCAAAACCTaGACAACAGGAGTATTAACAGTGATCATGCATAAATAATCATTTAtAAaCCAGAGACAGAAaGAGGTAAaCTTTtGtGTTAGAGATGGAATTTTtGtAGCTTTGCTTTTTAAGCAGGTCTTGATGGTGAATTTGAGgTATAATGTAAACTTATGACCCTGTAAGAATCTACTACCAACTAATACTAAAAGCCCCAATTATAACAGACTATTTACAGAACATAATTTGGTTACCCTATATAAACGTAACAGGTCTGAATATGTCATCCATAGGCAAAATACAACCCACCAAAACTTGCTTGCAAACATTGCAACTGCTTCTTGTCCTTTGAATCGATAATGTAGAGTACAAAGATGTTTCCGGATTTAAAATGTTGTAAACTTACAGATTAACTTGCAGTGTGGGATGAGGGCTATGTGTCAACAACaGTTAaTaattcgCTTAGcccAACCAAgGCttACCAATAaTTtAAgATTTCTGGTAGTtcTAtTGTAATTGATGATTGGACACtGGTTTGTAATATGTTAGTCGTATTCCTCTAGCTTCTGCTTTtACTTTTGCAAGACTGATTTCAAACGTGACAATGATCATGTTaAGACGaGCTTTCCAACTAcTTACAGACAGTGATAACAGAACCATGAgAAACATTTCtGTTtGaTCAAATAATTAATTtGAAGCAGTTTTGGAGGTATGATAATTTGTAAaTGAaTACAGTAAGAAAGGGGTGAGGTAGATCAAACTGTGGTCGGCCCaCTCTTTAAATAGTCGACCCAATAGATATTTTGAaTGCTCTTGGGGTATTTGATCATTAACTGCATACAGTGTATTATTTATAGCATATAAAGGGTCTGTGTAtgATGCAGGTTTCCCTGTATACCCAGAGACCTACCTTACGACATGTACTCAAACTACCTGCATATATTCTGTCTGTTtATTAACATCTCTGCATtCGCTTtCAAATATGGCAGCACAAGTTCTGCAGACTTAAgAAcTGCaGATAAACTCATGCACAAATAAaTTaCTGGGTTTCtATTCTAACTTGTTGATGAACTAGATCTGTGGTATTGTTGAACTAGATCTAACAGAGTTGAACTAGATCTAACAGAGTTGAACTAGATCTGTGGTATACTATGAGAAACTTTGATGCTTTGGGAAGTAGTGGGCCTGATGGAGTCTGGTTTACAATTAGAAGAAAATATTTACTATTAATGGTCATATAAACAATACTAAGAAAATTGGAAAGACTTGTCCCTTGACAAATGTTGTATtCATGGCAGAGaAAAaTATAAAAAGGTTTTCTGAAACTAATATGATATATTGTATCCAGATTGGGATTGTTGAATGTCAAACTGTTTTtATCCTAAAAAaaCATTGTTGTTGTGTACAGTGCAGGGTTCTCatcGTCAAGACAAATACGCATAACTTCTAGCTATTTATTGCTGTAGCAGCACaACAGTTATAATaTTCTGGCAACCAACAATGGGTAAGATGAACCCCCTTCCCAATATCATCTTCCAAGCACCAGCTGGGATTGTTtGGAGTCGACTCTCAACCGGAGCATAAAGCTGGTCTCAAGTTATCGAAGGGTGTGGTAACTACTGTGTTGCCTGGAGATGCTGGTGTTTTAATTTtaaGCCACACGGAAGCAGGTGGATTATtACGGCTGTAGACACTGAGTTTGGTtaCAATTAGCAATTAATCTCAGACTCATTATGTTAACTCTGTTcaaTAGTCAGA
>gene=isogroup00136
GCCTTGGATTAATACGTTGAGTTATTAAGTCAATCAGAAGAGCTGATTGCTGgTCTCCCTCcAGATCTCCAAAGTTATTGATGCAGAATTGtCGAATATTTCTGACATTCTTCGTGTTTTTCTCCGACCCTTTGGTtaCCTTTTtcAATTCAAAATCTCGAATGGTTAAATAGTCGGTCACTTTTTCTTCTCCTTTATTTTCGATTGCGAAAGGTCCAAGTTCAGCGCTATCAGATGGCCAGTAATTGGGATAAACAGTCCTGTCAcTtCCGTGAAATGCAACCACTGTTTCTGCCTTATAATCAaatAACATCCGCCAGAAGTCCGTATATGTACTCTCCAatGGCGCTTGagTtGCcATGAAGAGACTTCTCTTGgTGTAACCATTgaaGAAACATGCATTGATGTAGTTCGTGGATGTCTCATCGTCcTCGACTCTGGTTTGgAGTAATGGTCTGTTGATATCATCTGGTATGATTCCCATATCTCGGTTTTTGTTCTTGTTTTCTGGTTGTAGTCCAGCTTTGGTCTCTTTAGTATCCTGAAGTTCCGGGTGCAAAAACtCcAACAACTGAAACTGTTTTTGCAAAGCTGACATGCTATTGTCTTCTCCAGGGGAACTCCAAACTCCAAGTTTCTCAACAAATTTGTTTCGCGGGAAATTAGTCCTCTTCAGTCGCATGTATATCAGTAAAGATTCGTAAACGAACCGATACTGTGTCACCACTTGTACTGTGACCATTCTCTCTGTTCTCATCTGATTGATAAAGTTGAAGATATCGACCTGTTTATCTCGTTTCATCATTTGCCTCATGACGTCTAGTGTGATGACTGTTCCGGTACGACCACACCCTGCACTGCAGTGGACCACAATTGGAGCTATGTCAGCAATTTCTTCATCAAGAGATTTTTTCCTCTCcAGCCTCATCTGTTTAAGGATTTCCCAGATGGGTGTGGCCGAGGTTATGTCAGACATATCACCCCAGGCTGTGTAATGATATTGTCGGACATGTTTCTTCTCCTCAGTTCCTTCCTGtGTTAGTTCAAAGTGACGtACGGTGTATTGTAAAGgCTCCTTACATTCTTTAACGTTGTGTACAGTTATCGTACCATGGAGTGCCTTCTTGGTTTCATCCGGCCAGTACTTGGAACATTTTTtCTttttATTTTCAATAaGGTTTGCCAACATTATTATCTCAGTACTCTCCTCCTGCCAtATCATCCTCCAGAAATCTCCTATagTGCtctCTAGtGGTCCTTGTGTAGCGATGTATGCCCTCTTCCTGCCTtGTAACCCGTAATGTAGGATGCATTGATATAaTCGCTGCCCAtCCcATCAGTCAAAACGACCAGAGAATGATCATATGGCAAGATATTCTTGAATCTATTTTTCGGTTTGTtGgATTCATTTTGTGAATACTCGTATTTGGCAGTTTCTCTACcTCTGAGTTCaTCGTATTCACTTTTGAATCCATCTTCGGTAGAGgCAAGCTGTTGGACAACATTGGCTAATTGACCCTTTCGAATGGGGGCGCTCTTCTGCTCCCCATCGTCAGTGGACGGTGCCGACGAAAGGTCTGCGTCTTGAAAGTTGTGTACTACATTCTGATAAGTATGATAACTTCGATTctTgATTTGAtAACagCCGctTtGTTTTCgtCATTTCCTGAAGGTGTTCCTCCATTTGcGGTCTCaTCGTTATGAtTTGCCGAAGTTATTAAGGTGCCCTCAAACTCCTCAGTTTGATCAGGAACTTCTTCcTTTAACTTTCTTGGCTTCCGGTTCTTACGTCTGCAGAAACACCACAGGCATATGGCCGTGCAGACTaAAATGACCAGGAAACCACCGCCtCCGACCAATAGTTTGTTTCTAAGAGTCCAACTGTCGCTACCTTCTAGCTCTGATGCTCTCTTCTCCCTTtGGAACCTTCTGTTCCCATCTAATGTTGGCAGATGATCAAACCCATTGATTTTGAAATCTTCTCGATAAaCCAAAGgACCTGCTAATTTTCGTCTTCcTgCGACtATGCCgATCCtCTGcTTGGACTGTCCGTATTTGTTCTTCTGAACCAATCCCCCAAAAGCTGCAGTTCTTGACGACCCTAGGGTTAAGTACAGTACGATAAGTGTGACGACTACAGCCAATTCCATTTCAAGAGTTGTCTTGAGGGgAaGAAtgTATATTCAACAGTTGActGatGTTAGAAatCAAAaGGGTTAGCAAGAGTAACCCATTCCTGTCTGAAGTGAGTTCTTGCAGAATTaCCGGGTATCAAAGTCCATGAaCCAACGAATGCATTAATGCATTGATATACATACAGTTCCCTATGACTGGTGTACCTGCATTCAGTTAAAGTTGTTCCTCTTTGCGATCAC
>gene=isogroup00137
GGGTTTGAAAATTTATTTTCCTGATATCAACTTCCATaACATTTtcTTTcccTCTGAAGCcTTCTGTCTTACAATAAGATTaCATTTCTTCAAATGcGATAGACAAATGGAGGTAACCATACTGGTTAACACAGAACCAActCTCAGGATATGGTCTCTATATtAAATGAACATTATGATGCATGCATGGTGGTGGTAATCACATTTGGGAGGGCTGTACTTTGGTTGGTTCAAACTTGAGGTGGGTTGTGGATGCTGTCCACATCATCTGTTCAGTCTGCTGCCTGCTGGGGAtTTTtGGGTGTTTTGACTCAATTTGAACTCCCTTCACTAAtcAaTGTCAATAtGCTTTGCTTTCAGTCGACATCCCcAGTCAGCCcTTTGGTGATATGGCTGCTCTACTCgCTATCTTCCTCTCTGCCTGTTTATTCGGGAACTCCATCATTTCTGCTCATTTGTTAAAaacTtCccGgtcTtGGAGGTCTTCGGTAGACTGGTTCTTCTGTtCGAATTACCTCTGCCTCTCTTCTCATGAGTGGATTGGCATCTCCACcGTTtGGATCCATTAATACtTtCACCTTTGCAGGTGTTCGTTCTTCCCTTCTCCCACTTCTCTTTCTTCATCTTTGGCATCGTcTTGTCTCTCCTCTATCCTGCCTCTTGTCTTGGTTTTCCTGTTGTTgGtATTTTCATCAATGCCGGAGACTGGAAGTAAATCTCCCCATTGAGTGTAGCGAGCACATTTGTACAGGTCCCGTTCATGCTTCCCTTTAGTGATGATAAGTTCCTTCAACTGTCCATCTTCGTGACACAGTCTGCAGATGGTGTGTCGAGAACGGAGTAGAACGGGACTGATCAcTCGGGGCCAgACAGtACCTTCTtGTCTTTTtCCTTTTCTCAtAaCTAAATATGAatAGTTTTCCACTTGCGTAACTTTTCTTTTCAGGTTtGGTACCTgCAGTGGCTCATATTTTtGTTCAAAGTTGCAAGGTATCATTTTGTCTCTTGTCAGTCTCGGACAGATAACGTCGTGTGAGCAAGGAGCAAAGACGTGGCCAAGGTGGCCATCCTTCCATTCTTCCCTCAGCTCTGAATCACtATCGCCTTTAGCCAAGATCATATTTCTAGCTTCCATGAGGGTGAcGTAGCCCTCCAGGCTACCGTTCTCAATCAGTATCAAGAAATCGTTTGtTTTCTTCCATAAAATGTTGACAaTATTTAATCTTTCCTCATGTGAATGGATTTCCAGGAGAGAGTTGTTCGATATtGTGACATCATAAGTGACCTGAGGGGAAACTGGGAGGAAAAATCTCTGATAAACACCgCGGATCCAGAAATCAGCTGGATCTTCTCCTTTACAGTCCGGCTTTAagAGAAGCTtCCCGGCTAAGTTATGCATGGCTTGGGAAATGTCGACACAATAGTACTCCTTAACAGCTTCgggAAaTATGGCATTGGTAGCCCAAATTGAACTTCCCAGACCAGACCCAAAATCCagaaCTGAAGAAGGTTGGTaGCTGGGCATTATCCGttGAAGCTCATGTAGGACTCTGTAGATTATTGCATAGTTTGGAGCCATCcTAGCTGCTAAaTaGACAAAActAACATTTTCATCAAAAcTGATTGGTTTCCAGTGATACAGTCTATTCctcAGTTTGCTCTtGACCTTATCTtGCAACTtCTTTTGAGCATCCGAATCAAGCTCATCTTCATCTGTCGATCCAAGCTGCTGTGTGAAATACTGTGCTGCTGCCcTCACTTCTGAGTCTTCCGTTGGTcTCTTCcTACTcAATAGGTAATTaGTCAAAGCAGAAACTTGAGAGTCAAGGTTTCGAATTCTTCTCTCTTTGAAGATACCAGTAACATTAGATTGCAAACTTTCTGGAAGTTTGACTACTTTCGGCTGTAGTTTACCAGGGTGTCGTCTGTATGTAGAACCAGTCTTGAAAGCGAGGGCTGCTGTTGAATCTATAGTTAGTTGGTTTGTAAATGTTACATGAACAGATTTACTTTGAACTTTCAAACGAtaGAGCGTGCATAATTTCTTCCAAAGAAATTTGCTTTTTAGATGATTGCtGGGTAACATTGTgCCATTTTCTGTAAGTTTCACCTCGTTAAAAGTCTTGTTCAATCACtaGgCcTAGGGGCAGACTTATTAAaGTTTGATGGTTGGCGCAGGCGCTTCATGCACCCACGGATGTCATTCTTTCAGCCC
>gene=isogroup00139
TTAACAGTGTTTCTATTATttCTGTTACAATTCGGTCCTGCATTTGGTCAGCcTGATCCTCtcTATGTTGCTGTGGTAAGGAGTCctGTagCAACCAcAAcAAaTCCAACTAtcATTGAAGTAtACAcAGGTgaTtCCcAacAGCCaGTGTAACATTTGATAAAGCAGTGGaTCgtCcAGGATCtGCAgcaGGTTgTaGgTTTACAcTCAATgATCCTAGAGTACCAGaTGAAGcAATGgAAaaCAtcAaCAGTGAACCtGCTACTCTTACCCTACCTACTACcATgAcaaaGCTGCAaGGACTGGTATCTACACCATCACTGTAaCAGAagatGAAaGCcCAGcTGttGcaTGgaGGgTCTtAGTGACAAaTgaaaaGCAACTATtAAaGCTTTGGAaTATTCcACTGGTGCATCAATGGGcGATagcGTGACTGTCATGGTTGAGTCAAGCGTAGATACAGCAAGgCTTCgTTGGAGGAGAGATGGaGTtaGgAaTCCAGACGGgTCAACAGGCAGCTCCTGTatGGGAAAGACATCTTGTGGTGATgCTAGTGCTTtcgAAATCTGTtGTCTTTGAGAGCCATGAAAGTGGTcAATACagTAAtCAAGTCCATGCCATCATGAATGTgATTGTCAGAGaATGTCCAGAGAACATGTGGAGTCCACCTGACTGTAcTAATACATGTGaAcCTTGtAtTAACGGaGGAgtttGCTCAGAtTtAACTGGTCTgTGTCTTTGTCCTCcTGgATTCAGTGGAAACAATTGTGAAAATATTCATGGcaGgAaTGTCTTtGGTCAGAATGCTGAGTATAAATGTGATgaaTTCTagTGAtGACCaTGCTGATGGATGTCAGGGTGCAATCATCTGTTATCCTGATCCTCTTGGCTGTTTCTGtCCTGCTGGCTATAAAGGAcTAAACTGtACAGAAGagTGTGAAgAGGGAAGTTTGGtGCTAACTGTAAACAGGAGTGTCATTGTGCAGATAACtcTCTCTGTGCTTTAGACACaGGTGTGTGTGAaAatAACCAATGTGAGGATGGcTGGaGaggaacAAACTGTCAaTATGgCCcATGtCcTGctGGttattATGGTgaCTTCTGcAAtccTAaCcTGcTCCTGTTctGGTGGAGaggATGCATGCAGTGAAGTTgGGCTAACTGTGCCAATGGaTGTGCTGTACCCTGGACTGGGAcAGCgTGTAATcaaaacAAtGGTGCAGGgAACATCATCCTAACATATgtcAGAGTGAACTCTGGaCAaGCAGCTAACGTgACctGTACTGTTATTAGGAACCCTcTGGTagCacaGAGTGACTTGGTACtgagTCctATtGGTACATtACTTACTGCTGATGAAGATGCAAGAAGTTATAACCAAACAaaggttGTGGAAATAACATTAGAGACAGTCATCCAAGTGACTTGCTCCGTCAGTGGTACTGAGCTTATGGAGACCATCAACTTAATACCTTATGTGCCTAATCCTccAGGAaaTGTGACTGTTACTGTTAAGGCAGAGACTT
>gene=isogroup00140
GGTATAACCGAAGTCAGATTCGGCccAttATTAATTATGTTTTGTATGTTTGCAGGTGGgAAATTGTACTGTTtATTTAGTATAACCAAGTGAGATTCCATTTTTAATtGTTTAATATGGTTTCAGGTGGGATATTGtACAGTTTATTTGATATAAACAAGTGAGATTCCATTATTAATTATGTTTTtGtGTATTCAGGTTAGTTATCGTACAGTTTATtAGGTATAaCCTAAAAGTCCGCCTACTAAACCACGCCCCGCCAACTGACGAAAAGAGGTGGAAGTGTCACTCATCATACACCCAGCCTTCAACCCTCCCTTACACcaTCCACTTTCTACAACAGCGATGTGATACGTATATATAAATCATAATGGGCCCATTGTTCAATAATGTATAGTCTCAATGTCTTAAGACAGCACATTTGATAACACTGCAAACACAAaCTACACcTtGGTTATATAATTTTTATTTATGGTTAATGAAGGGGGTCTTAATTtAAaGACTGCCATAATGCTATGACAGATGCACCTTAAAAAAAaTTcGGTATGCTATGCTAAGGTTATTTtACTTCTTAAAATAATAATGAATGAGATAATTACGGCAATATATGCTCAGTAATTACAATTTTATAAACATTATGTATGTTTTACTTCATTCGTAGTTATTCTTACAGCCCCGCCCCCTCCCAACAAACAGCTTCGAATTCGACACAGGTAAGaGctaAcGTCaACTCAAAAGTACGTGACATGCACGGATTTAGGTtACGACTTAATTATGCATGCATAATGTTTTAACGATATTCGGCTTATAAGCAGTCATGCAATAAAAACTGATAATTATGGATAATGCATGCAGTAATTATATCAGTTTAGTGAACCACCTTCTCATCAATTTCGTTTTCATGGAAACCATAGCAAGTTAGTTGCATcTCCAGTAATCCCAGCAACATGCGTCTGATCCGGTACGCGATTTAcagCCACGCTCACAACTGCACTGGCTCGATTCACCACAAGGGATGGAGCCACCACATTGAGCGTCTGCAACTGAACACATCAAGGCCAGGATTAGGCCGATGGTTAAAATGAGCATAATAGTCCCGTTGTTCATCTCGTCAATGAGTTACTGTTATTGGcAAAGTAGAAGTTATGACTTCGTGCTTATTCGAATCTTGTCTCCCCG
>gene=isogroup00141
GTATTCACAAGAATTAATTGaCAAATACAGAATTACTCCTAGCTTTTACTGAAAACTTATCTTTTACCTTGTTGCTAAATACTGTAAAAaTAAAACATAACTGGAAAATATTTTtGAAATtGCTAACAaTCCATCTGGCCTTTTCAGGgCCGTGgATGATCTTAGgCAACGAAAAGACAGGATCGAACATTTTCTTAAaTTTTCTtAAATTTGCTtAAACGTACCTCCTCGAATATAACACCGACTATAATTGACTGACTAAACTGCAACACAATTTTTAATGAGTTACAATGCTCATTTTATCGCTACAATGGAAGGTCATAGTCCCCTcTTAGTTTTACTATCATCTTTCAATACATATTATTTATTATTATtATTTTtgTtGTtGTCAAAAACGAAATGGACAGGTTGATGTCTAGGTAATTCAAATTCAACGGTGGTGTAATACTGTATtATACCAAAACCCCTAGATGAcGCTACTCCACAGCTTCCCTAATGCAAAGAAAAGTATGATAAAGTTCTTGGACTACATAGTTTTGAAACAAAGATGGTTATAATATATACATATCGTTAATACCGGCATAAACTTATACAAAGCAACTTAAGTGTAATTATTAAACAAGAATGCCATCAAATGACACgAGCTACCGTTCATCAGCATCACAGTCTGTGTGACCTGTTAGGTCCCTATTCAAAAGaGgATGGATAATCTAAATTAAaCAGATCTGGCTGCCtaTTTTTTtCTtGAATTTTCATtCAAAaTTCTTCTTAAGTTAATTTtGCAGGATTCCCAAGTATtATAAGCCTGTCAGCCAATACACTAACAACCAATtCGACATGATTTAAAAGACAaCACCCCAAATATCTGCATTTGATTGGCTCAAAGGAAAAGTTTGTCAGCCAATACCCTAAGAACCAATACAGCTGGATTTaAAACACAATACCCCAAATATCTGCCTTTGATTGGCTCACAGGAGAAGCCTGTCAGCCAATACCCTACGAACCAATAACAGCTGGATTaAAAACACAATACCCCAAATATCTGCATTTGATTGGCTCACAGGAGAAGCCTGTCAGCCGATACCCCAAGAAaCAGTGATGCTGATATGtAATTAATGATGTAAGGTGCAAGTCTCcTGGTGgACTAAGTATAGAAAATTCTGaTTTTTTTtcTTcTttGTGTTTGCTCGGCCAACAATGTAtCCTTTTTACgaaGAGCAACATTGTccTGCAATTTTGTTTttaGATTTtCATaTAAATAAATTTggaCTATGCACACACTGAGTGAAGATTAACACAGATTgACTGAGGCTTATTGAAGCAGTTTTTGtGCAGTTGTAGGAATAATCAAAATTATAATCTACAAATTCAACAATAATGTAGCTTCAAGGAGACAAATTCCAAAAATCACGATAAAAAATTTCACAGGATTATTAGTGAGGAGATATTATTATATAGTATTAGACCCTGACACCCCCCTtCCaCCCCcAtaTAGTTCATTCTCTTTGTtAGAGAATAGGTTATTCATCTTAGCCACACTAACACCTTGTaGGTGTTCAACACCCAAGAGTTTTCAGATACcAAAGTGGgAaTAGGAGTTGTGTAGAGTaTGTCTTTTTtATAAAATAATAAAGATTACTTGAACAGAcATAATATTACAAATTAACATTtGTAaGCAGGgcTTgGGGGGAACAGGAGGGTGGGGCATTtGtCTGGACTTGTACATTTTCATCTCTCGAGACTGAAGGGGTTGGTGTTGACCTCTCACCCTTGTTGATCACTGGAATATTGTAGAAGTACTtAATTTCCTAGAAACTATAAGCTGGGTCAAAATCCTCCTAGAAATAAGCCAATACCATCCCTTCCACCTCCCcATTTGAACTTtAAaCTTTTAAGTcTTACATtATCGATATaTtGAAGCAGATTTGGAAACATTTGTAATACAAATACAGAGTGaTtCCGACCTTtGTAAACCTCAaGgCTGGGGGGGgggaggggggAGgaaGGATaTGAAGATCAATctcTtGACTtcGTGTACACATAaTCAGCACTtTATAATAATATCCTAAGATACTTCAAACTCCACGACACAAacAAaGCcTTTAAtATGATAGTTCAGGGAcAAAAactgACAAGAAAGAAaCCAAAACTGAAAATGACaGATTTCTTaCTTAAcaCTCTGGCATTCACAcTgCTTAAGTTaaatctcc
>gene=isogroup00142
GGGAAACAGCTGGTGTCAACTACTTCGACGCGTCGTAAGGTCCATACAAACCTGTTGCAAAAacaCAcaCATTTCTCTAAAATGGCAGCTCCACAGAAAATCAGGAGGGCGAACGACAAAGCCGTtAAAAACATCGAGAAGAGAGGAAATGTtCcTAAGACTTTGAGAGCAAAAGAAGAGAAGTACCCTGTTGGACCATGGCTGTTAGCgTTGTTCATGTTTGTTGTTTGTGGCTCAGCAATATTCcAGCTCATCCAGTCCATAAGACTCGCATAAAACCAACTCATCGAAAACCCTTCTCATAGGTATCTCCCTACAGGAATAAGAGACACTTTTTGATAAAGAAGGAAaGAAAGCCCCATCTTCATCCAACTAGAATtGACTTAAcaGATCACAGACaTtgAAAaGAATTGTatAaTGTTGTTACagAACATTGGAAGGATACTCTGTGAGACTTCGTTTATGCaTATtGTCTACCGTGGAGGCACAaTTTCAACACAGAGATCTTCTGTCATgTGATCAAAAAcGaGGATTCTTGGTGTGCTGGTTTCACTGATGACGGGAGGTGTGAGCTgACCCTGAAcCAAAAAAaTtaAAattGgCATTGTCTTCAATACAAaGTAGgAaCACCAAATAGTCcTCAAAAaGATTGAaGCAatGCAAGTgTTTAGAATGCTGCTTtGGAATTtAAGATAATGCAATTTTATtACATAAGGgTATATTTTtGTGTCATATCCAGAGCCTGTTTATGTGATCTGAAGtTTTtATGGTGATaattttGcttCTCTGCTTAAGACAATGTTCCAGGGCAAGAGTTTTAAATGAAATGAGAATCGAATACACTAATCTTTTTTttATAAAtATTACTACAAGTTAtGCTtAaGCCAaTGTGGCATCACACTGCTGCATCATATGAAAaTTtGGGCTATTtCAAAtgACAAGACACACAGtAaGCTAtGGGgTAGATGtttctATTTtATTTTGATTTGATAACCATGAAAATATTTCACGGgTGGAGGAAGGgTAgaGaGGGGgTtGAaTtATaAaTTTtGTCCACAAaTGTCAccTGATCAAAGttttGAaGAATCaAaTCATAcTTtaaaaACAaTATTtAGGAGTAATATCTAGAATGGAAACACcTGGCTGGAATAATTCTTCACAATTTaaaaaaaGCCAaGAACTCTTTGGGCTGCAAttGGGAtCCGAaCCCATGGAActAAGGGTTGCAATCCcaAAaCTTTCTTTACTATCTTCAGAATGCAAAAaTATGCTTAAaGagAAATAAGaatactaCAACAACAACAAAaTGTAACGTAAGTGAACTCCAGTAATAAATTATGTAAAATAAGATTCAGAAAAaTAAAaGTAATTGTTTTTGTGTGTAATGATACTAGTTTTAAGAAATTTCCTACGTGCCTCAgTCTATGTTTTAAGTTCTGTGTTTGtGATTTCTAAGTGtTTGAAGTGTATCTATCACTGCCTATaAatTTtAGGCAGTGTTCCtTtCCTTTCtCTcTTtCAAAGTtGGAGGtGTACTtACCATACAGgTCATATTACTCAcTTTtCCCCCATTTttATtACCCCcTTCTTTttCTGCTTTCTGTTCATCCCTTTGtAATATTTTGATGCATTCCCCGAAAAAAGAAGATGTTGCTgaCAGTAGCTAGAACCCAcTTCCTTAGACTTGCAAGCTGAAGCTGCCTACCTCAAAGAGAAAGGAACCGTTCAAATCTCCTGTGCAaTCCAGGTTGCCCCGaGAGAGGAGTTTCACGATAAATCTagtttcGtcGTGCACCAGAGGTAAAaTgTAGTCgTAAaGTCCTGGTGACATTTACTCTCcGTGTTAcGAAGgaCaGCCTcgTTAATTtcTTtAATTAACTTGTCCATGGTACCAtGgTAATTTCAAATATGAACTGGATA
>gene=isogroup00143
GAACggAAaaGTATCATTCACCAGTaTTAATTTTGAACAGTTAGCATGGCCCGAAAGGTGCTCACTAACGAAGCAGTTGAAttcGAGACCAGCGAAGGGGTTGAAGTGATCCCCACGTTTGATTCGCTTGGACTGCGTGATGATCTAATTCGTGGTGTATACGCTTACGgTTTTGAAAAACCTTCAGCTATTCAACAGAGAGCAATTAAACCAGTTCTCAAGGGAAGAGATGTAATTGCACAAGCACAGTCTGGTgCTGGTAAGACAGCCACTTCTCTATGgCAGTCCTTCAATGTCTGGAAGTCCAGATGAGAGAGACTCAAGCTCTAATTATGTCaCCTAcAaGAGAGTTAGCAGTCCAAATACAGAAGGTGATCCTAGCCTTAGGTGATTACATGAGTGTTCAGTGCCAtGcgTGCATTGGTGGAACAAGtAtcGGAGAAGATATCAGAAAaTtAGATTAcGGacAACACATtGtatctGGAACTCCAGGCAGAGTTTTTGATATGATCCGAAGGAGACATCTGaGGACCAGATCCATCAAGATGTTGATCctGGATGAGGCAGACGAAATgTTAAACAAaGgTTttAAGGAGCAGATCTATGATGTATACCGgTACCTTCcTCcAGCTACTCAGGTCTGTCTGTTtAGTGCcACCCTCCcTCACGATGTGCTTGAAATGACGCATAaGTTCATGACAGATCCAGTCCGCATCCtGgTCAAACGTGATGAGTTGACGTTGGAGGGAATCAAGCAGTtCTTtGTCGCAGTTGAACGGGAAGAGTGGAAATTTGACACCCTGTGTGACCTTTACGACACACTCACAATCAGCCAGGCTGTTATATTTTGcAACACCAAGAGAAAGGTGGACTGGCTGACAGAGAAGATGAGAGAGGCTAATTTCACAGTATCTTCTATGCACGGAGGAATGACGCAGAAGGAGAGGGATGAAATTATGAAAGAATTCAGATCAGGAACAAGTCGAGTGTTGATAACCACAGATGTGTGGGCAaGAGGCATAGACGTACAaCAGGTTtCCCTGGTCATAAaCTACGACCTGCCCAaCAACCGTGAATTATACATCCACAGAATAGGCCGTTCAGGACGGTACGgtcGTAAGGGTGTGgCCATCAACTTtGTGAAGAGTGACGACATCCGTATTCTCCGTGACATTGAACAGTACTACAGTACACAAGTGGAtGAAATGCcAaTGAACATCATTGACTTGATCTGAGCTCTACATtCcACGGAtGATGATACTGACCAATCAACGATGATTGCGACATGGCATCTAcTtGATGGCAGGCTTCATCTTTACAaACTCCATAAATTCTTCTTGGGTAGATTTGTTtcAAAATTGTGAAACGgATATATTTTAGCACATCCGcaGTGGATCTTCAGGCCATTTttGcgggAAAAAAaaCGgaGgAAACGATTGAAAaTTGATTTAcTtCATtATTAATAATGGtaTGATCTCATTtCcAAGTAGAAGCTGATTGGGTAAATTAAaTtCATGGATtaTTCAAACctGTAAATCATAACATCAtCcTTACTTTATTTTTATTTTTtCTtgCTTTTCTcaTTAaTACAATGgAGATGTCCATCCAATGATAGATTCTAtaTGTAATGCAAAaaCAAAatcTGCGACCTTAAGCTTCAGTCTCTTAGGAGAAATAATTTGTTAGGAAATGTCTTTGAAACAGAGCATTGTGTCACTTAAAACCACATCTTAAAAAGAGACTACTTTTAGTAGCAGACACTGAAGCACTTTATACTCCTTTTTGAATAGATGACTTTAGAGGAAAATACTCACACTCACTAaTGCTAAGATGtcACTCACTATGCTaTTGTGACACTCATtGATGTGATATTACtAACTATGCTATGacGTCacTCAGTATGCtaTGATATCACTATGCTAaGaTGTCACtcACTATGCTATGGTGACACTCATTGATGtGTGCTATGATATCACTCAGTATGCTATGATATCACTATGCTAAGATgTCACTCACTATGCtATGGTGACACTCaTtGATGTGATATTACttACtaTGCTATGACgTCACTCTCtgTGATGTGATGTCtCAATGCTACAACgTCAttcACTAtGTTAGGATGTCACTTactaTGCtAAGATGTCATTacGCTGTtgCCAAATGCATTCTCAGAAATAAAGCcATCTTGCaaaaaTAGtgTTTGGCTATTAAaCCTGCTAATTGGATGcAAGTATgaCCTACTGATTaGCAAAACATGTACAGTtGtGCTTTGTgaTGGGACaAAAATCtgTTTAACATagTAGctGTACTtAAGTCAGACtTGAGGTTagCgTCAGGCTCATCTaTTAAgTGtAtTAAGAAAgaCATTTTTATTctGAGACATCTTTACCTTTaATgaTcTGTGAtaTGATTTaTAAAtATGATATCACAGTAAAAGTtatCTCTTTCATtAATATGAGATTGGTTTTCCTAGTAGTTGTtGCCcTTtatAACTTcAAaCAatGAAAAGTGGAacAAACAGATTAACTTCTACTCTATGGGGCCCAGTGATCTtgTGACACGAGTAAGCAAGAAAATGTCATTTTAAGAAAACCAGGTTCTCAATCTCCAAGCCAAattgTtCATCAGTATGTGAATGTATCCAGAAaCTCagTAaTtAATTCAGTGTGTCTGACATACTAAATAaTAATGACCAACCGATTCAACCCTtAAAACTACCAGAATGGGGaGCAGCATTGTGagATTAACTTTGCAAgAACAAACAAGAAAATTTTGTTAGCAAGGAGgTTACTGTTTTATGTAAAACTACCATAAGTCATCATTAGTTTTGGTTCTATCAAaGTCATTCTGTGACTTTTATtGCTACAATTATCTCTCTCTTTttAAAACAAGGGAGAGATTTGTTTGTGAGATGTTAAAGAATGGGTGTCTCGCACAAACAATTTAAACAGCCCTATACCTGGAACGTGAACACTAATTTGATGGTAATAATCCTCTAATGACCTAATATAGTTTGATCCAAAGTCTGATTCCAATGGgACgaCAGTAAAGCAGCTCAGTATAaTCTGTAatAcTTtCTGCTgAaTCAaTTGGAAtgATCAAgtaCTCTTAATTAGCTaTGAAAATTGGgTGAAAAATGTAAGgATTGTGAGTTAATTTGATTTTttgTAATCACGTTTGgATCAATGCtaTAATgcAAAAAtCcTGCTtGtACGGAATtAaGCAAAaCTAGGAAACCGTAAGTAaaGTATGtGATTGgaCAGTAGTGAAGATGTCACcaTGGcAaCGGAAGCAATCCtcgTTAaTATTCCTGTGACTAGtgaTGACAGTGCTTGTATATATTTGTAGTATTTCTTTCTTACAAGCtGTTtGTTgaTTGAGTTTGTAGCAgggTCAGATACGATTCTATTC
>gene=isogroup00144
ATCATCGAATTTCTGCAACGtcGTATGAAAGTACggCATTGGAAGTCACCGTTGCTATATATATTTCCTTGCTCTTAATTATTGAAAGAGTTACAAAATAGATTCGGTAATTTCTGGAGATTTTTCGtGTTCAGACATATCTttCATTTGTAAAcAAGGATTttAAggaaGATttaTTCAATGTAGTAACGGAACGAACCGTTATATTCATGAGATGATGtGATCGAACAtGGAAGTTTtGAGATGGAGCTTACGGAAagTGAGATGAGGACTGTGTTtGATGCTTTTGATGAGCACAAAGAaGGAgTTATCaGTACGGATCGTTTTCTGTTATTGGCTCAaGAATATTTCGGCAGTGCTAATAGAGAGGAAGTAAAATCCATCGGGCTGCTCGAGGCTCTCGATCCCTCCTGTACCGGATACATTGACTTTCAGGCTTTTCGTAGAGGTGTAAAGACcATCCACACAGCTCGtAAAGGTGCTTCATCCATGTCAGTACCAaCCgCcGCCATTTCTTTCTCgTtCAACATTGATGAgATTCCAAACAGAGCCACcTCAGACGATGATACACATAGCAACGggACTTCaGAAAGTACTTTCAATGAATACGACGACAGCGTGTTGACTGACATGAGCGAAGATTCATCGCCGTCTCTCCTCATCAATGAAGTGTTCCCGTCATCATCCTCATCATCCCTCGAATCCcAACagAaGAAGAAGAAGATATCGTCCTCcTCCTCATCATCAGATAATCACGGTCgtGTCgTCGAATCGAGATGGACGAAAACGTTTTAGAGgAgAAGACTAACCATaTGAATGGCGACCcGTCGCCGACCGACGAACAGACTAACCCtttGAAACaGAATGGTGAAGAGCAATATGAAGACTATGGAGAAAATGATGTAGGAATCGAAATaGATGTACAAGACCTGTCCAGTGCCTTGGATACAACAGAGGCTGTCAACGGCCAATCACCTTCCAACAGTTTTtCTTtCCCTAGCTGCCCAGGAAAGCTTTTCATATTAAAACGaGATGTCTGGTCCCAAGCTCACCAAGTATCTGGCCTTAACAGAAGAATCAGTTCCACAGAATTTGCAACGCAGCTGTATCGGTCTTCTTCCTCTAATAATATCCCGTTGGGGCCCGCGGGGgAGGCCTACGGGGAGTATGCCGCATCTGAGGGCGACATCATGGAACTGACGGATAAGGTGAGAGAACTTGAATCACAGGTGCTGTACCTTGAGAAGGATAATGCTTGTATAGAAGATGGTCGAgAaAAaTTGAAAAGTGACAACACACATCTACATAAACACAAAGAATTATTAGAAGAACAGATGAAGGAGTTAGACCAGAGGCTGGATGAGACaGTGAAAGAGAGAGAaGCcAAATATgCTGAGGCCTTAGCAAAACGAGAGAGAGAATTTCAAGAGGATCTTTCTTCACTCCAAAATAGACTTTCAGTACTTCAATTGGAGAGGGAAAAATTAGACAATGATATTtCACAATACAGATCCAGAGTGGTTGCCTtAaCACAACAAAACAaGACATtAGAAGCACAACTtCAGGAAGCTGACAGTAACTGGCTTTCTCTTtCGgTGCAATACCAGCAaAAAGAaGAAGACTACAAATTAGAAAAGGAAGAAATGGAAGACGTCATTcACAATAGTAACACAATGATAGATAATTTAtCcAGAAAGctAGAAaCACTTCAGGCAAACCACCAAACCGAGATGGAGATGAAGGACGCACTGATGAGGAGTCCgaGCATCGCAGACTTACCGAGTAGATTCACAGAAaTGAAGCAAGAGGtCCAtcAGTTACGCagAGAAAatcAACAGCTTAAGGACACGAACGATGAATTGAACGTCCAA
>gene=isogroup00145
GAACACACaaccATTACACTGttGCAGTGttCCGTAGtAaTTGAGATTTGGTGTTTggAggTTTTTACGTAAATTTATCTCGTTAcTGTTAAatATGCCGAGCCGATATaTgaTATCAGGTTGCTCCACCACAAGtcAatACagATTTCTACTGCAAGCTTTTCCAAAAGaTGACAgAAaTCGAAGAATTTGAACACGACTCGCtcAAAacACTACACATacACAACGTTATGAGTGCCTGtAGGCCTAtACTGTTGCCAAaTTACTTGTTATGACCATAGCATACAGCAAATGACGtATTTTTTGTTGGTTACCTcaTATTTtGCACAAAACTTAGAGCCAGTTGGTTTTAGAACAATCAATTCTGGATCTGCAAGATTTCTTTTGTGGTAAAACTGGCGTTGTGTTGTGATTTTACGTAACGTTGGATGATACAATTACACGGGCTAGCCTGTTATgCAACGTCTATTAGTTAGGTCTAGGgCCATGTtACCAGTACTACTATGGGgTtGCACTGTAACAGAATATCACGTTTtCCTTGCACTGCAAGTCaCAAAaTTGTAGAAGCTTCGCTACGAAGTTAAGTAGCAGGATCATCGACATTCGAGATAATTTATATCATaGGAAGGTCTTAATAacGGTGGTTTtGTTTATGCTCAACCGACCAGTTTCGGTTCAGGGTCGTCCAACCGTTCTGCTCTGGGACTTCGCACGGCAGCGACGCGTCTCGGCcaTCGGgATCGTTTTACAATTCTTCTGCAAGGGGCTCAaTTGATAtGgAAAAaCaCcGATAtCTTCATCACCCTcgAAAaCTaTTtCCTCcTCTTCTTCTGCAAGAAAaTAaTTTTCGTCAAAGCTTACGAAtGtCcTGAGAGGTGAAGTCctATTTCCTCGGaaattcgggaGAaGacaTtttCAaTTGATGAgAagAGTgTtGTGGTTaCaTgtaGtAAACTGTATAacGCCGTATCGgTAAAcaGCGGGgaGTcGGCTTTGGCTGAAaTGGTTCCTTtGATGACGTCAgAtgAACTGCGGTGGgCAGCTTTgCTTTTTTTtAcGAGtGgCAgcTCgaGAGgTCTCTaGGgAaTACTTTGACAGcGAATTTCTGGCGTTtgAAGCCGtATTTACGGAAAGTTGTGCATGgaTGGTGTTGTAGtAaTGTAGAtAAaCCATTcAAGAcaTGAAAaTtttcATTtCATAACCTCTTTAATTGTCACTGAAAAGAAGAAAGTTTACTTTTAAGTTTGATACAAATGAAAAGATTCAACCTACGTGTGGTGTGTCAGTAACTGAAAATTCCTCTTACTGTAGGTCAGACGGAAACATTTTAAGCCTCGTTTCTAAATT
>gene=isogroup00146
ATCACTTCTATATCAAGTAGGAGGACCATAGTCCGTTTTTGCCTATCTGTATATTTTCTTGTCAACTACACTTTGAACTGTTTCTAGTTAAAAaGTAAAGTAACATTAATTTAAAACATGTTCCCTCCATGGTACCAATAaCTATCAATTTACGacAaCAAAaCTTGTAAGTaCATTTtAAGTTTGCATAAGATCAATCAGTGTAGAAAATAATTAAAAAATGAGTTATCTTGAAATGATAcACATATTAAGTAATCCTGCCATtGAAAGCTTAACTATTATGATTAAAGAAAAATTGGCATAGAAATTTGGATTGGAAGTTTGAAAAACACTGGCTTTATCTACTTCAAGATGTAAATTGAAAGTAACAAATTTAAAGGTAGTCGTTTGAAAGACATAAAAATCATGGCAGGAATAAATGTCAAGGATTCTCCTTTATCTACTTATTTTGATAATTTTTtAaTTtGGTCTAACTCTATCGATTCACTACATCTTTCCGATAGCTGCTGTTTTTAATTTAAGTCCAAGTTTTTCTAATAACTCAAATCAGGACTAAAGTGAATGCGTATGTTTTCGTCACTACGTTATGACTTCATTTCGAAGTCAGTtAAAATTAATTAAAAGGACAATCGGACCTATCTGTGCTACAGTCATGCAAGTCTTTATGTAGATATGGTACTAACTCAAAGTCGATTtAATAaCTTTAACATTTTGTtGAAGAACCATTTGCCcTCTAGATTGATCATTTTTGGAAATATGTTTACTTTTCAGACCTTTTTTGATAaTTTTAGGgTGgCATGTAACGCTTAAGTTTTTCACCATTGTGACTTGTAATAGTATTTTGTTTACCTCTGGTGGACAATTTCAACATAAAATTTAGAATATTCAGATATTTAGAAGACAACTGTGTCAAAGAATGTCATTTTTATCTCTGAAGTTATGAATGTCTGTATTATtGAACTGTACTTCAGGACAACTCAATTAGTTACTTCCTGTTTAATAAAATGTCATTTCACAAACAAATCAGTATTTAAAaGAgaaacaaGaGgAATTTGATTTTGtGGAGACATTTGTCCCcTCTGGTATACACAGTACAACAATGGGTTCATAtttaaCCTCTTGTCGGATGTCTCCATGTATTGTTTAACACAGGACTAATAGAGTGATGTTATTTATAAAGCAACTAATATCAGTCCTGGACTCTGCAACTATATGGTGTGTGAACTAGTTTTCAGCTCTGCTTTTAGaTTAAAACAAAATTTTATGCTATGGTTtACAATTCATGATGATGGCTACTACcGgATTTTCcaTCAAacACATTCAAGGTTGAATTTCGTTTCAGCAGGGTAGAATAATTCCTGATAATTTTAGAGATTCTAGAaGGAAATGGTGAtGgAGGgACTGGCTTTTCGCGCTCATAGTGCTGTCTCTGTACTGTGCGAGGGCTAGGCATTTCCTCGTCCTCGGTGTAAGGGTTAGAAGGATCAAGCTTACTTTTAATGAAACTGGACGCcGTCGATTTGAGGTGGTGGTGAGGCTTTCTTCCGCTGTAATCTCGAATCTCAATATTTGCCTCACACTCTGATATCAACAGCTGCATGATAGCTTCCTTGTTATGCATAGCAGCAATATGTAGAGCAGTGTAGCCCCCTTGCGTTCTCATGTTAACATCGACACCACCCTTGACTGCCATTCTTATCATCTCTTTCTTGCCAAGTTTAGCTCCCCAATGCATCACAGTAAAcccAGAAATGAAGTCTCTTTTCTTGGCAAGTGTTGGGTCTTGTTTTAGTAGCTCATTTAGTTCGGgTATCTTTCCATAAGCAGAGGCCATCATCCACTTCCTCTCTAAAGCATCAAGCTTTCCtATGAATACACTGCTtCTTTTGCtCcTAACAGGTGAGTCACTCATATCCTTTACAGGCGAATGATGTACaCCATTGCTCTCCTCGCTATGAACACTTTCACCTGTTTCCCAaCCTGGGGGTTCTTCATCATCGTCATGGTGATCTGcaTgAgATGATTCTGCgTTGGAAGTAAACTTCCTCTCCGACGCTGTGGGAGAGGGGTCACCCGCTACTCCGTTCtgcTTCCAACTGTTTTCTGGAGAATTTTCAGAGTTTTTCCCTTCATCATTGAATGCATCTGCAACATTCTTAACACTCTCTATCTGGgAaCTGGTATCCAAAACAGATATTGATGGTGTGCTTTCAATTTCTTCAATTCTTTTCTGTTGATATTCTTCCTCTGGCACTATGAATTCTGGGGCAGTGTTTTGGTTTCTCGGGAGTCGCGGTTGCCTCGcTGGTAAcTCCACCTTCTCCTCTTCTAATGACGATTTATTGTTAAaCCTTTCATTTTGTTCCACGCTAGAATCATAACcTATTGTCTGTGGTTCAGTGCTTTCAAATTCCTTCTGAAATTGAACCAATTTATTGTTTCCATTGCTATCATTTTGATGGTTCAGTTGGTTTTCACCTTGTGGTACTTTCCTTGGTAATTCATTCTCGTCTCTGTGCAACCCAATGGACGATTCCGCTGCAACCTTGCGTTTTCGTCCCTGCAATGGTTCTTCTTCTAACATGAATTCTTCACTTTCATGTTGGTCAATCGTTGGAGGTTGAAATGTCAGTTTTTCAATATCcTTTTTATACTTCTtCTTTAGCACCAGAAATTTCTCTCCCTCAaTAATGTTAACCTTGGCAaCTTCATTGACAATCTGAGAAAACTtCTTTTTGTTGGCAGCTTtATTTTTCGGATGTTTTAAGgCTGAACTGTAATGTGctAcGAGATCTAGATTTTTtACTTTGCCGCCGTGACCatCGATGtAagCTTTCAAGCCTTCGGCGGAAagCTCGTCTTCCGCGTTCGCCATCTTTGTTGATGTCGATC
>gene=isogroup00147
GGAGTTTCGGCATATACACAACGTTTACgCGGTCgtCTAAAGCCTAGGTAGTTGAAAATTCATAAGCCAATATGACAGAAGAaGAAATAAATGTCgaTATGATGCAACCTCCGCAAATTTATGTGGAACGGACCTTAGCCATGGTCAAGCCAGACGCGATTCATAAAGCAGAAAATATTGAAGAGATCATATTGAGATCTGGATTTACAATACTAAGCAAAAGAAGAATACATCTAACACCAGAGCAAGCAAGTGACTTTTATGCAGAGCACTATGGCAAGATGTTCTTCCCTAGTTTAGTTGCATATATGAGCAGCGGTCCCATTATTGTCATGGTTTTAGCAAAAGAAAATGCTATTCCATACTGGAGGGAACTTTGTGGTCCAACAAACAGCATGAAAGCCAGAGAAACCCATCCTGACAGTATTAGGGCATTGTACGGAGTAGACGACCAAAGGAATGCAGTCCACGGCAGTGATGGTATAGTCAATGCAGAACGAGAAATTAGATTCATGTTCAATGACAGTATTGTGGAACCCATTCCCGTAAAGCAGGCTGCTAAAGATTACCTGGAGAGGGCAGTTAATATCACATTGCTAGCAGGTTTGACAGAACTGTGCAAAAAGAAACCTGAAGATCCAGTGaAaTGGTTAGcAGACTGGTTAATAGCCAACAATCCCAACAAACCAACGATCAACGATAACTACAAGGTTGAAGAGTCgTGAACTCACACAAAAGACAAATGTATAACAaGGAGATATAAaCAGATATGAAAATCCAGATTTGaCCAAAAAaTAaTaGTAAGCTCATGTATTGTGACAAAAGAAGCTGCCATCAAGATGGATAACTtCTGgCCTGGACAAACTCTTACCCCATGACTGGTGTTtGGTTATTGTcaGTTCACAAAGACTtCcAACTGTAAAGTGAAACATTCTGAATGAGgaTTCAAACTTGAAACTATTAAAaCTTTTtCTtGAAACTATTAAAACTGATATGAGACATGTTTTtCACATtGCTGTTtcaCCcATTTGTCATCtatAtgAGTAAATgcATCacatAAAaTTctCAGgaTTTTTatAACAATTTATGAACATCCAGAGgtCCAaGATACTAaaTTTATTCAGCTTTaTATttaCTGAATCTAtGgtATACTCcTTtagtaaaaaGTGATTTATGCtgaTGGTGTTGGCTCCTCAGTGGAGGCCTAATTGTTAaTGTTTAATCCAATGGTTTtATACATTCCAAAAACTCCATCCAAACATGTTCCTTTAAATTtGTATAAAAAGTTagAGAAAGGTTTGTCCCTTTACGAATTTGTAATGCACTCCAAACgTtAAtGTcTtGTATTTCCTATCAAGTTTTGTGTTGCATCTtACgAaCTGagTCGTCTGTTAGGCTAAGTAGTCCAGCCACTTTGAAGGAGAAGCCTCAGATGTtaaatGGgATATTTCTAAAAAaTCAAAaGTGAAcTTCAAGTACAACATGAACTGACAGCTGTGTTTCCTTCAGTACACTACATCAAAaCCAAtATGAAAAAGTTTTCCTTTGAAGATGTATATTTCATTGGCACTGTTAACaaaaaaGTAGAAATTTGAGgcAGTtACAAAAAGTtGTTGCATATTTTCTCAaTTTGGAAAAGTATGTGATtGATTTTCTAATGCCcACATCTTGTTTATGTGTGcaGAAaGTTGCCTCAATACTCcTCCAGTTGATTTCcACCCTTGAAATGGATAACTCATGATAACATGAAAaTGATTAATAAGaTCTAAACTGAATATTACAATCAAatGTGCTCAAATACAACTTTTGCATTTtCATAAAaCATGGAAACTTTAAATTCTTGAAAATTGTTAAAAACAATTctCTTCTTGTGAACCTCTGTGTTAAGATGTTGCTATTGGTATTCATTCTTTGTTATTCATTCTTTCTTGTACATCAAAGGATATACTAAAATTAATATCATTCTCtGTTTTGTTTCATGAGGGAAATTCAACAAATATTGTATATATACTGTTAGTTCTGTTCAAGTTCCTCACAACTTTTTCAGTTAT
>gene=isogroup00148
attagtatacaatagagcaatgaaggggtgttaatttagatgatacngtaaaatctcttcgtctATTGCGACTTCAGTGTAGTAACGctAATACTAtaGTACTACTAgtgCTCGgCGCGCTACCTCCTAAGGATCGCCAcTTGCCCcaTtGGAGGTTTCCtGTTCCCCGATCTGGTCTTCAGAGTAGTTTTTTGtGGATTACTTGACAGAAGAaTGACTCTTTTATGTCGAACcGTtAAaGTCCATTtGTTTtATTtCATAACAAAAaGGAGGGATCGTAGTATGCTtCCGTGAAGTGTTCGCTtCATtCGgAGCTGCATACTGGCTAGGCccAGTGAAATCGGCGCtGgTGTTGTGCACTAACTTGGTCATAATCGCCGTGTTtTTTtCGtCCTTCAGCCATGgATGAAGGCTAATTGCATGGgTAaTGATATTTATGCAGCCCCAACAACACAaCGGACCGGCATTTCTCTCGgATATTTtACAACATGTTGTAAaaCcAAaCTTgaaaattCTAaCGATATAGCGTAATACAGTagTTGTtCTCtcagTGTAAATGTGcgTGTATGTGTGACGGTAaGAtcGTCGCGCATCCGGTACGTGCCTGGGCTTGGCACTTGTGTTCCTAACATGACGTCATCATTGTCTTGTTTTAAAaTCGCATTTCcAGATATCTATTTTCGGATATTAAAACGTTAATTTAATTTAATAAGGTTTtCAAGGTGATGAGGATAGTTTTGAACATAGATTTTCTCATAGATTCAGAGGAAGTtACTCTtGATtAGTTGGATTTTTCGTgTCAtGGCCTCTTTAAGACAGATTTtATGTGTGGACGTAGCAAAACAAGAAGTGTGACGTTGCAAATGACGCGATTCTATTCGTTATCaCAAaaTTGTGGGCGTGACATAATGCTGCCGCTCGGCAATGTCTGTATCGAATTATGCAAGACTCCTCCGACACTGTGTCAACATTCTTGACTCATTTGATGCCAACACGGTCGGTGTAGATCAGCACATAAAGATATACTTTACAGATAACAAGGACCTGCAGGAAACTGACAAGACCTTCATCACAGAGGTATTTtCAGGATGTGTGCGTCATACTAAAATAATGAAAGTTGTGGTGAATGGTTTCTACATTCAAGATGGCAAAAGCTGTTTAAAGGCTGACAAAAATCTTTACACTGTGTTATGTTACTTAGCCTTACACCGACTTGATGAGCTAGGAACAGCTAATTTTGGGAAGTTTGTTCGATCTCAGGATGTTAGCAAGATGCACAAGTTCCTATATTTCTTCCTTGATGACTTAAATTTGAATTCATGGATGAAAGATGAGTGGAGCCAAATCTATGAACACAGCTATGTACAAGTACAACTCCTATCTCCAATTATGAGATGGCTACCGGAGCTTCAAGAACTTATAGATCAACTGGGGGATAAGTTAGCCAACAAAATACCAGCTAATCTCAATACCAGGAATCCAACCAAGGTAAAGgAATTTAAGCTGACACAACCAAAACCCAAGAGTGTTCCCATACCAGAAGAGATACCAAAGGTGGCACGACCTAGAACTGTACCCAAGTCAACTTATTCCAATCCTAATGAaGATAAAATTGTTGAAGAGGCCAAGGAAAGAAACAGAAGAAGAGCAGAAGAACAACTTTTAGAGGCtACAAGAAACCAGTTTTTGTGTGCGACTGCAGAAAAATCtGCAAAAACAAAGGGCAGAATGGCAAAGATAAAAGCtGAAGAGGAGGGCAAGCTACAATTTAACAAGAGCAAAGCACgAAAaCCGCCCTCTGTAACTGCTGATCATGTGCCCATTAAGTTAAaTGCTGCCACCATCCTGAGAGAGGGAGCCCTaTATCAGAAGAGGGAAGAAGAACAGATTAAAAaGTTGGAGAGTTTAGAAGCAGGTGCTAAGAATCCATCcGAGTTTTTAGAATGGCAGCAGTCGATGAGACGGCAGgATCTGGAAGCAGAGCTGGGAGAAATtGAGAGACGGAGGCTGgAAGGAAAACTAAGTCACGAGGATGCcATCTTAGCGCGGCAAAACCTCATCAaGGAAAaTAAACAGAAaGTGgCAGAGATGAAACAAGAGGCCGAGCAACTGATGCAGGAATATGTAGAACGACGTCTCCAAGAGGAAGAAGTCCTGAAACAAGTCGTGGAAGACATCATGTCTGGACATGAAAATGCAAAACAAGCCAagTgCGACTACACCAATACAAAAAGAaGATAGTTGCTGAAGTCAGTGAAGAAAGCAGAGAACTTCtGAAACAAGCcTTtgAaGAGGCCGAAGAGGATATGAAGCGAAAAGTTGAActGATTCAGCAAATCCGAGCAATGGAGGCGTTACCtAAGGATAGAACTAAGCTGGTGGACTGGACCGCTACAGCTGGTCAtGCCTTGCTTTCTGAGATGTCCATTGCTGAGCTTAAAGaGAGACTGGCCTTCCTTAAGATAGCTGATGAAGAGACGTTAGAGAATAAAAGAGATGACATCTTAGAGGCTAAAGAAGCCAAAGATCAAATGTTAATGGAAACAATCAAACAGATCTCAagACACAGGGCTGCTGAGGGTCAAGCTACaCAAAACAGGAATGAGGCAAAGAAACTGCaGAAACAGAAACAAGTGTTGAAGGACCcTAAaTTACAAGATCTCCAGGCACAGCTAGAgAAAAAaCGAGAGGAGAGGCTGAAGGCATCCAAGGAGATGAAAGTATCACCAAACAGACAGGCATCGGCTAGGACCAAAAATCTtGGtAAaCAAAaGCAAACTCTTGAGGAAAGTCGATGGAAaGAATTGGAAAAACGAAGAGAAAAaCAAGCcAACCTTCAGTCCAAaGGgATCGTAACCAATGTAGCCGGCCAGAAGCTGTCGTCATTTagCAGCGTTAGAAAaCTaTCAGCAGGACCAGTCATCTCATAATGATGCATGCTGGgAAGATCATgaTATGTAACTAAAGTGTGGCCTCTTTATGACCAGGCATTGTTACATCATTACTaTTGCTTGATGTGATACATGGTttgAATTTCAGAGACCAGAATCAGACggACTGAGGATATCAGATTACTTCAACTGTTGTCTTGTTGTGTACTTGTGTTGTTCAGTAAA
>gene=isogroup00149
TCGGTGAAAGGTCCGagCTCAGTGACCTTTtGTtGgagTCTGTCTGAAGGACTTCATCGGTAGGGTCCACtGTGGGGGCCcAGGTGGGTTCCTCTGGGTCATCAaCTTCTGGTGATATCGGCAAGTATAGCAGGgCTTTCTCGTCCTCAGCTTCTTCATCACTACTGAGAAATGCAGCAATGGGTTCAaCATCGGTCACATCAACGTCTTCATCTTCGATCGCTTTGGCATCAaCgTTATCTTCTACGGATTTATCTTCGTCTTCGATGTCAAACTCGCTCTCTCGTTCGTCGTATTCCACgTtcTCGTCCAGTTCCTTAAAGTCCGGTGCGTAGGCACTCCAGTTCTCGACTTGATTTTGAGCCCATACAGACACGACTCCACTAGATACGGATGCTATGATcGGCCTGACTGGATGCCAAACGACATCTAACAGAAGCTCTCCTCTCGTTCCGTGTAAGATCTTACCAGGTTGCCGTACTTCTTtTCCCAaATGTAAAGAGCGTGcTGCCGAGCCGAACCTCCAACgACGTACTCGCCATCCCCtGAGAAGCAGCATTTCTTCCACGGGGTTCTATTTACcAGATCCTGCAGCTTCTGTATCGGTTCCGGcTCCCCTGATCGgCCGCACATCAAGACCTCGTTACAGTCGTAAaCCCTGATGACTCTGTCAGCCGTATTCACCAGGAAACAACCGCCTCTTCTGGCAAACTCAaTTGATTTGATGGCGGTAGAACTGCTGGTACCAGTGGTGACcTTGAAAGAAGCCTTTAGATCCAAGCTTTCTGTCGTAAAAACTAACATCTTTCCTTTAGCATTTCCTGTGTAAATATATTCTCCTCTTCTATCAAAGGAAGCCACAATAGTGTGTCAGAATCTTCATCCAGTGGTATTGTTTTGTAaGATCCATCCATGTGCAgaaGGACGGgTGCGTGCTTCATCGGACAAACCAAAACTTTTTGTGAGTTTCTCGGGTGAAACTGGATGTTGAGGACGGGAGACGGGAACCTGTAGCGTTGTGTGCAGTCACCCGTCATGACGTCCCACACTGATATCATGTTATCCGTTGATGCGCTCAGCAAcTGGTGACCGTTACGGCTCCAACTGACAGAGCAGACAGGATGGACGTGTGCGCTAAGAATCTTAGCGATCCCTCTAGTCAGGAAATCCCAGATGACCACACGGCCATCGTTACATcCAACTGCCAGCAGTGTGCCTCTCTTATTGAAGGCACACGTCAGTGCTAAGCTGATGCAATCTAAAGTGCCGTCACTTTCCTCTGGAAAGTTTTGCCCAAACGATTCAAGAAGTTGAAGATTCATTGcCCTTACGATTCTAcTCCTCggCAAGGCTTGGATTTGtAAGTTTGGCGAGGTTAGGCcGTAGCCTAtatAATCtAAgTtAaCTGAGTTCTATGCTAGGCCCAcTGGgATGGgACTGCTAACGACAGTAACGTTACAAGGCGATATGTCTCTGCCACCAAATTTGGAGTAAAGTGACCTGTAACTAACGCTATTTTTTACCtCTTTAACTCAGTTTTACTGAAATTAAGGTTCGtCATAGTTAGGCCTACTGAAGCCTTTGTAGGTCCCTGGCATGTAATTATTTGTGCTGTTGTCTTGCTAtATACTGGTtGTGTATCC
>gene=isogroup00150
TtCATATTTTCGTGTTAATATTCCGAgTTTGGTATTAGCATGATTtCTTGTAGAGGCATGAAATCCTGACCGCTACAATTAACAACTTATTCTCAAGAGGATGGTTGTACTCCACGTATCTCTCCAACTGgTGGgAaGTATAGTTTCTTCTTGAGGGTAGATTTGAATTCACAGGTTTGTAGTACAACcACTCcACCGCCcATCCTGCCTTtCCTTtCGCCAaCTTGCTGATTCACCTTTGTCAACACACTGATCAAATCTTCCTTGTGGgCGTGTTTCTCCAATAACTCACACACACTGTGCATATACCACGTTCCAGTGTCTACTTCCCTTGCCGCTGCATAGTCTTCGATTGTCGGAAATGCCTCTAAGATGTCAGAACGAACATGTGGATTATTCTGTCGTGGgTTGTTTTCACCAAGATTCATTTTCTTGAGGTCTTTTTCAATCTTTTCCTCTTCTCTTtCTTTTTGTAGTCTCTCTCTATCCATCTCTTCTCGTTTTTCCCTTTCGATGTCTTCTTTAGGACGCCTGGCATCTAACTGCGTCGTCGTTTGTGTGTTAATTTTTGCTCCTCGACAAGCTTGAGTAAAGAAGACCTTTGGCTTGCCCCAAAGAGTGGGACAACGGTCCATTACGTCTACGAAATCTTCTGTCCTCAGCACCTCCGGATGATCTTTGTtATAGTCCACACCACAAACACCATCACGTACACCGTGTGACAAGATTACCGAAACAAAACAGCTGTAATTGGTGTGATCTTCTTTTTCTTGGAGGCGGAAGAGCTCTTTCATTTCCTCCAGATTTAGGTTTTGTTTCTTCTTCACCACAAAGCCCAAGCGATCTCTGAACAGGTTTTCAATTGTTTCGCAGTCTTTGTTCGTTCCGTCTCGCTTGGGCAATGTTtCAGAATCGACAAAGACTTCATTGTTTATGATGAGCAATATGCCTCTTGGGTaTTTACTCATGTCGTAACAATCTTCACTTTCCCATGGTTTAGAACTTGCATCTTGACCAGCCTGATCTGTCTCATCTCTTGGAAATTGACCTTGAAAGAGTGGGTCCCTGTGTCGTGTGGAACTTGACGAAATGTGGGGCATTGGACGCGCAATTTCACACTGTGGATCCAACCAATCAGCACAGTGCTCTTGATGTGTAGCACAAAGGCTGTTTATGAGGATTCCAAAAGCCTTTGGGCCTCTCCTTTGTATGTCCATCAAGAAGTCTGTATTCTGTTTGGGCTTTGATGTTATAGCTtGAAaGACTTCTAGTTTCCCCTCTGGAAaTaTATCTTCTGCAAGAAGGTgAGACATCAAAGCTGGAAAGTCTAAATCTGTGCTGAGGTTCACAAGATTTTtCTTGATGGCTCTTCTGTGCCgTGGgTCCATAATCTGcTtAGCTTTAATACCGTGGATTGCTCCTTTGGTAATACTTCAAACAATCATTCAAaGTtAGAATCTCTCGATCTTTcTtCAATGcTCAACAAAaTCGAGCCGAAAGTtAAAaTtAAGTtAACAATCACTTtaCGTTTCGAAGGTAAATCACCTCTATTATAACAAAACGTattcctc
>gene=isogroup00151
ATTATTATTATTtAACAGTtGtgATCTTctCAGTCATAATTTGGATTTGGATTCAGCTGATTCTCCTGATTGCCAGGTTCAAATCGTAACTTTTCATCTTCTTGAATTGCGGGTGGAACCTGTAGTACGCCtCCTTCCTTATGTATTtCATCTTtGTCAAAGTCTTCATAATCACTATCAGATTCTGAACCATTCCTGTGAAACCCAACATCGTTTTCaTCATCGtccaaTCGTCCAGCCCGTCTCTGAAtAGCTCCAtGTTATCATCATCTTCTCctACAGAAGGCtGACCATCCTCAATTCCACCGTCTGGGTtATCCTTGTCTTCTGGACCACCGGACTCGCTATCCAtATTAttAAGGCCGTCATTTcCcAGGGTGGttatCAACCTGTTGGTCCTGGTTGCTcTCgTCTTGACCgAAACCCTCTCTGTCGATCGCATCTTCATTCTCTTTGTCTCCTTCTCCCAGGAGCACtGTGTCATCTCCGTTCCTGTTTtCCTCATCTTCtAGCTGGTTAACCATACCTGGATCTTTGtTAAGTCCTTCCtGGATTGCCTCTTGATCTGGTTGTatTTTgtCATCGCCTGGCTGGTTATTATCAAATGGcAGGTTATTTCCTTCCACTGGATTGTCTTCgATCCTGACATTCaCCAATGTGTCATCACCTTGATTATTTTGCACTATTTGaGGCTGATCATCAGGTATGtTTGGTaACTTGACGCCAACTCCACGAtCCAGCTGCGCATTAGGGTTAAaTTCAGgAAATTTCATCTGTTCCTGGTTCCGTAGGTAgAGATTTTGGACTTGAGGAATATTGGGTACTGCAAATTTATTAGCTGGCAATTCGGCAGCCTTCTCCTGACCGGGGATGAGCATTTGTTGTTGTtGTCcTGgTTGTTGTTGTtGTTGTTGTTGTtGTTGTTGTTGTTGATAGCCAGAAAGAGCTGGCTGTTGtGGCTGAAactGGATGGGTGGTTGACCATTCACATCCCTCTGGGGTGGAatAGCGTTAAATGGCTGCCGCcTCTGTTGCGGCTGCTGGACTTGGAATTGAAGTCTCCTaatttCATC
>gene=isogroup00152
ttCTTCTTCTTTACCCTTTttCATAAATATGTAAATGATGAATAATCAAAATTCATcTGgCTTTTtGtttaaaTaTTCATTCCATCAGAAAaGTGGtAATGGGGGATTGTTTtGaTtGacAAATtaTTATTAAAGtCAATTTTAtCCTTTTtATTAAAGTTTTTTTtCCCcTtCTTtATTTTTGTGAAAAGAGTGTTACGTATTACAGTCACAATCGTTTTAATTATTtAATGCCAGAAATGTAATAAGAAGTTTGTAGAAAGTTCAGTCATAAGTTGTTGCATGGATTAACAATGCTTAAGCACTTTATCTGCTATtGTGTGAATGTTGTATGTGACTCACCAGGGACTGATCAGCGAGGATCAATtgTATGTGACGCATGAgCAAGTGATCAGTAAAGATCAATTTTGAGTGACTCACCAGGGACTGATCAGTAAAGATCAaTTGTTTGTGACTCACGACCAAGTGATCAGTAGAGATCaaTGGTTAGTGATTCACCAGTGACTGgTCAGTAAAGATCAGTCGCAaGTGACTCATTTTACCCACTGATCTGCACAGATCAATTGTATGTGACTCATTACCGAGTGATCCGCACAGATCAATTGCATGTGACTCATTACTGGTTGATTAGCACAGATCAATTTTATGTGACTCATTTTACCCACTGATTAGCAAAGATCAGTCGCAAGTGACTCATTTTACCCACTGATTAGCACAGATCAATTGGATGTGACTCATTACTGACTGATCCGAACAGATCAATTGCATGTGACTCATTACTGACTGATCCgAACAGATCAATTGCTTTTGACTTTCAGGGACCGATCAATATGGATTGGTTATTTGTGTCTCAATAGAGGCTGAGTTTGTTTCATGTGACTTACCAATACAATATTAGTTGTTTTCCGCCTCCCATAGACTTTTGTTTCAGGTCAATTATATGTGACATCACAGATTCGATCATTACAGATGGTTTGCATATGACTtAACAGATTCTGATCAGTACAGATCAATCATATGTTACCTCACCCTGAAGTATTTCATTTTCTCATATTTTAAACCTCTCTAaTTATtCCAAAATGTGTTTCTTTGAATCAAAATTAAaAAAAaTGTGTTTGATGTCTTGAAATtCTGACTGAGGCTGACGaTGCTATAAAGAAGAGTACGGATTCAGCATTGgAAGCAAaCGAGATAAGAGTACTtGTCACGaGGCTTAAACACCAGAAAGAATTGTTtAAaTAAaGAAaTAGTTAAAAGGTTAaGgAAGACACAAaCTGCAaCCACCcTCTCTATAAACatATTTAGCATTTTAaCTCTGAAGTTtGCATATtATAATCTTACTATTTAGAACTAAAAGCAACTTTTTTtcatGTTTctGAGGCTTAGATTGTTAGTGAAaTATTTTTCTATCatCACcAAATAAACATTTCATTTCTGCA
>gene=isogroup00153
TTCAATGAATCTAgcTTTTTACAGCAGGCACCAACCCAATCGGCGaGgAATGTTGCTGCCCCgaCgCTACcTtGCTCCTGGCAAAACCGGTCATGAATACAAACGAATGAATGAAaTCGAcGACAGCAAGGTTgaGGAATGGTGAGAAaCGGTGGATGAGATCATCGGTAAAGCaCCAAATAAAACAAAATATAaCTCAGTTGCTAATTAAGAATGAAAGTCATGTCTGCTTTCTTTCTCTATAATTAAaTTCCTCTCGgTTCAATGAAaCGCTAACcGgCTCTCGTCcATCCCCAGAAAACAATGAATATTGCcTTAAAAaCCCAGTGAAAGCAGCGAATAGACTGTTCCACCGAaGgTGAGGCCATGAGCATTCATTCTGTACATGTGAACGAACGCATTATGCGAATCATCTAAGTTTTACTGCTCATGAAAGTACAGTCTAAAATCAGTTATACTGACGGCAAATATTTGGAAACATGATGTAGAAACTGTGAGCCAGAAACAACTCGGTTTGCGCCAGGGACGATTCTGCTGACAATCAGAGCGACTGTGCTTGATCAGGTAAAGAATATATTACAGTATGCTACAAGCACAGAAGTCATGTTGGTATACTATGGAGTTTCCCTCGCTTAACTGCAGGTTTTTGTTGACACTTATAAGAACTACAGACTACGGTATGATAGTAGCATTAAAATCACTGCAATTCTCTTGTGAAAGTTAGGAGACAACTATGCTTTGGAAAaCATtCCGTTTACCTTTTGCGTACCCTTACTTTTGGAATTGTACGAGTTTTGTTATGTATGGATAGCGATCTGGCATTTCCAGCTCATGACGGGGTCcGGAAAAAaCTCTCGTCTCAAGTGACATGTACTTACTAAATAACAGCCCGCATacGAGATATACACAGgCTACATCATTAGCATCCATATGGCTCAaGGgATGAGCAATTCCTGACATCCTCGTTGTTGCAACTCTTTTAATACACATCTCTGTACACcGTTGATGTGTtGCATTGGCGTAATGCTGCCCTCCATGTGTAGGTTAATAAATTAACCTTTCAATCCCTTGACTCTATTTAATTCCTCTTACTATTTttgTTtGTTTTtGGTCTTCTAaCAATGAGTATAATTCCTCCATTCGTTAGGTTGATAAGATCCTGGAGACTgCCcGgTAAAACCTTGGTGAGTCTCCACACAGCTTTCAGTTtTTATAGTGGTTAAGGGTGTGATTACATGGTTTAAtgATGCACcTCAATACTGGAAtgACATaaTCATCGGTTTaTAAGTCGTAATCaTCTATATcGCTGTCGCTGCCTTGCCcTccgCCtcctCCTTTTCCTCCCAGCCTACATTTAGAGTATTGCTCCAGCAGATCCTCGTCATCGCTGGATGCGTACCTGTAATCATCCACCAGTtCGTCAAACaTATCACgaTcCGTCTTATGTTCATCATCATCATCTGGgTAATCATTTCTCCAATTAcTTTCGtCATTCTCATCATCTTCATCATCGTTTGCGTGAGGCGGTTCATCCGCAAAGtACTCGTACACCAAATCATCCCCGTccGACTTcATCCCgaACAcTGTGTTcacCaAAATCAAACTCCAGGCAGTCTGTgTAGTACAGGTCGTAAACGTATTCCGATTCTTGAACGACATCCTCGCCAAATACCACCTTCTCTCTCGTCATTGTCACAGAATTACAAGTTATATCaTCAGAACCAGATTTTGTAGATTTGGAAACTGTCGTctTTGAtTTTGTaGtTATCTTCGAtTTATTCtcaGCTTCGTCTTGGaCGATGTcGAGCAAAGCGAATaTTCTcTCTGCTTCCTTCTCGGCCGACCCCGGTCTACGTACGCCGACGCCGCTCCCATTGGACACTGCGGGTTTTCGGGCCGTAGGTTGGTAAGTCTTGGAaTCCTTGTCCAGTTCGTGTAATTTGAGACCCCTGGAACTGTCAGTTACCTTCAGTCTGCGATTCTTGCTGCTAGCTCTGTGACTCGCCCGAGCCTTTTCTCGGGCGCCCGTCCGGTTCGATTCGGTTTTGGATTTGACTGATTGGTGTGACTGTTTGGTGGGTTTCTTTGGCGTCAGgCCAATGgCAGCTCTCCGTAATGCACTCTGAATGTGAATGGATATCGGTTGGTTCTTCCTCTCCACGGTCCCCGCAAAAGTGAAAACTGCTTtGTTGTCATCCTGACTCTTTAGGGGAGTATTGGCAGCTTGGTTACCGGTAGTtCCcGTtGGTTtGTTCACTTTTGCTCGTTTCAaCGGTAGAACGAGATTCTCTAATGCATCTGTGgTTCGCTTCCTTCTCACTCGGATAActGTTGTCATTTTGATCTCAGTATATTTACGATTGACCAAACAGTTTTCAAGTAGTAACTGAAACAGTCTTCTGTtGACCAACGTTGGTAATCTATGTgACTCTCCACAGGCGTTTCGTGAATTATGTTAACTGTATGCAGAAAGACCTTcACTTGTGTTACTCaGCTTATGACTCC
>gene=isogroup00154
GGTTCaatGAATCGAGTCACACACAGGCTCAGTCTGACTCTGAGACaagtgtcaaaCAGGaaaTGTATGacttACTTTTTGAAGAGCTTGAGAGGGAAAAAAATCATCACCTAGAGACACAGTCTCACTTACAAGCTGAGAGACTtAGAAGAGAGTTTGCAGAAGGAGAAGTTGACATCTTGAAagCACAAATGGAAAGAGAGAGGAAAAGATATGAAGAGTGCTTagAAAGAATGAAGGCAGAAGCCCAGAGTGAATCAGCCCACAAATCTGAAATtgAGTCGCAGTTCAGCATGATCGCTTATGAGAaGCAaCAGAAaGAGAatcTCGTCCATCTGAATCAAaCCAAAATTCAGGACTTGAAGAAGAGAaTCTCAAaGCaGAAACAAAACCaCCGAAAACAAaTCGaTGAAGTCAaCATCAGAATCCAGCAaGAGGCTTACATCAATAAGATGCTTACCGGGAAAGACCGGaaaaGCAAGCAAAAATGATTTGGtATCCAGGCAACAGGATGGTtATgTACTGTGCTTAGGTATaCTtGGTTTtAGGCTGTACTTAACTGGGTCACTTAGTTTtGTGGtGACAAGAAGTTtAGAAAAaTGTtATTtATGAGATTGGAGTtATAACACAAACACTTtATtAGTGTCATAAaGATTGAAGTGTTATATTGGGATGAATTTGGTAAGTGCGATGGGGAAAATAGgTCATGAAaTATTCTCTGCTGGTCAGTGTTGTTTTATTtCACAAATGTTAAACCATTTCCTTTATATTGGAGGGAGTAAGTAGAAATTtAAGGCATCTCTCTGTGTAGTTAACTGCATAACCTGACCTCACTGTTGCTGGGTTGACATTACGGATTtGACCCCCTCgcTCGgTGTGTATTGCTTGGTATCTGATCCAGAGTTCATGATCACTGACCAGGgAAGgTGaGGTTTCTTtacGcgAAACTATAAGTtGTGTGTTGTACAGCGATGCTACTAATGCCTTCTACCATAGTGTCAaTTAcaCAtGTAGCGAACAaCCACTAaTGTTATGGTTACCGcTGGTCAACTCCAaGCTGCGTTgaCATTCAAATTTaaCACcaaGCACAGGGTCTGgTCCTTCCTCCTTGTCTACATGACACATATAACACCCAGTACAGAGTTCAACATCGTGcTGcGGCCTAATGTAAATAGGGCTTGTAGGTGGAGTTACGTCTAGACGATTCAACTCAATAATTCAACCAACAATCACATGtATGGTTCtATGGTGTCATGTGATTtTAAAGGTCATGGGTGTTAcCAATATGGTTTACATGAAaggCTAcTTAAATTGTAACTGTTTCAAACATGACTatTtGTAGAAGtTTTAGCcggtTtGATTCATTATCAGACTTTTTGATTGGTCTACTGCGtcGgCCAGAAAATAAGCTTCTCGggTGGAATTGAaAAGTTAATAGAGTTTAGCCATATCTGACTGTTATTTTTGCCTtAATCAACACAGGTtATTGTTAGATATATAGTCAATcGTTGAATGCCAGTGTACACATTGTGATGcaCAACTTTCAATGCTCGGACAGTAGAGTAAAGGTCTTCTGATgccTGCTTTCATTCCTGCTCCAGCCAAATGTTTtGCtTGTTTCAAAGCTTCTGAtGTACAgaTTCATAGTTTGtACTTtaaTTGCATTGCAGCCGGtCcATATCATCTCACCcGCAAGCTGTATTTAGCGgACTTGAGACTTGAaGgAACCAATtCTGTTTTTATGTGCAATACTCATATTATATTTttGAATGTAAGGGAGGCTAGTTTAAGA
>gene=isogroup00155
GGGCACCAAACGGCGGCCATCGCTACTTAAATCTTGGCAACGTATTTAGAAGTATaGTACGAAGATATTCTGACTGATTCTCTTTGCTAACTTTCCTGGTTGATCTAAACACTCGGATTTGAACATTTTATCGCGAAGATGGCACCAGGGTTTACAGAtgTGACGTCATTTACtGGTTTATtGGTTGCtGTTCTGTTTCTCATTCAGCTTGGTCAaGCCAAAATGGCATTCAAATGTGAAGATGGCGCTCTTTCTCTACCGATGAGTCAAGTCTGCAATCATATGTGGGATTGCCCCGACGGGAGCGATGAGTTACCTCATCGTAaTtGTCCATCCATGGGACCCGGACAGACGGTTCATATCACCTCCCCGGGATGGCCGGgcAAATAcCcTAACAACGCCAGCGTCATTTGGACCTTCGCTAGCGAGATGGGACTTCCCCTCTTACTGCAAATAGTTCATTTCGACCTGCAGAGGAATTATGACTTCTTAGTGATAGGGGGCGCatCGGATCCCCGTGACGTCACTTCCGTTGTGAAgTACCGCTATGGtCATgACAAGTACACAGATAAaCCGTTTGAGATGTACGCCAATTTGACCGGAAATGACGATCTACTGaAgGagAATATCTGGAGGTCAGAGGTCAGTGAAATGTGGATGTACTTTGAAAGCGATtCGACGACAGCCAACGATGGCTTCCAATTGATTTTATCTACGCCAAATGTATGTAAGCCAAATTGGGTCTACTTCGAAGGTTCgTGTTACCGAtTGAtTGAcACGGTGAtGCAGTACTCGGATGCTGCCCTcTATTGTTCCAAGGCATCCATCGGTGGTCACCTTGCTGTCATACACAGCAGCCAAGAAAATGACCTTGTTGCCATGGTAGCAGAATCAAATCGAGCCTGGATCGGCGCGTCGAGAAAATTCCATAACAGCAAGGAATTCTTCTGGaTCAACGGaGACAAGAAAACaTTCaCAAaTtGGaGaAAACtgGAACCAAATAAtTTTaGTGGCAAAGAAAACTGTGTGGAGATTAATTACGTCAGAAAAGGCTTGTGGAATGATCATTTTTGTATTATGAAAAAGCCGTTCGTCTGTGAGATGCCCGCTCTTTGaAACtTTTTaaCAACtAATcCcTAAGTCAAACTAAAaGgTTCCCGgCGCTaAAGTGTATATAAAATCAAAGATTGTGATATACCGTAAAAAGATAATAATAAAACTCTCGTCTTGGTTATTTTGTAAGAGCTATAAAACATAATGCCATCGTAcATACCTACCACGGCATTTTTATCATCTTCAGTGGCGCAtTTtcTGTTTGTTTCTGTTTGCTTGGATAAATCTCTAAAAAAATCTTAGTACCGTAATATATAGGCATAATTGGACTGTTATGAATTTGCTTAAATTAAATTATTACTATTATATTTTCTCtTTTcCCTTTTTTGTAAATAATCTTTCGCtTTTtAACAGATtGTTTTTCATGGTAGTTGCAATTACAAAATCAtTTCCAAAGGATCCCATTTGTAtATATCACCCTTTGATGTTTCCATTTTCCATTGCTCCCCCACCCCcTACCCCcTAAACAACATAATTTGTTTATATATTTGTAGTTCATTcTGTCTATGTAAGATGGGAGgTAAGcGGTATAGAAGGGGGTTAAGgTTACTCcGGAATGCTGTAATTTTATACAAACTTATTTACCCTTGATGAAATCTCTCGTTGgCTTgCTAAcAAGGCATAGAGTTAaGTAATATCGATGcaTtCcAATtGGTGTATGTAataTGTTAAaTTtATGTATTACGTAACGAAaGGCGAGCATTGGACAATTGGAAATTGAAAATAAAAATTAATTAAACCTCA
>gene=isogroup00156
GgAGAATTGAATTGGATGAAGAAGCTGCCAGACCTCAGGAGAAATGGGTCGTTTTTGCCTGACTCTCTTCAACTTCTGTGTTgtAATTTCTCTTACCGGGGCcTGTGATGTTAGCAATGAAAGTCCTCCCAGCGATATTTTACTGACTGgAGTGACCCAATCctCGCTGAAATTCACCTGGAAACCTCCTCAGgACTGtCAGACACAAAATGGTAACATCACcAGTTATTCATACAAACTACAGAACGTtGATGGAGAaGAAGTGCGTAcTGGAACAACGGAGAAGACTTACGTAGCTCTTGGTGATCTAGAACCGAACAGAAAATATTACTTCATGGTGAGCGCCGTTAACTCTGAAGAAACAGGACATACAGTGAACCcGTTTGGgAGgAAACGCGTTACAGAAGACCCACATGTCCTGGCAATAGTCCATTGCGgTTTGGAGGAGTCTTACGGAGTACTGCAGGCACAGTTAGCAGTCGCCGTGGGGAACTGGTCAACCTATCTTTATTCTCCCTCATCACCTCCGGAAGAATCCATTCAAAAGGGGAGGTGCAGTTCTAATAGTATGGTTCGGTACAGCTAAAAACTGTGGTGGCTCTTCAGTTCCCTGCCCAGGAAGAGTAACGGAAACTCAGGTATCAAGCGCGTGCCCGAAAGAGGATGAATTCTCGCAGtGTAATGCAACTTGTCCACGGTATTCGGATAATACCACAAAATTTAGCAAAGAGaGAACTAAGTCGTCAgAACTTcTCCTAACCtGGAGGGATTGGGACGtCACAGTTGACAGAGGTATCGGACCTATTACAGGTTACCTTCTGCGCCATGGCAAACTGGGAGAGCCTTCAACCGATATTCAGAAGGGGCTTAGCCTGCATCATCTGTTTACtGACCTCATCGCTATGCATTGGtACTCTTTCGAAGTCATCGGAATGACGGGCACGTCAACtGTGGGTGGtGGATTATGTGACGGCTCTGCGTCATTCAAGGTTCTACACATTGCGGGCTGTGAAGAACCATCAGGAAAACCAGGGCAACCAAGAGTGTACCGGCATCGGCGAGGGACGAGCCAAACGTCACTCCAATTTCGATGGCATCTTGAAAACTGCAGCTTCGGGAACTACACCCTTGTTAGTGATAACAGGATAATCAAAACAGAGATACTtGTATACACATCTAAACGTTATATCGTATTGAATAACCTCACCGCATGCACAGAATATGAATTTCAGTTACAATTtGTCAACACCATTGGTGCAGGGCCAAAAGGTTTCGCGAAAGAAACGACGAATAGTGATACGCTAACTGGTATCCCCGTGGACGTCGATGTCAGCCAGGTCAATTCCACATCTGCGACTGTCTCGTGGGGAAACGTTACTTGCGTCCAATCCGaAAAAGTTATAATCATTGGATACCGCTACCGGCTCACATCGGATGAcAATggATGTACGAGAAGGTACAaCGGgAGAACTAAAAGTGGAGCTGAATAACTTAACTCCTAATTCAAAGTACAAGTTTAAAGTCAAAGCTATGACTTCATCTAACGAGGGTGGTCCTTTCACTGATGACATCGTCTTCGACACTCCTGAGTAaCTTTCCTCCCGTTGGAGGTGGACTTCGgAAGATCAGAtCcGACTAAGGAATATtGTGGTGTCTTGCGTTACCATGTGACAAGATAtgTTAAGCAATtaTTTGAATGAAAaTAAAAaCAtAAAaagAgTAaTCGGTTCAATAAGCGATGAcATTTGTATcAaGTTGGTaCTTAAaaTAAAAAGAAGaTACGGAGaaGAGACAACAAAaTAAaTAAAAaTaTAAaCTTGTTCAGaTAACAA
>gene=isogroup00157
CCACagaGAAAAATGGTGTTGGACAAGGACAAAGTTCGGAGGATGTGTGTCACCCTGGTGTGACCTGTGATGGGTGTGAGATGGGTATAATAGGACCTCGATTTAAGTGCGCTGTCTGTCCTAaCTATGACCTCTGCAAGAAGTGTGAGAAGAGAGGtaTTCATCCTGagCATGATTTCATGAAAATtcGCAAGCCCAAGTTTGGACGTTCTGgaTGTGGGGGATTTTCAGGAAAACGTCGTAATTGGCATCAGCGATTCGGACCCTTTGGACCATTCGCTCAATATGGAATGTTTCAGTCACCTCCAGaTtgCtCATTTGGACCCCcACCAcaTCCAGGTCCTCCTGGGCCCCcGCCATTTGGCTGTCCCAGTCCATTTGGTCCAGGTGGACCTCCACCTCCCGATGGTCCTGcACCAGCAAACcAGGACtCTCCTCcaCAGGGAGGTTCTGGTCCACAAGAAGActCATCGAGTGGAACAGATGTTCCAAATGAAGGtcGTGAAGGtACCCCgACTGGTCCTGAGGAGTATCTCTCGTCTCTGGGTTGTGCTGTTGCAcaaaTGCTTCATCCACTCGGTATTGATGTGGACGTTGCAGTAGAACATCGTGGTAAACAgAAGAAGTGCAAGAAAGGTCGCAAACATCAtGGTCAAGGTGGATGGTGGGGCTTtGgCTCTCCCTACGGGCCACATGGAGGTAACTTTGAACCCTTCGgTGGTCAAGGACAGCAaTCAGGAACATCTGGCAACAGTGAAGGAACCAAACAaGCTGACAAATCAaGTAgCcAACAGAAGACCAGTAATGGAAGtGGTGAATCTGAaCCAATGGAAaCTGGATCAAACAaGCaGAAAGAaGAAGACTGGATGCTGGTtGATGAaGACAAGGTGAAGGACCAATCAGATGCTGCcACATCATCATCTcAACAGGgTTCATCTTCTGGTTtCATGCCAGACCTGCAGGGAGCAAGTCCaCcAAAAGaTGGAAatATTGAAACTGCcaTGACACAGATGCTTGCAATGGGTTTCACAGACGAaGgaGGTTGGCTGACTCGCCTGgTGGAaGCCAAGAaTGGAGACATTGGAAAGGTCCTGGATACCATCAAAaTGGGTCAGCGTCCTAACcTCCCTCAGAACTAAATGAGGAGTTgAtAGAGTgAaCTAGAATCtgCGTTTCTTAAAaTTtATCATATATACATTTACTAAGTTCAATTATGTAaTGACCACATACAAAATCAAGTTTTtttAAAGAACTGGAGAGGAGgATTtATGCTGTCATGTAACAGTTCCATCTGCAACATGAGTGTTGgAATCAATGTTACTTGAGCATTtATGCTGTcATGTAACAGTTCCATCTGCAACATGAGTGTTGGAATCAATGTTACTTGAAAGGgtCTTTTTCAGCCcTCCAGTTcATAtcAtGTTTTGtCATCTTCTCTACAATtaGTaCGATATCATCTAaGAAATAATCATGAGAtAACATTTCCAaTTCtGGTGTTTtTttGTtGgTaTTATGTATgAGGAAgttAAaTTTatGATcATATATAAaTGATAATGTTGTTTTTTatCACCTATAGGgTAGAATAGAAaCATGAaTATGATtCcACTATGTTGTGCTTTaTATGTAGGTATCATTGTATGCTAATGAGATCTAAGCATATGTTAATGACgTACAATATtCcTACCCTATATTAAGCTTGCTATTGATAGCATTTGTAACTTGTATTATGCCtACTTTAAtAtaGTtAGGTTtcTAggTtCACTCTGCAAGTACTGTGTGAATAATGCTGGCCTGGGCTGgTAtTGCACAtACtTGTTTCTCTCTCTTTACTTTCAATTCATTGATTTTATTGTCATTaaaTGAACTTTCAGGACCAGTTTGCTCTCTTTACTGGGgTAGTGAAatCTCATTTTGAACTGATCCCGTAGAAAATAaaTTAtGCAtCATTgCCTTTGGTAATGGACCAAtGGgCCTATATTTTACCAGTATAcaaaCtATcGCAAGAATGATGCCAGCCTTACTGTACAGCTTTTCAGTCAAAGGGCCCTGATTCCTCAATGATCAAGTCCATCACCTCCATCAAAGGGCCCTGATTGCTCAGTGATAAAGTCcATCACCTCCATCAAAGGGCCCTGATTGCTCAGTGATAAAGTCCATTGCCTCCTtATGtATTAtGTAATTTCACCAACTGTTATATGAACAGCttCAACTTTGCTTCAATaTTCCTGTTCTCTCATtATtCATtGCCTTTGTAAAGAAAaaTGTtCAAAACACATGTCCCCTTTCATTGTATTTAAgTAATGTgTGTAATGTATATTGCAGGttctGCTTTGTAGTTGTTATGATTTAAcATAAACCTAGAATAAAGTTACCATAACCTGGATTTGAACAGATGAAATACTGATCTAGATCAGAGAGCAAACTGAGCCTGAAAaCAAGATACTGCtGTTTtGGATTTAAACTATAAACTGGtAGTTTTGgTGTTAtATTATACGACCTCAGGACaTAAAAAATTGATATGGAATTTTGAGAGAAGAGCCACCCTCTTCTACACATCGCAATcTTTTtAATGTGAtaaTtAAttgTtGCATGAATTCAGGTaTCaCTGGATATTTATTTGATGACATCTTGTCATTTT
>gene=isogroup00158
CAAGTCCCtGTTtgACATGAcAGGGGTGGGCCACAGagTATCCTTcAGCTACcACCcACAGACCAATGGGCTGGATGAAAGATTCAaCCAAACTCTGcaaaatgCAAATGTCACTCATCAAAGTTGTCAaTCAAAACCAAGATGACTGGgATGAAACACTGTCTtCCATTCTCATGGGGTACcgTACAGCAAAACATGGTTCTACAGGTCTTtCTCCTTTCGTTGTGATGTTTGGAAGAGAGCCATTGTTACcAGTCGACATTGAAGACTCCATTGTCCAACCAGAAgCTCCTGCTGCAGCGATGCACAGCGGGAGAGGgTTTTtCAACTCATGTCACAGTCGCAGGACATAATCAAAGGTTTTGTAAAaGAAAATATTGGCAAAGCCCAAGAACGGCAAAAAAAGAATTTTGATTAAAGGCAGCAATCAAAACAGAGCTtCAAAGTTGGTtCTATAaGTGTTcTcgTCCGGAATGCTAGAAaGGATGCCcGAAGAGgAGGGAaGCTCgAAAaCTCTTGGCTTGGgCCGtaTGGAGTCAaGGCTGTGAATGAGAAaGGgCTGTACACACATATTAACAGTTCCACAGGCCTTCCTTTGAAGAAGAAaTTCAATCCATTTtACTtAAAGAATTTCACgCAAGAACTtGCAGCCAGTATCATCAGTACAAACACACcAgATGAGGAACAAAGCAATCCTGTTACTGTAAAGCTTCTTTGCAGCATCaTTCAACACTaTgaTGGACATAGCTCTGAATTAATGGAAGTAATCAAAGCTCTcTtCCAcGCAaTTTCAACCTGAACTTCAtGGgCCTCCTGTCTCGCAAGGTTGAAaCAGATTCTTCCAGAGTTTGATTCAACTGCACAGGAGGATGCATTAGAATTCCTTGGTGCAGTTTgCACATCATCATGCACTTCCTGTAACCAAAGCCAGTGCAAACTTTTAGATGAGTACTTCTTCTTACATACAACAAATGAGATGAAGtGGACTTCCTGCAATGAGACTTGGCACTGTCGGgCAAactcaTATCCAGTAATTCcAaTATAtCCTagTAACAAGGGCTATATGTCATGCTTGAGTATGCAGGGGCACCTTgAGGTGTGTCTAGATTGCAAAGaTCTTGaaGGCTTTTGtGAGTCCTGTACAGAAATGCaGGgTTGCActACACCaTTtCcAaCAgAGGAAGTATGgCAGAAAACAGGTGGAaTTTTACATATAAATGCCAAAAatGTGCTGGACAGAAAGAGTCTGGATACATGGACTATTTGAGCTCACcTTtAATACTGCAGCTTCcATCTTCCTGGCTATGGaCTCtCcAGGCACATTATATGTTATGTGTATGGAACTGTAGTCCCTGTAcTGACCAattGCAcGAAagTGTGGTACTATGTTTTGGAtTGGTCACAGTgAAAGCCTTATTGATGACATCTGCTTTTGAGTGGAAGTCTCaAAaCGAGTGGAccATAATCATTTGCTGCAGGTACAAACTGGTTGTAGTGTACTGACcACAGGACTGGGAAGaGACATGCTGTTGAgCAATCtACGAGCTGCaCTTGAACTGCCCACtAcTCAgaGGCAGCggggcTACCCgTtCCTGGGAAAGGCatCCATACCTGGcGCTCATCCTGTAGATtACTGgAGCATGAAGTTGATGgACAAATTtAGgAaTGAGAGGAACACATGCAAGCAGtAAaGAGGAGAAGAAACAgTTaagtGaCACCTGTTCCACTGaaaTtAaCCAAGTAGATGACCcAGCTAGCAAACAAAGGCATAAAATTTtGACGTGAAGTTAGGTGTTGCAGAAAATGTACGTTTGCAGTGTATGCTGAGGgCAGCTATGGAGACCAGGTACAaTCAGATAACTTCTGGAGATGAGTGGAATAACCCCAaTGTtGGATGCTTCTCGGCCAAAAGATGTTTTtCTCATCAaCTTCAAAGCAGTTGctACATaTTGATAGATAgTGTTCAAAGTTAAAAGTCTGcgAAaGCAATAGTAatAATAAATCCAGACcaGGTACTAAATGCATTTAACATGTGCACACTTCGGCAG
>gene=isogroup00159
TCATTTCTGATTATAAATACATAAACTGAAAGCCTAGcTtCCAGTGtATCACCACATCACACAGTAAGGGGAAagAAAaGaGCAactGgTATTTTAGAGTAATATAAACTtAaGGGAAAaGagCAGTTATACACACTGAaGGgAaTATGAGCTtGTGgACAaGTCTACcATTtACAGGgAGAGAGTAGTGGTGGCagTATACAACTGTAATATGCTAATAATGCAGTGACTGTGTTCAAaCAGAGACTGTATTATGTAaaTtCAGTTtAAaTGCAaCAAAaTCagACATGTATTTCAGCTATGgAACTCAACATACATGACAaGACTGCcTAACATATTTTAGCAAAATTtCATTATAAGATGGGAAGAGATTGATCACATtGGATAaGCTTCCAGATCAAaGTATTCTGAATTCTTTTCAAATAATACAcATTTTGAATGACAGGGAGTTGTGGCAATGTCTGGTAaCaataCCCCATACAATTACATcgATAAACAAAAGTGTAACAAGGAATTCATCAAATCACAGGTTGAGTTTTTCCATCCGACTACCAAATTGGACTTTCGCCCAAAGTGGTTTTTGTGgCACTTCAAGTCTACCGTATTTTCTTTTCTACCTAATAATAATCAAACACACACAAAATTGACATCATGATGAAAACGTACAAAATATATTTCTCCAAAATGTCTGTCCTGATATCCAAGAAATTTATCCCTCCGTTCTTGCACGACGTTTGATAACGTTAAAAGTTAAAACTTCGCCAGAGAAGAATGTACGTAAAAGCATTCAATAAGACAAAAGGTTTTTGGAAGCATCCGTAGTTGTCTTAAGTTGGATAAACGGTCCACGTTTCTTGTCTTTCTTAGTGATGTTGCTGCCTAAATAGTGTTTTTCTGTGTTCTTCTTAATTGGAGAGAAGGTGATTTAAATGTTTTCGAGAGGGTCGGACATCATGTGCTCAATGAATTCTTCATACTTCAGGTTACCATGGGGATCTATGTGTTTAGATATGAGGGGTTCAAGCTCATCCTCTCGCAGTCTTTCAGCTAGCGTACAGAGTACGTGGGTCATTTCACCAGCATTTACTTgGCCGTTATCCTCTTTATCGAAAACTTTGAAACATTCAAAGAAATCaTCCTCTGTTCCTTCCTTGCCTTCTCTCTTGGCTATCCTACAGGTTTCAAGCaTcGGGAAgAACTCCTCCCAcGAGACCCTGACAAACTCATCTAGTTTTtCTCCTGCTACACTCTTTACCAGAGCCTCTGTTGGGTTGAATCCCAGGGCCCTGATAATGTTACCAATGATATTCCCCTGGACCTTGTTGTCACCCTTGGTGTCAAAGAGAAGGAAATTCTCTCTGTATTCTTCTATCTCCTCGGGAGCTAATTCACGGGGTGCTCctGACTTCTTTTGTTTACTCATCTTGAATGGGTTTTTATTTAAGTCcTTTTGTCCGACAaGGTTTAAAAGTGAGGTAATAATTTCTGTAGGAGACGGTGAAGcAACGAAGGTCCACTCACAAGCTGAAGGGTATGCCCACtGAACGCtaCCAAAGCTACTTCCAAAAGCCC
>gene=isogroup00160
GgATGGAAATGCAGAATCAACTTTTCCGTCGCGAAATGCAATATTAGTTACTAAAAGTCACAaCTATGGCGGAAAACGAGCAaGATGATGTACATATTGAAGCAGCTACACCGAGTGTTACCATAGACATGGCCGATACAAGACCAGCAACTCAAATAGCCTTAGATTCGGTCACACCTGGTTTCGCAGAGAGAGGAAACGATGGTCAGGGTGGAATTGAACTGAGCATCAGCAGAGCATTAAGTGTTTCAAGTTTTGATGGATCCCACAAaAACAGCACCACAAACCTCGAACcTTTGGACACAGACCcATTTGACGAGGATGAGGctGAGcTAcGGTTTcTTCACTCGAAACCAAGCTGCTTCATCATTTtAGGTAAACCAGGAGCAGGAAAGACAGGCTTGGCAAAGAAGTTGGCACAGACCTGGCAGTGCCAGTTGGTGAATgCAACAGAGCTGATCCTTCAAAATATTGATCTACAGACAGATTTGGGCAAAAAGCTACAGGAGCTTCTCATCAAAGGTGGAGTTATCCCTGAAGAGATGGCAGCAAGAATGATTGAAGAAAAAATCAACTCACCTGAAGTCACACATCATGGCTACGTCATAGATGATCTTCCATGTATGAGTGAGGAATACATGAATGTTACAGATCAATTAGCTCTCAtCAAAAATTGGGATCTTACACCGGACTTCAtTATCAATTTGAGGATACCGGACAAAGACCTCACCAACCGTCGTGCGGGgCAACGTATCGACCCGGCTACCAACCACATATACACCAGGGAACTGTGGAACCCAGATAAGCCTCCACCGAagCCAGACCAGgAAGGAGAAgGgTGAGGAGGAGGATGGAgaGGAAGAGGAAgAAGAAgaGGAaGgACGAAGGAGAAGAAAATGCAgGCAtCGaAGAGTTTCCAGACGAgAAGCCGGAGCTGTCGGCAGAAATGATAGAGCGTTTGGTACAAAGACCGGAGGACCTTCCGGTCCATGTCACAGAAAGTGTTAAAATATATAAGGAGAAACTTCTCAAGATGTTTGAGGATTACATGGCAGATCACgATCAACAGTATCTcATcGAACTGGATGCCaaCAAACCGGTTtCTCAGCTCTTCAgAGAACTGATGAATAGGTTGAACACATTCACTCTACgAaGAGCGgCtGTCCCCATCCGTCTGCAGAACCAGGACGAGGAAGAAaTACCGGaTGACATCGAGACGGAGGAATTGATGAGGACCcTGTCGGGGACTAaCATGGTAGCCCCTCGTTACAGGTGGAGAAGAAGCAAGTGGGGaCGGGCTTGCCCCGTGGAACTGCAAAGGGGCAACGTGGTCATGGGAAAACCAGAGTTTGCTGTTGGATTTCTGGACAAGATTTATGTCATGTCAAGTCCTGATGCAATGGAGAAATTCTTAAaGAATCCTCGTCCTTTCCTATAAGTCCACAACCACGTCCACCCTGTAAGCTATGTGTCGTCGGACCGCCgCTCTCTGGgAAAaCTTCAAACTGCCATTTGCTTGCTCAAAAaTTCAATGCCAGGGTTCTAGATGTCAACGAGctGAtAAAaTCACGATACCAAacGCaCAAAGaTAAACAGGTTGaGCTGGCcAAAAaGGAGGCCATCGAAGCGgCCATCGCAAATGTGAAAGCTaGATTA
>gene=isogroup00161
TTAAAACATCTTCCAAAGCATCCTCACATTTCTCGTTATACATTTATGTCATCTCACATCTCAAGGCAACTTCAAACCAAACCTTCCTCATGGTTTTGCCCGGAGTCATCTTCTGATAGTTTGTTATGATCCATTGAGCTGCAAAGAGACCACTGGTGCTCTTCCAAACTTCAGACTGCGACAAAATCATCACTTCTTCTttttCTTCTTCCCCTTTCCTTTCTTCTTCTTCTTCTTTTGTAAACCTGATCCGAGCTTGACTATCTCATCGAACGTGtccccGTTCATCCGGTGGGTGACTGACACCTTCACCCCTGGGAGGTCcTCCTCCTTCCTAGCTTTTAACCCTTCCATGATGTCGCGACCCCCAAGGTCACCGATtAGgTTATCGTCTAGGTCCAaCTCGGAGAAACAaCTGGAATGCTGAAGCAGTTGTCTAAaCAGTCTCATGgCAaTAACAGGGCCGtAATTGGACCCTGGGCCGTAGCTATCGATACCgTtATcgCGATATGtAGCTTATGGATCCAGGGGCCAACAggaGGGGGACCTGgTGGCTCCTTACTCTtcTTCTtTttCCcTTtACCTTTCTTTttCTttCcTTTCCCACTTTTgCTACTTCTTGCAGAAGACGGCTtATCGTTGTCTTCTTTGTCACCCTCAGAAAGAGCGgTCTtGACCcTtGACCTTTCCTTTTCTGCCAAAAGCGCCAGAGCTTCTTGTTCGgCTTTTTGTTCCTTTTGTTCCGCTCTCTGGAGACTTTCTACcTCTGCCTGGTCGGCAGCTAATTTGATGATTTCAATAGCGCCCTCAGCTTCCAGGTTATTGCCATTCAAGTAAACTTCTCTAATCGCTGTCGTTGAGATGAGATCTCCCAGGGCGGAACCACTCTTGACCCCAAGGttcgCAGTAGCAAAGACTCAAAGACAAGAGCACTGTGTTACCTTGAAGTCCTTTACAcAGTCCGATACATCCATCATCGCCAAACTCATTGTAATCAAGACATAAAGATGtCAAAAACaaGACAGaCGATGTTTGAACGAGTCTAGTGGCAGATATCGCTTCCAGGTTaCAGTccACCaGGTCAAGCCTGGTGATTGGGTAGACAGCTTTCTCAAGCATCAAAGCCAAGTTTGCCAACTGCTCATGAGCAACAGGAACATCCCACACATGTAGTTCTTTAATATATCGGTACCAcTCGTGTCTGATGCAGGCAATGACTGGATCCACACTGACATTCTTTATCTCGGGGTCACTGAAGTCAGGGACCGGTTCCAGAATAAACTTCACGATCAGGCGATCATTCTCGTAGCAgTCCTTCATAGATGATTTGAGTCGTGGACACACCACTGATTTCTTCTTGGCACAGTTgtCCaGGTAGCTTTTGTAgAGCcTTTTAACAACCACgCCAGGATCCTCCAGCATTCCCTTAGGTCTCTtCTTCTtACCTCCCTtCTTCTTCTtCTTACCTGCTTtCTTTTTtCCAGGCAtgACTTGACTCCAaGAGAAAAaTTACAaaAGTAGACtACGTTCTTTCATCTGGATAACTCAATTCTTGACCcGATCTTGTGCGGAAGTTCCC
>gene=isogroup00162
TGAGGGAGTGAAAGTGATTTAAAAATATATAATTAGTTTGTTAtCTTTTGAAATCGGTTGCATGACTAGCCAAAAAGTGaCTGTGGGTTtCcAATTTCATaTtGgTATGgAaGTTAGGTGGACGgATTAGAaGTAATtCTTTGaGgTAATTTGAGAGAAACTGTTGCTGCCAAATATTCCAAGGAGAAATGCATTCAAGTTGAACTCAAAaTTATCCAAAGTAGTACTACCTGCTTCTTAAACTTTcTTTAAATTCAAAACTTTTATTgCATACAAATAACAGCAACAAAAAAtcaaaaaaaTGTTGAGGTtgaTGTAATATTTAAGAAaTCTTTTAGATCAAATTATTATACAATGCTGTTAAACctCCTCCACCACCTTTAATAATTAGAACAGGAcGTATTAgaGGTGTTGAATATTCATGACATAAGCAAGCAGCACAAAGTTAAATATATCCATACGCCGTATTGGACATAACACTGTAGcGGACATtttGCATAGATTtGAATCAaGTTTCGCATCGTGCGAATATCcTAGTTATGATtcTAGAATGGGCCGCCTTTCTTGTGAATATACATATTTATTTAAATATGTGTTATTGTTAATCATCTCAGATATCTACTTTGGAGTCATAGTGTGCAAAAaGTCTATAATTTTATGTCTCTAAATTGTCCTCCCGAAATGCACTGTAGATTTGCATTTACATATCAAACAGCAGCTGCACTTGGTGACATGCATTTTGCCATGTGACACCAATTCACAGCTGATTCCTCAGTGTTGGCATTAGATAAATCAAAGCACAAAACACTATTTAGGTTGGAATTCTCAAAAGTATTAGTATTATTTtAAGTACCATGTCAGAAGTAGGAAGATGATGGGGCTTGCCGTATCATGCAGCCAAGCTGAGTACGACATATAATTCTACTGTCACCCCCcTATGTCACGAaTAGGTAGTAAATGTAGAGACCACAGATGATTATGCAGGAGTTAAGATCTGCAGTAATTCTTCACACATGAGGATCACATGACgTATTCTGATAACTACTGTTATGTTGGgAATGACACAGCAGTAAACGTGTCCCGTTTTAAATGGAaTTGAGGGACGgTTATTgcAACAGGACCACAAAaCacTGTCTTACATCAGTGTGCAGTTTACTCATTGGTCGGATTAACCAATGTCTATCCAGTTagTCATTGTATGAACAGATACGGTTGAACATGTCGGTGAAGATTGCCACACTTAGTcTATATAGGTTATAAGAAaTCAGGTAAATGTAGAGACCACAGATGaTTAtGCAGGAGTTAAGATCTGCAGTAATTCTCCACACATGAGGATCACATGATATATTCTGATAaCTACTGTTATGTTGGGAATGACACGgCAGTAAAAaTGTCCCGTTTTAAATGGAATTAAGGGACGGTTATTGCAACAGGACCATAAAACACTGTTTTATATCAGTGTGCAGTTTCCTCGTTGGtcGGATCAACCAATGTCTATCCAGTAATAGTCATTGTATAAAACAGATATGGTTGGACCtGGCTGTGAAGATTGCTACACTTAGTCTATATAGATTATaGGAAATCATaCACTGCagTACTTGTGCAgaTATAtCTTTTtCAtAATTCACTGACAATGGTTCCATTACAAAGgTAATCCACAGAAaCTTttCTAGAAAaCCTCTCATTAGTAGctGCTatGGTGAtAGGTTCAgtGCACTCACagctgTTTCTCTccGTCAAAGTTTCCAACAGCTGCTATGAAGTAGCAGGTTTAATAATACACAATTGGGAACACAAGAGAGCAGCATGAAATTGCTGAATATtCcGTAAAaCAGAA
>gene=isogroup00163
ATTCTTCGAGTGTCATAgggatAtcgcctgttcctatcacttgcagttctgtgacggtaggtaaatgacccagaaattcgtcttttccaagtttGATCTTGTCTGCTTCAAGATGATACTCCCGAGCATGAAGATGCAGAGTGTGAATAGGGATCTCGTGAACCGATGCTAATTGAACCAGCTCAGTTTTGCATGCCCTtAAATTTCCACTTCCACTGGCATTGACTTCtaaaGttGTTTtAaGgAaCTtCCcAAGACTTCTTTTTAGATCCTGTTCACTATCACGTAATTCCAGTATGCAAAGTATTTCAATTTCCTtGGAAATGTTTTGCACATAGGGAATAAGTGTTTTGGCGACCGTGGAATTCATGCCGCAAGCAAaCcGGTATACGTATTGCATATGGCATGGATTCAACTTATCAAGAATCTGGAACACTTTTGTATTcTTCCATTTAGAGATATTTTCTGATAAATAGATAGCAGCATACCATTCACAAATCACGTCGTGAAGGAAATATACTTCTGTTGTGACAGTATTTTCGTCACGTTTATCCTTTACTGCATATTTCTTTCcAACCATAACTgAGTCTTCACAAAGAATACCGATCTTGATATaGTgATTGTAGAgAGcTTCTCCCAATGTTTCGACCATTTCGGATTTTTCCCAAGCGAAgTTTTGTTgTGTTACACCAGTGAATGCTAACTCATTTAAAGCAGAATGTTCGATGTcATgCGTTCGTGaATCGGCCttTGCATTTgTATTTCTTCTTTATATCGCAAGTagCCATGAAAaCATTTAATAATATAGCGAAAAAaCTGTGTAAGGGATGTCCATTTCTCGAAAtCcTCTGCcGCATATGTCATATGGGCAAACATCGAAAaGAAAAGCGGTATTCTACATATTTGATCCAGAACTGGGTTTACAGTCAGTTTATTGTGgaTCTCTTTGGAAGTGTCATAGTCTCTACtGGTAGACTTTAGCATATaCTTAAGTCTAGTtGCATAATCAAAACCGGTCAGTTCCACAATtGTGGCGTGaGTAGTATCAtAGCgTTTAGgTTTATATCGACTACTCAAGAAAATTCGTGCTTGTTGTGGTAAACACGTACCCTCAATGCTTCCATGTATAATTGTCTCCATCTCGTAGCCAGTTTCAAGATTCTGATCAGGgTATTCATCATAACCATCTAGAAtAaCtAAAAGCAGAGATGAAGTCTTAATAATCCTTGAGATATCGTCAGTTGTAAACGGtGTCTtGCTCGATAatAAAAACCGTTTtATTGCGTAACTAaTCCTCCGAACTCCACTCAACTGTCTCAAACGTAAGAATATCAGCAACTGGAAGTTTTGCAATGGAGAATCCtcATTCTCATgaCACCAGTCATATACACACTGATGAAATAATGTTGATTTgCCATAaCCcGGctCACCTTTAAAcATACAATTTGgaGCTTTtAAACAaTtAtcAtGAAACAGGTCTTtGTACGACgcAaGCAaTTCCGATTTCCGTCGTTTATctCCTGCAGAAGtctCTTTTTGAAATTCTaatCCACCGtcAACATAAACaTCGTTAACGCAGCATTTCTTCTTTTttCATAAAAGGtATTGGAAAAGTATTAATATAATCCTTCTTATATGCGTTTTTCAAAGCTTGctATTAAACGCTTCCTTTTTGCTTCAAGATCCACTTTATCCCAAGGCGTGTCTTCACCTGCCATCGTATTAAGTATGGAagcAAgaaaTCAAACGATcAATAAGTAATGCACAAACATTGACGCAGAaAGGAaCCCAATagCTCAGGGTTATATTCGTGTTTGCAACCTGGCGTGCTTC
>gene=isogroup00164
TAATCAaacTGTTTtCCAGATTCTTCTTTCGgCcTtGGggTTTTGTTCTCTTACCCTCTAGTTCTTCAACCcTTTCATTTAACGTTAGAGAAAACGTTTGCACTTCCTTAGCTATATTTTCTTTTGGTAGCAAACTTTCGTTTAATTCTGTCACATCGTCTTCGAGTTTCGCGTTTCGTTCTTGAACTTTCTTCAAATTTGTCGCGTGTTTCGGTACCTGAACACGTGGTCTTTCTTCACAAATTCCCTGTCCCTTTtCTTGATCCAAaTAGTCTACATTCTGTTGACTTTTGGTTTCCTTTCTCATACCCTCTTGTAATTTTTtGCTTCCCTTTAACTTCTGGACGTTTCTGTCATATTGCCTTCGAAGGTTTtcGTTTTCTTCTAGTTGTTCCATATACAGCTCTTTCGTGTCTGGTAGTTTCTCAACTTTGCTCTGCTTGGATGCTGACTTCCAGGGAAAAGAAATGGTCGTATGGGTCTCACTATGGGCTGGGTGACATTCGAGATTATCTTCATCATGTGACATCAATTTCATCTGATTTttCTTCATCACCGATGAAAGTATGGTGTTTTGGgATTCACCAAaCTTAATAGCTTCACCCACGTCATAAACGGTAAATATGCATTTCGATGTGTTTAACGTAACCAGTATGTTTTCTGTAGTTACGCGTATTTTATGTAACTCTTCATtcaTATCGAAAGCACGGAGACattGgCtAGaCTtCTGAGAATAAAGctGAATTTGAtaTTATTCCACaaaaCAAATACGAGTTCCGTGCGTTCcTGAATACATATGCTCTtGGCCATTGCGtCcTGTTTGAATAGCATTTTTGAATTCCATTtCcTTTGATCCAGTCATACTGAAGACAAgAGCTCGACCAGCAACTTTTGTACAAAtGTATATTTtGTCcATCACAACCACCATTtCCAAtACACGgTCAcTtCTCATTTCgCTCaaaaagATATCACTTTTcTCTTCtGAATCCAAATTACAGACGCTGACAATGTTTGTTGAGCTTGATGCTGCGTAGAGTTTTCCTCTGTAGAAACATACACACATAGGAGACCGCTTCCAATTTAGCATCTTCAAAGTTTTCATGTCTctAaTAGAAaCCagtcGCAATGCgCTTtcAATTTtCAAACCAATTatCGAGCTACcTtCcAAAAACAGCgCCAATTGTTCGCcAGgTtgagTtGgCGAAaGctacGgTTaaattCAGgACGATTGCcATACTTtCCAGAaTcTtCcTtGTACATAGAAaTAAaTGTTTTGGGTaTTTctAGGTTATGCCcAGATATGAGAAGCTCATTTGCCGGTCCTAAcGCGATATCGTCTATTtTCCAcTtGTCTTTtTCTTgatAcTTTTCGTTTGAAATGCGactCcAaCAATtcTGGcgTCATtGCTAActgctGCCATTTTCAATGTtGATGTAtAatgCAaaGgaTTtaCGTAGAACTcaaaaattttGACAAaCaGgTAaCTGcTtACAGAacGATGTCAATCTACAATC
>gene=isogroup00165
ATTGatAGGGAGTAAaTTTTTTtGTATTACACAAACTtGATtATTGTTAAtAAAaaCAAAAGAGTAAAaTGCTAGTTTGTAAAAAGCCCTGAATAGTAAAAGtGAAcaTACAAAAtcGGTTCAATCAGTAACTTATTTGCAGCAACGGTGAAACAACTACTTCAGAAAATCCAaGCTGTGATGGAGTGGATtAaTAACgaaCAAGTagaaCCGACCAATACCTGaTTTACcagcTttgTCAACTCtGCTACGATTAACAGAGATTCAAGCTGACATGTGTAGCCATTATTTCACAAAATTTCACCAGCTATTTAAaCAAaCATCAAaTCCCTTGTTTCCATTACATCTATATCTTtgTTCTGAACAAGAAaTCTTGCCTtGCCAAaTGGCTGTTCCTAGAGTGTATTCATAAAaCTGtcAGACAAGCTAACACATAACATTTTGAAAACGTTTATtCCAAAATACTGACcTtAAAGATAACTTCAAGCAACAAGTAaGGTCACTTTTGTGGCAACTTACTTTGTCAGGCATcTtGTTTTTTtACACACTATTTGGTCATTACATAGTGATAACGTATTACCAATGTTTTtAACATAGGACAACATCGTTAATAGGCTTGGTAAAcGTtCCAaCTACGATCACAGGAAtcTACAAAATGTCAGTGTAATAAATTTATAAGAATTTGTAACCAAACGTTTtAAAATATGGCACTGTTAGTTGGAAGGCTCTCATCAGCAGAACAAGCTgtAATATCAACATCATGCCtgCTacgTGATATAAATAgAAaCCTTCATAGCAGATAACTATTGTGCTATCTTTGTCAGATCTTCAgTTTTGTTTtCGTCaGAAAAATttAAACCAGGACTGCTTATTGAAATAGGCTGCAATATTGCTATAAaTGACAATGATCaCATTACACAtAGCATCATGGTgTAaTgAAGTGTTCAACAAGCCCTTGTtCCCTGtAtCCTtGcccACCGACTCCATCcGggATCACCatGGCCTCCTCCTATGACTTAAATTTTACAAAAaTGCATATTATACAAAGGGAGGGGTAAATTggtaGAAAATCAACAAGTTGAAATTGCCTAGAGATTAGGacaagaTTTTACCTACATATTATgAAaCTTTTAGAAAATTGCTCC
>gene=isogroup00166
TGTtCAATCAAATaTATCACGAAAACatttgtggAATTTtgtCTTTATCcATgAATTGCTGTCTtgTAGCTTtCaaGTTGTGTTTAtCtACAAaTATGAATATAGCATtaGCTATCCTGCACATAAATtCACTTTCGgTAGTAAATTctttGGAaTCACctCTCAGATTCAACAATAatGTAACTTCTTTCAACAagTcTtCTTTTCTGCCGTAcgTTGGCAgaTACCATTGGgcTTCTAcaGatCCACAACAATGgTAAACGAaCTCTCTTTCATCTTCATAAGACAgAAAATAtcGAAAcgTtcaTTACCTTGAGCTctACCAATGACATTATTtAATACAGACGATTTGGAGATtGgAaTATCACCAAATCtaTGAATGCAGTGGTAAATACaGGCTCACTTACCATACGtTTTTCTGGaGCAAGAGATGTTTCATTTTCTTTCCATTTTTTTACAACACGACtTaAGTGCCCAAGTAAGcAGCTCTGGTTtCGCGTCATCTCttACCCcAGGTaATAAGAcTGGCAcGGCAAGTTGACAaGATGCAAaTTTCTCCAGCAAATGCTGTCTTAAaTGATTATCGGAACAATGAaGAATTGCATATATGAAATCTCTTaCACTaCCTtCTATGTGAAGATTCTCTTTCCATGTAAtCcTACtGTCTAGtGAGGTTAGCTTACTGATAAaCAGAAAAGGTAAaTCTTTTgttttAATTTGTGAaTCGTCGCTGGgaaaaGCCGTACCTCTGTTGCTtcTTTCATGGTAAGTTTGCGAGGAAAaTATtCcTtGAGACCGACTTCAtCCAAGTAtTCTAAGAAGTCTTCTTCAGAATCTcCATCATCTTCcTCGCTTtagaCTCTGgaCGACacTAGGAGgATGAAagaCTTCTTtCcaTTTCTtCTTGCAAtAtaGTCGTTTCGgTTCTCGTTTgAGTAacAgATTTCGTAATAGCAATTGAtCGACGAAAaCTTGcaTTGTTTGTagTtAaCTGCTGTTTGGCATTTTCAAATTCCTCAGTATCGTAaGAAAgTTTTATtGACGAACTTTCTGATTgAAAGTCTTtCCTTTCcGTATCGCTTATCTCGCTTTCATACcTAgaCcaTTAaTCTTcTAAgAaGTtCCCCtGACTCAaTGTaTtCTTTtaGTTTGTCTAGTTcTTCcACAGAaGATACcTtCAAGcaaaTAaCGAGACTGCCCTcTtGACAaTCTACGAAaTGAaTTCCCTtATCCcGTGTGAAGACAGaaTTtAATGGCACGTTTCTTTGAGAGCATGAATGTCTTAAAGTtGGAAAATGCACTGGTTGGgTTGTCGTtATTAACCGTAACacGAaCATCTGGgCAaTTtGATaTcTGATtGTAGTCCTCAAtAATtCTTTGAAGGTTTGACAGACCaGtCTCTCTAAAAgCTtCCaGTAGCTTTGTTGTGTCcttCctAGTGATGATAcattttCTACGGCACTCAAGTAGGAAatgAtGTTGGGGTTTgTCGCTAGcTcTGATCTTCTCTAAaGAaCTAGTCATATTGatATATTCACATAATatCGTGATG
>gene=isogroup00167
TCAATTTTCCGTCAACTTCTTTCTTGTATTGTTTTCTTGATCTCCAACGAGGTCCGTGATTCCAAACTCTTCCAAATGACGGCAACCaTTCGTCTGGAGTTtCTGAACTgTGATCAAAGTTGGCTCCCACCCTCTTGGGATTCAACTTTCGTTTCCTTTCaTTCTCCAAGTGCTTTTGTAAGTCTTCTGCTGtaGGTCCAATGACCACagTAGGAGTGTCGTCATGGgATCCACCCTCTTCTTGTAACCACGGTGGGACagAACCAGTGTGAactATTACCTCTCAGgTTAGAcTtCTTTCTGGAAATGACcGTTAATCCACcAGAGGAAATAACTCTGgCAGTTTTCACCTTCAGTAGGGGGTCTATTtCGGGCTGGgAGGAACcGGgTCCAGATGAGACAGAACTTGAcGCCTtATCctGGTTGACgaCGGAGAgtCGACTGGAACTTGTTGAGGCACGCTGATCCCTcTGAATGTtGGtATGAGAGCTGTTAGATGATTCAGgACTCAATCGGTtATCAGTTCTATAGACTtGTCTTACTGGAcGATAAGAGGAAGAGTCTGTCACACCCATGACGGAAGgAaCAGGTGTGTCACATAGGTCCTTGAaGGAGGTACCcGCCcAAGGTGGAGGACCATGACTGATGTtCcTcTCCTCaCTGGAAagaTTCCAGTCATtTCtCAtGtGTGTtGAGTAGATGATGAGGgAGCATCATGTCTAATCTTATTGTGCACAATGTTTGCATTGGATGAGTTCATTtCTCTACCAGTATGGTATCTTGTGgAaCCATCATACGGgTGAGGgTTGACcGTATTTCGTACaGgATTACTGTGGTGGAtGgCACCACCACCACCAGTTGTCACACTGGCAGGGATCCTTCGgCCATcGCCCTCCAACGAGCAAAGCTCAGAGTCAAAAGAGTCAATACAAATtcGACTGAAGCTCTTAGACCAA
>gene=isogroup00168
CATGAACGTGTTCGCCAATGAGTCCATGTGATATGCTAATACCAAGAAGCATCCCGCCAACCGAGTATGGTAGGCACCGAGAGCATTATCGCAGACCGCAATTAATGCTAACTACAAACAGATAAGAACACGTCTCCTAACCAACTCTTTTGTTCAATTAAAAAAGGTGTACCTGGATTGTGAAACTCAGGAAACCCCTCGCTAAGCTTTGCTAATGTCTGTATCAACATATTACGTAATACTACCAGCCAGAAAAACAGCGTGCACATGTACTCTGTGTTAGCTCAAGTTgTTTACGtACGTGCACAGGGTCTTGTGACCTGGCATTGACCTCAtATTTCTTCTCTTCAACGTGGTCCTGTCTCTCGCAATTTTCTTGTCGACGTGTTTTCCCCGTCAAGTCAATTTCATTTACTAATTTAATCAGCACAATGGaTAGGAAAAaGGCTGCAAGAAAAAGgAAAAGCCCAAAAGCAGTTACGACGAAAGGGAgAAgTTCTAATGGATCAACAAAGTCACACAAATCCACTAAGTCAGGAGGAACTCCTCTATGGCAGATGCTCCTTGGGTTTACATTGGTTGTGGTAGCAGGTGTAGCTGCTGCTATTGCACTGGGTGTCATCTCTGTTGATGAAAtTAAAGACAGTCCAGTATGGATCAGTGCCaAAaGCTTTCGTGGATCAAgCTCTGGGGAAGGATGGACCGGATACTGGCCcGGGAGGGAAACAGGACCCACCTAAAGCAAAGGCTGAAGAAGTTATAGAAGATGTAGAAGTCAAAGAAgCTTCtGAGGaTAtAGCAGCTGAAGAaTCCAatGGTGATGAAGCAGAAaCgaTtCTGGAAGAGAAAGCAGAGGAAATTCCTTTGGAAGAAGAACAaGATGATAGTGAACCCATTGAGGAACCAACAAAAGACAGTGACATTCCTGTAGAACAAAcAGAAGatGTaGAAGAGGAACCAGTTGAGGAAAAaGTAGAAGATGAACCAGTtGAGGAAACAgCaGAAGACAGTGACATTCCTGTAGAACAAACAGAaGAaGTaGAAGATGAaCCAGCtGAGGAAaCAGCcGAAGACAGTGACATTCCTGTAGAACAAACAGAAGAAGATGAACCAGCTGAGGAaCAGCCgAaGACAGTGACATTCCTGTaGAACAAaCAGAAGAaGAagtaGAAGAGgAACcaGTTGAGGAAAAAGTAcATGATGAACcAGCTGAGGAAACAgCCAAAGACAGTGACATTCCTGTAGAAcAAAAAgaaGAAGTTGAAGAGGAACCAGTtgAGGAAAaAGTAgATGATGAACCAGCTGAGGAaACAGCCAAAGACAGTGACATTCCTGTaGAACAAAAAgaaGAaGAAGAAGTTGAAGAGGAACCAGTTCAGGAAAAAGTAGATGATGAACCAGTTGAGGAACTAGCCAAAGACAGTGACATTC
>gene=isogroup00170
ATATTCTATTCTACTATTAGCATGAAGAAATCAGTAATTGGATGGTTCCCTTTAAAgCTaggTGTCCagtaGTATGTACAGCAtTtACACCCaaGATATATTCATAATATGAaCATTGTCATTTGAAATTTTCACCCATACAAAATATAATATACAATATATGCCTACAACTGTACAGTATATATTacTTtgaGGgCAATTCCACCAAAAGGTCAACCTCCCtACCAAaTTTTCAGATTTGTCCCACatGCCCAATTTTGTTATCAaTTAaGgCAAATATAGTATATATTTCATGGTACAGGTAGCTataTAATATaTtATAAAACattttttCaTaCgAAAAaTtTGTGTATGAAGGTAGGTATAtATTTTGGGGgCtAAattttccaCaaaaTGCCGCTCTTATATTAAAATATATGTAACTTGCTGTACACTAGTAAAAaGTTAATCTTCTgTCTTGTTCATATACGCTATCACAttttGTGATATACGCTATCACATTTCGAAATTtATTTCAGTttAGtAAAAttGttGtGATTAAAATTAATAATAAATCAAAAATCTTGGTTATTTCAGATTTGATGTATATCCATAACTACAGTATGTCCGTACACAAATGAACATACATTGCACATTATTGATGTGTAACTGGTTGTAaTAATCAGTtACAGATAAtttACAGCAATAGGTCACATCAAGttCTTAAAATGGAAATGGAAaGCttAGCCATAAGGCTACAAATGATCCTACAGGAATTTATAACATTAGTATATATGTAAAATACATCATTACCTAGGCCTATAACcATccTATATACTGTTtGGCTAATTAGTTATATCTGTGcTATTAGGCTAAGCCTAACcTTtATGTATCACATGtAATTGCTTTTcgTGTCTGatCCCTTACAATAAaGAAAGGAAAAGGAAGAAAaTAATTAGCAATGTGCTCATTACAAAAGAATAACAGCAACATTTAAGATTGGTCTAAATTTGCATATAATTATATGTAAAATGAAGTTGAAAcTtgaTATCAAtTTTTtCTCAACCTATTTTTAAAAGAATATAAAGTAATATTCAATTCAGTGAAAaTAGATGAGAGTGAATTCCAGAGAGTAaCGCCACTTGAaCGAATCTGGgACTGTCTAAGTCTAGTTCTTGAATATGGAATGTTTAGAGAATACATTGATCTATTGTTGTAATGATGCAGAGtATATCTTtAATGAAAATaTGAGTTGTAAAtAGGAGacAGATTTCcATTAatTAAACTTAAacTAAAAATaCCtaGCTGATaaTCataTAAATCAAAAATAGTTAaGACGTTCAGACTCTTAAAAaGAGGACcGAGTGAGCAaTATACAGCGCaGTACAAaTGTTACGAACTGCACGTTTTTGCAGTTTATATAaTTtATgCAaCAGTGATTTATTTGccaacctcCCCcAAGCaAagTAAAAtAGTaTTaTAAAAagTtACTGCAGTagtAaTGACTTTTTGTTTGGTAACTGCCAACTTCATgaGGacTGGATTTGTGGCAtcAAGAAGAATTATGGCTAACAGGAGATGCAAATTtGTTCAATTACCCCaCCCCCCCCCCCAGGAAAaTATCTGCTGTAAATTAGGGTATGAATAACAGTTATgCGGGGGATTATTtGcTCCCCTGTAGCAAAGCCAGTAGTgaGGGgTATCTTTTCCTttCTCTTTTATTGTTTATGTAAGTTTTTGATATCATGTTCAATGTTCATTTCTATAAATAGTATTTGAAAATTAATATCTGGTTGGAATGTTTATATtAATTTTATTTAAGTACATCCACAACTTTAAGAAACTTTAAATCTGTACTTCCATAACgACAGTGAAACGGACATGGGACCTACTGTACTTAGAAGCATATTTATAGATCAATTCATATATTTCAGTTTAAATCTTGATATCAGCATCACCAATtGTACGgTCTACTGTTCGTTTATCAATCATTCATtATTTCtAATGCAATGCGTTGTTCCCgATTGTATTGAAaGTATATAGATCTaTATCaTTCTTGAaGGTAAATAAAAGTATCAGCTGCTTTTTAAAATATTTCAGTTCAAGTGTTCTTATCTCCTTACCAATACGTCTACTGTATGTGTTTATCGTTCATGCAGTTTTTTCCAGTACAAACGGCTGTAACCGATTGTGTTGAATATAATGGTCATTCTCGgTATATTTTGGTGGTAAAGGTGGAGGCGATGGATGTTTGAAGGATGCGGTAAATCCCGAAGATGAGTATCCAGTATTTAaAGGGTAACAAAACATCTTTCCTCCACTACCGCAATTGACaGGCATGGTGGCGCTACAATTTAACCCATGGTTTTGGCACGGCGGACGACCCTCTGAGATCTCATTGAAGTTGTTCTCCgtTTCGtAgGAtATGtcGCtgTAgGagCCCTGGGTGCTCGCCCAGCTCCCACTGATATCGGATCGATCCTCGTGACACTCGCACGAGCAGCGGTGATGCGTAGTTAGCATCCCGGGGTTGCAGAGTCCGTTgcTCGGGtGACGGtgATTcTcCCCGCACTGTAGCCCCAGTATCATCTGAACATGTGATCCTTGCGAATCAACACTGAAGTGTCTCATCGGGGGAGGCGGTGGCGTCCTCCTTTTTCCGGtGTCGTTtCCTCCTctGATGCtCtCGTACTTGTGGTcAGAgGTCGAGTGGACAGAAGCATCTTCCGCCCGTTCTATCTCTCCCAGTGGGGCAACTGAAGGGACTCTGTCATAACTTCTCTTCTTCTTCCCCTCCTCTTCGTGCGGAACTTCGGAGCAGtaAtGtTTTaAGCaAAGaACAAgGAGAaCCAGAATGATTATAATCAGGATGAAAATGGCGATTAAAATTGAAGCAAGAATGGTAGGTATTTGAGACAGGTCTTTGGAGCTGTTCGTGACAAATTGATGTAAATTTCGATCGAAAGAATGGATCAACTTATCGGTCCTATAATTACTAAAGATGTCGTTAGTTCTACTTGAGGGGACGAAGTTGGGAACATcaCTTaACGGAtCTGGCGAtATTTCATGCACTACCGAAGAACTCGAATGAACGATATTGCTTCGATCATCGGTCGTAGAGTGCTTTGCCATCCAGTAAGATGGAGTTGGGGTCGAAGTCGTCGAGGAGTCATTTTGGCCtGCGCAATCCAGCTGCGCATCCCGCAGTGGCgTTCCTCTTAGACTTACGGGGCTCGAACAGAGAGGGCTTGGATCATCCGGGTTTTCCCGGAACCAGTCGATCAGAGGTCTTAACTCACAGTCGCAGTTGAAGGGATTATCgCTTATCTTGAAGACTGGTAtTTGATCCCTTcTGCACCCGTcTagGGTCTCCAgGGAATTATTAGCGAGaTAAAAGTCatTGAGGCTTACGAgATTGTGGaTCagCGaGCAGCTGAGGGAGCGAACTCGATTGTCGGCCAGATTGATCAGTATCAGAGACGACTGCtCGGTcTCCACGCtGcCGTTCACCAcGGAgATGGCAtTGTTctgAaGgAAgaTCTTCTGtAAGAGAACAACGgCCGGgATgAAGGTGACGTCAAGGGACGAGATCAAGTTATTCTGAAGCTGGATCTCTCGCAATCTCGGCATGTCGTCAAaCaTggaGTatTCCaAAcTAgTGAGTTGGTTGTCTTGCAAGTAAAtTTTAgCCAGCCACTTCATACCCTTAAATGCCCCGGGCTTTATTTCGGATATCTCGTTGTTGAAGAGCAGAAGGTACTTGAGAgTCATGTTAACAAATGTGTCCGGtTGTATgATAGATAGGCGGTTACTACTGATGTTAACCAGCTGTAGCTTCCTTTTCACAGCATCGAATGCCCCtGGGGATATATGTGAGAGTTGGTTCCTCTCGAGATGGAGGTACCTCAGTTGGTAATAACCCTGCAGACTAGGTGCGCTCAGGGTAACCAGGCTGTTGGAGCTGACATCGAGGGTGTGCGCCTGTGGACATGCAGCCGGGATGACGCTTAGCCCCCTGTCGGTACAGTCAGCGTCcTTGGCATAaGCAGTGTACGTGCAGgTTTCCAGACACTCCTCGGCAACTACCTCGCACGCTATGAATAAACATGCATACACATAGCAGCAAACAAGGGCCCAaCaTAACATGGTCGAGATTCAGTTTTGTACATCTGACAAAGCAAATGCATCTACTGTATTTTGTAAATATAGCTGGATATCAaGCAGGAATAAAGAGTCATATCAGAGAATATGTCCCCCTCCTTAGTTtCCCCcTCCCTTCCTCAgaGAaGGGgAAATAATAAGATTTTTtCGAAGCTCAAATCCATCACTCCTTACAGCAGctCAATAGGACTTtcGCTGTGCCGGTTGACTACATTGGCTCTCC
>gene=isogroup00171
TATCATATCTCTTAAACATTTACGAGTTGAAAAGGGATTTGTTTTTtATTTTTATTTTTAATTTTACCAAAGTAGATATCAGATATGGTAGAGTTCCATGGAGGCACATCCGCctATATAAGCAAaCCCAAACTAAAGGGTaCaataaaaaTATGATATtAACAACGTAGCCAAAAGAGAAGGGAACTAACGAACGTATGAAAAGCGATAGCACCAGAAACCATGGAATTACAGGCATAGACTTCAAaGGTTTCTCAaTGAAaCATTATTACAAGTATACTtCATTCGTTTGACACAATTATCTGTGCTCTGGTTtCACGCTAGTGCAGGCTGCTGCATCATCAACGATCACTTAAGTGATTGAAAaTAAAACCAGTTATATGCAAATATTATATTACATGACTTTGTTCAGAACCTTGCTGAGTTGGAACCCAACACAAACTAAaAGCACCGTCCAAGGAAGTTGATCGAAAACACTCTCGTCAATACCTCAAACTTCGTCACATgtGACAGTTTTTCAACAGGCATTTCAACAGGAATGCATTTTGgCAAaTATACTTTGATGGTGACCTAGgTcTAaTGACGAAaCTAGAaCGACACGTCACcTTtATTTTtCACTGAAACAAAATAGTGgAaTGGTGTTAAGTCGAAAAAGAAATGTTCTCTGACTTTTGAGTACCTGAATTTTCGATCTTAGCcTGACGATCACCTTGACAATGCGCATGCTCGCAATGATTGCGCTGGTTGATCGAAACGTTCAGATGACTAATGTTACACAGGTTATTACGTACATACAATGTTACACAGGTTATTACGTACATACAATGTTACATTATTTATAaCGTACATACAATGCTCTTCCCACGTATGTAGGGAGAACAGGTATATACAAACATAACAAGATCATTCAAACCTGTTCTAAATAAGTTACTTATATCATGAAACTTTTTCTTGCGTAGTAATAGGAGTCTAAAATtGTCAAATGGTTTTAAGAACGCATtACAGAGTTATTTtAAGAATTGCAACAaGATTtGAGgTTTCTGTTTTCAACcTTCTTtCATAGGGTCCTTGATGGGGAATTTTAACCTAAACAaGTTAAGTtGAAGAAAAAAACGTTGTGTTGTGCGGGTATACTATTATGTATGTCTACACATTCGTTTCAAAATGtGTGTCTtCATAGGCGTGTATGGTTCTTTATTTACAAGATTTAAGTCAAAGAAACAACTGTTTACCAAACAACATTGTAAATTAATTtACTGTTTACAGATCGAGAGCACTTCTCAAAAATGTAATTCGAGTAAAATAaTATTGACCAGGACTATAAATATTAGTTGTGCGACTGGTTGGAAATGTTtAGgcTTTCACTACTTGTTACAGAAATATTCTTGAAACTTGTACAGCCAAGACTGTCGTTTCAAAGTTACAATAAATTTTAATGAAGAaaaaaaaGACATCATAGAAGCCTAAGCAAAATGGAGAGAAAATGCCATTCATTTtCGGATAGCacGGGAAAGCAAGCAAAATCTgTtGATGGCAGTTGACCAGTACTGGCTTCAAATTTGAGCAAAaCACACATACACATTATctGACTAGATCCcaGcttAaTTTTAAAGCGAaCGAACGATAATTTCCCCGTGTTTCTTagtcaGTTAagCATTTAAATTATCATAGTCAtATATGTACATTtAAGACTACACACACTATTATCTAAaTTGGATTGCACTAtCTATAGCcTtCAaCTATATCCTATCaGATtAAGACAtGTTAGgCTACCATATGTAGCCCTAcGGTATAGGTTGTGCACTACTGAAAaTTCTGTACAGCATAAGCGAACTCTaCCAAATTTATTCAAAGTAGGCTACGGTTTATTtACAAATTGTTtCGAACACAAtaataaTAATAATaacGGTCATATAGTTTTTGTTtGTTtACAGACCTATAAATCTTTGCAGTTTCGAGTAGTTTCTCTGCAATATGCTCCCATagTTACCAAAATAAaaCATTAATTCAATGCCGTCACGTGATTTCCAGTGTGACCTTAGAGGCACTGTATCTACTACACTATAAGATCAACACCGAAAATCTTAAAAATTATaGGCAAAAAAGTAAAaaTGTTGTTTAACATATTAGACACATAAAGGTGACATGaTAATAATGCAAAATATCCTCAACGTGCTTTCTATGTAGGAGGTAAGCTATATAATTTgAaaTgCTGCCATTTCGGCacTGGCTAAATCgaCTATAG
>gene=isogroup00172
GGACTCTCATCCGGTTtGCGAAGTTGCgCGAATCCAATCGGCACCACATACGGAAATTGTCGGAATTATGCATATTCATATATTTTAGAAGCGTTAACTTTCTTGATGTGTGACGTGACAAATTCCTTTACCCGAGAATATCCGAGTTTTAaCGAACCTAAGCTGCTGGGACACGGTTGACGAcgAATTAATGAACGTTACTTGCGagAAATAGTGAGTATGAGCAGAagCatAGAGTCTATTtGTTTGAtACTATTCCAGATTGATCCTGCGGCTTCTTCATAACTAAATGGTGACTCCATTCATATcAAaTaCATCGGAcagtCAGTGAATGTAGCAGTTGAAGTTTCCTGGAAAAAAaCaCAaCTTTGCATGGTTAATCTCTGTCACCAAataTATATaCcATGGCTTCTAAaGGAGGATGgTTTGGTAGCTTTAAGACTGATCTAGCcGATGAGTTTGATGGTGAtGCAGTGGgTCAAATGGCAATGTACTTCAGCCTTGGACCTAGGAAGAAGGAGCAGGTGAAACGAGCCAACAACAAGGGACTGGAGTTGCTGTCAGTGTTGGAAGATAATGACACAATTGGTGAAAAAAaGGGGaTTGATGAGCTCTGTGAGGCACTTGAATTCTGTGACTTGAACAGATTATCACATAAAGCAACGGAATTGTTTAaTCAaCCCAGCAAAGATATTCCAGATGGTCCAGTGGAGACTACTTTGACCTTGCATGACGTTAAGGAGCTTCTTTCTGCAGAACTGACCGTTCAaGACTGCTACGAGATTGCAATaTTTCTtGGACTGCAAGCTCGTTATGTTCAAGAGaTTAAAAAaTCCcAAaaCagTGCGGTTGATTTGATTGATAAGATTAATACTGGTaagACAACAGTGATTCGACCATCAATGCATTACTCTTTGCATTGCAAAATCGTGGAAATATCCGAGTTGCAaaCTTGATTCTAAACTCAGAAGGTCTACCATCATCCATTAAAGCCAGAGCATCAAGtAAAGAGAACGTACTGGTACtCcGTACATGCcTATGTGGAAAAAACTCTTTTAAAGAACTAAAATCTCACaaTGATGAATTGGTCGTTggTCTTCAATGCAAttCCTGTggAGCTGAATGGTTTCCAACAACAGATTCTACAAAGAtttGcttAGTCcgggggAATAAAAatCTCGTACAAGATTCCGcGTGAActGgATTTGTCAaaGCTGAAGCATGAAAaGTTaaaGATGTCAATGAGTTACAaCgTGGAGACCACATtGTTTTCCGTCGTgCTCcGATCTATGATCATCATGCGATATTTTtACAAaTaTCTGAAAatGGAAAtaTCAAAGTGATCCACTGGACAGGTCCTCCTATTGATATAAAATGTGAAGATATTTCGTTCCCTCaGGgTGGTGTGAGACGTGTTCAATACCCagAAAGTGATCCTGTTCATATAGTCGTGGCAAGGGCTTATGATATGCTGtaTAaTTCTAGTCAGGGTtATGACCTTgCcagtAATAATTGTGAATCTCTGGCTACATTTtGCAAAaTaGgCAaAGCCTTTTCCATTCAAGGTGATGTAGTAGgAGATGTTCTGCCATTTcTTCcAAAagtCcTAaaGtaTTTTAAGTATTTAAAGTATTTCTCTTGGcGCAcGATCACTGAACTTATTCCTGGATAACTTGATAACTGTGCAAGTTGATGTGCATAGC
>gene=isogroup00173
TTCCTACAGACATATGTaaaTTcccAAGTTAgggaagagaccccccaaaaaaacctTCACAGAAATAGATGgTAAAAaTACACATACACAtAACTATTtCTTTCTTTTtGTCTTATTTTTtAGTtGCAAGAATTTTTCTACATATGATAaTGCATTtGAtcGGTgTTtGTCATCAATGTTGAATCTCTTCTCACAGTTCACTATCTGTCTGTgTCATTGCTCCAAAATGAAtcATCttttttttGGGTGGATTaTtGTATATtcTtGTCTTtCTAGTGACTTgCACCTACCATATCAAGGAATCAAaTGTTTCTACTtACCCTGGTATTTAAAATAATTCATGACTAATTGACTATAACTATTATATCAAGACGATTGGTAGCAACTGCGAATGGGGTGCATACTTTGACAAAATATtGTATTTaTCTTGTGCCTtACTACAAATATATAAACCACAACTTATGCAAACTTTTCaGgTAATGTCTGATGGGGAAaTcaTCCTAACTTCATAGCATAAGCAGTGTCGTTCACAGATAATTATTATAGAtCAAGCAAAAGAAGGAAACAGAGGATGATGGgAaCTGAAAGAAACAaTTCAAAATTtcAAaTTGAAAAAAaTGCAAATGAaCACCTTTTCAAGTTATATTTTGTCTTATTGTGTTTAATATTATGGTATTGGAACATATCAATTCTGATGAAATTGCGGCAAAAACTACCTAATTATAGCCaTGCACGATAAGTTAAGACTGTTAGATAGCTACGAGGTCTCACTTGACACATATTAAGGTACCTTTAATTACTGCCACAAGGATAAATAATCATAATAATGTCACAAACACTACATGATATATCAACTCTTGTATGGTACATCTGACAGATcAaTGGcggCATAACTTTACGTTTTGGTGAtGTATCAACTGCAGATAATTCATTCcATGTTCAACATGCATATGTTTTTCCAACaGAAAATTTtGCATGGGGTACAATAGAaaaaaaTAACAGTATGTAAAAACCTAGAATCAAAGAATTTTCAATGACAATTCAGGTAATATACAAACATCCATCTCGTAAATTTCTTAATTTTAGGACTCAAAAATTCTGAGAAAGTCAAGTGAGAAAGCTCAAAACCTTGAGTTGATATCTTTTCATTTAGTTGACAATGGTCTTAACACCACATTTATAGCAGAACAATGTgTTaTAcACAGTACTGTAGTGACCTCAGTGGAAGAAGtGTAGACtggTGTCAAtTTtCcAtCGtCAGTAAGTTAGGGTAAATATAAAAaCAGAAaTAAaCcgCACCGATTGATTTTtGAAGCATCCATCTCGAATCCATCGGGTCCATCtCGCAAATGCTGACCTACGTGCTCTGATATCATGCTGAccccGACTCTCGGAGAAaGGTGACTTATATACAGCGATCAAAGCAAAGTCCCAAGTGACCATGATTTTGCCATCTATTAATGTTGTTATAAAAGTCCGCCTCTTAAaGCcAATACAAGATGAAGCACTGATCCGCCTTGAACCTTATAGTCTGCTGCTGTCTTATCATCATTCATCTGTTtGCCACTGAaGATGAGTCTCTGTTGAGgTGGGGGTATCCCTTCTTTCTCTTCTACTCTCTCTTTAATTCTTTCAACTTTGTCATTGGGCTCAATGTCAATTTCAATCTCcTTTCCTGTCAGCGTCTtAACTTTAATAAGCATGATGAATAATACATGTGTTTCgTTtCAACAACTACAAAagcTGAaGtCctCTCGAAcGCTACTGTTATTGATGCCCTAGAGAGAGcAAGTCTATCGCAATTCCCCTTTTCTCTCCCAAATTGTTGTGAGCTGACTAGTCAAAGAGCTTGGTGTTGTTTGTTCCCC
>gene=isogroup00174
aagccagaagaatgtGTCaTTCGTCAAGGCACTGGTCAAGACcTTCGGCCCAAtGTTTtGGTCGGCTCATTCCTCAAGCTCATCTTCGATGTCAtGGTTTTCATCCAGCCTTTGATATTACGCCGGTTGaTTCAGTACACTGAGGaCAAAACAGTTCCTGCTTGggAAGGttACTTTTTtGCAGgTGCTCTCTTtGTGGTAGCCATTTTTCAGACACTCATTCTTCAGAGGTACTTCCACATAGGGACCCTGACaggAATGCACGTGAGAACGGCTTTATTAGGATCAATCTATCGGAAGGCAATCCATCTGTCAAATTCAGCGAGGAAGTCCTCGACCATCGGTGAAGTTGTCAACTTGATGTCGGTGGACGCTCAAAAGTtGATGGACTTATGTCTGAACTTGAACCTAGTTTGGTCTTCCCCACTTCAGATTTGTATCACCcTCTATCTGTTGATTGGTATCCTGGGGgTGCTTTCAGTCTTTGCTGGTATTTtGTCATGGTcTtGATGATTCCATTGAACaTGTGGGTGGCCAGGAAAaCAAGAGCCTTGCAGGTTCAACaGATGGGCTTTAAGGACTCAAGAGTGAAGTTAATGGGTGAAATCTTGAGTGGGATTAAAGTCCTCAAACTCTaCGCTTGGGAGAGATCATTCCAAGataaaGTGCTGAAGTTGAGACGTGAtGAGCTGAAagTCCTaCGTAGGGCTGCTTATtACAATGCTGTTACAAGCTTTGCcTTtACTtGTGCACCATTTTTGGTCACACTGTCATCCTTTGCcGTcTtCcTCCTCTCGGATGAGAACAATGTGTTGAATGCcgAGACCATCTTCGTCTCCcTGTCTCTCTTTAaTCTGCTCCGGTTCCCTCTGgCGATGCTTCCGTTTGTTGTTTTCAGTGTAGTTCAAGCTCATGTGTCTCTCAAACGTCTTTCAAGGTTCTTGAAGTTGGAAGAGTTGAATCCTCAAAATGTTGATCATTTCAATATGCCAGGTCAGGCTATAACAGTAGAAGATGGTAAATTTAGCTGGTCAAAGGAGGATGAGCcAGTCTTACATGATATCAGTTTAGACGTCCCACAAGGTGCTCTGGTCGCAGTAGTCGGTCAaGTTGGAACAGGGAAGTCATCTTTGCTTTCagCGTTGCTAGGTGAAATGGaGAAAAAaGaTGGGAAAGTCTTTGTACAGGGATCTGTGGCCTACGTTGCTCAACAAGCTTGGATCCAAAatGAAaCGTGaGAGGAAacGtctgTTTGGtAAAGATCTCAACTCCACCAAATAtGAGAAGATCCTTCAAGCCTGTcCTCTaCAGAGAGATtTGGAAGTGTTAtcTGGAGGtGATTTAATAGAAATTGGAAATTGGAGAAAAATTAAGTTTCAAGGGAAACATCATTGTGAGCCAGAATCATTAACATCAGTCTTGTCCtCTcAACAGTTgaTTGTTGTCAAGATCAGtGCTAAATGTAGGAGAcaCGGTGCCTTAGCCTGTTGGGaCCAgtCGGTATTTGGTGTTGTCtGTTTTTGTGCTAAACCTACgaGACACGgTGCCTTAGCCTGTTGGAACCAGTcGGTAcTTTGGTGTGgTCTGTTTCgTGATAAATTAAAGAGACATTGTGCCTTAGTTtGGTGGAATGAGTAGCTAATTAGTGTGgTCTGTTtGTGCTtAaTTGAAGAGGAGTgCTGTGATAATTTGTTGGTAaTtAGTGTGgTgTGTTTGTATTAAATTtATAAGTTTTGCCTtAGTTTATTGATATGAGTtGCTAACTAGTGTGGTCTGTTTTGTGCTAAATtAaTGAGACcGgTGCCTTAGTTTGTTGGAATCATTTTGTAaTtAGTAATTTGGTTGTCTTAAaTTGATGATTGTTGCCTTAGATtGTTGGAAAGAGTtGCcAATTAGTGTGGTCTGGgTTGTGGTAAATTAatAAGACAGTTGATTGTTGTCAAGATcaGAAAACTCAAAGATgaGCTGATTTGATGGAAAaaCaCcAGCTAAgcTGGAAAGCTGCAATATACAGTCAaGgctAGTCATAAGAAAGAAAGGTtCctAAAAaTGTAataTATATTTACTTGTGTTTCCACT
>gene=isogroup00176
GGgACACAGAAATCGAATCTAAGTCAAGATGGGTCTTCTGCTGATAACAGTGTTTGTCTCGGTGATGTTGGGTGCTTGTCAGGGACAGgAGTGTCCACGTGGgTGGACTTTCGCTCTCGGTAACTGCTACAGGTGGTACAATGGACCAGAgAGACTCAACTGGTATGATGCGCAGGACTTTTGTCAAgTTGaGGCAAGCCaaGATTGCGGCTGGCCGTGtAATAGTAATcTGGTcTCGATCGTcTCTgAtGAAGAAAACAGCTTTCTTTTGGATTACTGGAGAACCTCAAGGGAACCGGTGGATCCTTCTCTTgGACAgCATTACTgGatTgGctTTTCAGAAATCGGcCTTACCcTAATCTTTGaGTGGAgTGATGGATCACCAATCACGTATAATAACTGGGATAATGGTGAGCCAAACGATGGCTCGGGTGAACAGTTCTGTGGAGTAATGTGGAAAGGCGTCCATAACGAAGATATCGGCACATGGGATGAcCaGCCCTGTACCCTTGAAAAACCTTTCATATGTAAATATCGTTTGTAAGCTGTGTGGCATAAATAGTGGCGTCACACAGTgTCTATTGTGACGTCATACAGACGTTGTAGGCTTACTCAATGTGCATCTTCAATATTTCATGTTTCATTTTGCTAGGGTGCAAtGCTcGACGTGTAATTCTTGCATTGCTAATTTGACAGGTATCACACACCAGTGTGACATCATTGAATGTCCCTTTCTAATTAATTGGTGCCGCTACCACTAAaGGTGTTGGGAATACTTCCTGTTTAAAGCTTGATtAAAACAaTCTACCCTCTG
>gene=isogroup00177
ttttgACTTAGTTTTGGGgCTGCTCAgAaTATCGTTGTAAGATTcTAACgaTTCTAGAACATCaGgCTTTTGCATGGcaTCACCCTCCtgAGCCAAGTAGTAAAtACCTCCCTCAACAAATAtacTGTTAAcAcACccTTGctCATGGAAGgAAaTGGCTTtGCTGTTTcgTatgCTTTCGATAGgCTaTTTTtGAAAACTTGATGAAATCTCTTTtCTTTTCTTCAaGATAAaGAtTcCgGGtCtTTCTTTGCTTGGGAAGTCtTTgcTTGGAAAGaACtttGTAtTCTCgCAGCGAGAcCAGCCAGCtTCAATTTGCaTAACAtCTTTAAAAgAaTCTgTtATATCaaGtAGgAGTTAtAAaTCCtcGttCATCCaAAAGATTCACCATTTCTAATCCAGGTGtcTTGGAccTCTTGATGCTATCAATCTCTCCAGGtTTtAAtCcAAgCAAAaTTGATAAtcGttgAATcgTGGaaCATTccagATGATCAGCTAGGtccGACTTTaAAAAGACCGAAACCTTCTGCAgggtttttCCCtGTGtcccTCCCGGTgCtTTGAGAGGGGcccGCCTGTGCCAtTATTGACACTtCAaTtCGCcTGATCcAaTCTtCTCATAAAaTAAaGtAAaGaCGGCTCCGTGgTgTaTAaTAACcACTATGGATtTCTGcAcACAGCTTcaTCGctGAaGTTGTTTTTGAGAGTCC
>gene=isogroup00178
GGCAGGAGGGACCTTAGATCTAGAGCAGAACCATTTGGAAGGAGTGTCAGAGCTCCTTGGGTACcTCCcGgAATGAAAGTTTGGCAtctGGTAAAaGaTGAAGATCAGgaCGAGGAGCTGGATGTTACGATAAGCAAACCGAaGGaGATAAAaGAGGTTGtCcTGCCATTCCTCCCGGCAACAAGAAaTTACATCCAAAaGTATGTTGATAATCTGCTGGATGCCATGTTTACGGAACAAGACTCAGATATCCCAAAGGCCATCCAGtaTCTCTTTCAGTTTTTTGATAGAGAGGCTGGAAAACTAGATGACGCAGACTTtGCTAAAGCCTGGAAaGACAaTGTGTTGACTTTGAGATACTGGACTACCATCATAGCTAACCCTCAGTAtGCCTTAGATGTGGgAACAGAGAACTATATCCAGGCCTGTCTCAGAATTCTGGTACAAGTCGTGAAGGACACTTGTGCAGGTAGAAGTAAACCAACCAAAACCcAGGACTTTTCCCcGAGTCGATTGCTCTACTCTACCTTCCTACCAGGATACATCATGAAACTGAATAACTATTACCTTCATGTACAGTCTTTGGGAAGAACCGACACTGAAGATCTAGCACTAGAGTGCAACCTTTTGCAGGAGAACTTtGCcGgAaCCTTTGACCTGgTCAGTACTCAGTATGAACTCTTCAAaTATCTGAAAACATATCAAGAACCGATATTGAGAGGCTtACAAGAAGACGATATCTGTGAGGAGGCAGATATGTCAGGAAAACTGAAGACCCTGCTGGATAACATTGAAGACTATACAGGgAaTGCACAATAGAGTtAAGATCAGGAATATAGCAGGCTTCTTGTTGTTGATACAGCTTGTTttATAGACCTGCTTATGTGCTTGGAACCCTGCTAATCCAGCTTTCAGTCAAATAACTAGTTCTTTCTTTTATGCTTtATGAAatATTTGTAGCTGTGTAaTaTGCATAaTCATtGGGTtGgCTATATAGCTGCAcgATAGTGGTCAAATAATGTTTTAAAGAGATTcAACAATTTTCAgaCAATACAGAGTTATTTTtGTGGTATTTAGTATCTGTTAAGGAaCTGActAAATCAGATAAATATTTGTAATTTGTTTCCTTGAGAAGGGGTCTCCTTTCCACATGTAATTAATtAAaGTTTAAATATGTATCCAAAAATGAATACTCAGAGCTTCCTCAGAACAAGAGAAACTAAGAGTGCCAAAAGGTGCAGTAGCACTCCACCAGATTtATCATTtGGACAATTGAGTcTCAATGAATTGTGTGCCTCTAGTGTGTCTCCAGACACTACCTAAAACAACTGAGTgTTCCAGACACTACCTAAaaCAACTGAGTCTtCCAGACACTACCTAAAACAACTGAGTCTTCCAGAcACTACcTAAAACAACTGAGTCTTCCAGACACTACCTAAAACAACTGAGTCTTCCAGACACTACcTAAAACAACTGAGTgTtCGGTGCATTCtGAGTAGTATTTGTCCCCCATTTTCGTGCAGTACACACATTACAGCGTTAAGCCTACATcTAATTGAGGCTAGGCCCTAGCCTAACCCCACAACAATAGGTCTCCATCCTACCTTAATAATAAGTTAaAATATATGACTATGGGGAGATTTGTTtGATTTGTCCTTCGCAAtGTGTTTGCTTGATTCGACGATCTTATCACTTCCTCTTGAGTTTCAGAGGACATGTGTACATATTAACAAATTgTCTGCTATCTAAACACAAACATAAATCTTATAGAgATCATGCTTGATTCGTCCTTAGCAAGAACATTGATTTcACGACCTTTTtACTTTATCACAGTAAGtAagTGGGCCTACCCATTGAGTTAACTGTATGTGACAGAAATCACACAGTAACAGCCTAATGACTTGGTCGCTTGAAATCAGACTTAAGTTATAGCGTTATGAACTTGAGGGGGTTGTTAATATGGAACCCCTtAATAGAAGTAcTAACCTCCACTGAAACAATATCAGTCAACAGTTAGTTGGAACAAAGTAGTGACGTATCATaTCATAACGCCACATATACCATGCAAGGaaagggggaGgtGgTATaCAAACCATATtATTTTAACTGAGCTCAACAGGTGGCTGGCAGTATACCCAATTGTtACAGAAATTAACAATGGTGTTGTGTGCAAACACTATAAACAATTtGTTAGCAGAACTACTAgAAATTATATTGTTTCATCACTTCATCAAGTTTAATCCCCCAAAACAAGCTCACAATATTtCAAATAGAAaGAGTACAAAGTAGTTTGACAACCTCTGAACTCcATTtAaTACCTCACATACAATTGTAATATAtGgAAaCACTAATTTTTGCTTATGATGTACTGAGGTATAGATCATTTTGTGATtATGAGGCTAAATATTACTTAaTATACAGATATGAACATGACCTATGGATTAAGTACTGGATCCTATGCTGGATATGcTAGGTAAGGTTATAACTAaATTTTTGTGGTTTCTCAATAAGGATAAATAAATACCATCTGATTTTACTAACTGTTGAGTCAATGTTCACTtCtATTTtCTTTATTCAAAATAAATATATTTAACATTCACTTtGGTATGCTTTTATTTTCAAAATAAAAaTAGCTATGGGGACATAAATCTATAATACTTTGGGGAAATACTACATGTTTGTTGTTTTATTACAGTGATATAGATCAGTCACATCGGTACGATTAGATCAGTCACATCGGCACGATTAGATCAGTCACATCGGTAGgATTAGATCAGTCACATCGGTACGGCTAGATCAGTCACATCGGTACGATTAGATCAGTCATacAgTACGGCTAGATCAGTCACATCGGTACGATTAGATCAGTCACATCGgTAGGATTAGATCAGTCACATCTGTACGATTAGATCAGTCACATCTGTACGACTAGATCAGTCACATCGGTACGACTAGATCAGTCACATCGGTAGGATTAGATCAGTCACAtaTGTACGATTAGATCAGTCACATTGGTACtATTAGATCAGTCACATCGGTATGATTAGATCAGTCACATCGGTAGgATTAGATCAGTCACATCGGTACGaCTAGATCAGTCACATCGGTACGATtAGATCAGTCACATCGGTACGCTAGATCAGTCACATATGTCAGATTAGATCAGTCACATCGGTACGGCTAGATACGTCACATCGGTACGATTAGATCAGTCACATCGGTACTATTAGATCAGTCACATATGTACGATTAGATCAGTCACATTGGTAGGATTAGAAAAGACATAAaTGATGAAAGTTAAGTATGAACTATATGTTAATTTAAGTGACCTTTTTAAGATAAAAAGAaaaaagtGAAaaTCTGAATTATCAGCATATTTCTTACCTTCGTTGTTTTCTCGTAGTTGTGTTACAGTTTGGCA
>gene=isogroup00179
ctgtttttttCTttttCcTTtCATTCTTTGCCTTTAGCAATCAACCCTGTGTTAGTCTCTCATTTtATGAAGATTCATGACCTGCAGcGTAGACTAGGaTtGTGAAaTGtCACGTATTGCtCTTCCcAGATCTGTATTACACTGAGACACACAGTGTTGGATCAATATTATCATTATGTAGGTACCGTGTAaTAATACAACCcGGATTAAaGCGAGGGCCATTTGTCAACTGGAATGACTGTCAAACATGTGAGATCATGGCAAATATTCAAGATACAAGtCAGCAACAACAAGTCATAAGAAACATTTAGTGCTCGgATAACCTTTCCTGCAAGGGGCCAATGtGAGGAACAGTACCAgtTTtGACATTCCATTTGGCTACATTAGAATTAACCACTAAaCTCAAAGCAaCAGGAGGAATTCACTGAGTGTtACTTCTAGTTTTTCAACTTAACTGGGGAgTCtATCAcAAATTTAAGTGGAaCTGAATGTGACACAGCAAACgTGTATTTACTAGAAAATTTACTAGAAAACaGCAAAGAAGttACGGCCtCTCCAAATAGTTGCTTGCTCTTTTCTCAGTCAgATTTTTCCATTGTTTTAAGTACTGTATAATGTTTCAATCTGCATActtaaTAtAgAGCACTTAATActtaataCTTTCAAACTaCATAACAAGAAAcCCTTCTGaTAAAAGTTTgTTaTcTTACCTgACATCCAACTATTAGTTGAAtTTAAATCcCCTCAtctTTTAGTTTGTCAATGTTcAaGATTAACATTGCACTCATTATCAAGTGTGAGAAAACTGATCACAAAATACAGAAGGTAAGAAGCCATGGTATTAAAATGCaGCACTcCATTCCgACTGATTCTGGGCAGttgaCTGATGCGTCAAAGCCGTTAATTAAGTATTGTAGGGTAATATTAACACAAAAGGGGTGTCACAGGGGGTCCAAGTCCACAgGtTTTGTTGACTCAAAGACTcAAAACAGACATCttACGACtTTTGATAAAACTAAGCAACACCATAACAAAAtaCTGTATACAGTGAGGTCTAGTCTAGAAGGGCTAAGTCCAGATTGTTCCCTAAATAACTGGATTAATCAGTCCAAGACATCACACcACTTCCAAGCGATAAGAAAGAAAACAAGCTGCCCAAaTAACTTCTAGTCATGTGATGTTATCCTACCAATCACATCTTTAcGTTAATCAATAGCAATtCCCcTAATACCcTCAAGATTCTTGCTAAAGCCaCTATTAgTTtGTTGATTGGCTTGTCATGTTTACTtACTATGTACTAAGGATTACtACTTATCGTGTTTActaGgTATGTAGGGTGACTcctGGGGgAAACTCAAAAGGTTGCTAAAAaCTTCTCAGCCATATAGCACCAGTGCAAAAACTTACATCTCACAACATCcAGGTTATTtGcTTGAAAAAaTtcGTTATTTTCCAAACAtCcAAAaCTGTAAATAaTTTttGCACACATAATTTGGTGATtAATGgAACTcTtCCATAgtCaCATCCCCATGGCAATGCAaTTCATCATTAGCTTAaCTATATAGCCAGCTTTCTtCACCAGTAATTATGAGGAAAaTACCcAcACTTCTGAGCAAAgaGTTTTGCCATTtGAATGTGGACAAAaTTGTTCGTAATTtAACAAACTAAATTATATAATTATATAATAATGAAGAAAATGTCTTAAtGGATATCATGTTAGTCGATTTTGCAAATTTGATATTTCGTTATATTTTGGGTACCAAAGATCACAGAGCTGCCTTGCTGCTTACAGCAACTCCAATATCATGTTTAACAAAaGCCTAAAGCATTACAAGTAGAAAAAaaTCCaCCAAACATCCATAACAAGCCTTTtCAATTGGCATGAAACATGAACATTTTTTttGCAAGATACAGAGTAATTATTCCCTTAGTTCAAGGTGACCATTAATCAAGTTCAGTGGAAGCTATACCCAGGCTCCACATATGAATGTGCTTGAAAACTTGGTACATGTTtGGTAACATTACAACtGTTCATGAAATAACAGCCacTTAATCatGCAAGTCAaGcaTATAGagCTACAGCAGACAaGTTGTCACATCAAGTACTAAACTGTTCACAAAAATAAAGCTGTtaCtAAAaGCTTCACTTTACTATTTTACTtCCTCTtTGCTAACCAATTCTCTGTCAGATTATACGATTCCAAAGAGTCATTTTTCATGAAAGATGaGaaggTTActAGTATTTTCCATTTTCTCATTTGA
>gene=isogroup00180
ACAGAATTAcAAAATACTAACGTCAAGGGAAATGGATGTCATacccGATGAAAGCTGCGAAAGTCCGGCGGAGTCATCCCcTCCACCTAAAAAAaGGCATATGGTAGAAGGCATTCACGGTACACCAAGTTCAACTACAGAAGCTTGCAACAAACCACGTACAAATTATATTGATTGGGATGAGTACTtCATGGCAGTAGCaTtCCTGTCAGCTCAGCGAAGTAAAGACCCAAACTCACAGGTTGGGGCATGCATCACcAACAGTGAAAaCAaGATCGTTGGTATTGGATATAATGGGATGCCCAACGGTTGTAAGGACAGCGAACTCCCCTGGGGCAGGGCTGAAGACTGGCTGGATTCAAAGTATCCCTACGTGTGTCACGCTGAGCTGAATGCtGTTCTGAACAAGAACTCTTCCGATGTGAAAGGCTGTAagATCTATGTtGCCTTGTTTCCGTGCAACGAATGTGCAAAGGTgATCATCCAGACCGGTATCCGAGAAGTGGTTTATTACTCcGAcAAATACCACAaGAAACCGACcATGGTGGCATCCAAGAAATTGCttaaTCTAGCTGGTGTCACATACAGACAATACATCCCAAAGAAGAGGCAAATCACGATAGATTTTACATCCATCGATCCAGATGTACATCCGACGAGTAaCAAAGAGATTCTGAATGGTCTGTGACTTtGTGTCATCTACCTGAGGgtGTATGGGTGTTATAGAGGTCTCTTCTACTCAGTCTGGAATTAATCGCAAGcTTTtGAGAAaCAAACCATAGAGACGTATCGTCTTCCATCTTAGAGCGGTGACTtGTTTtGACAGGCATCCATTtGTCAAGGGTGACCTTTAAtgACTTCCTTTGGGTATTTGGTGTACATTGGATGTTAACAAACTGTGCCGGAAGTATTACACAGGGTTTTCATACgTATcTAGTATCaCATAGCAAAGtGCctCACTAAaCAACACGGTCTGTAACCTCTATGCAAATGATGTATAGGGATATGTTGTACACAgATGTCAGAACTTCAGTATTGTCACATGGAGGTAtTTtAGAATtcATATtAaAGTTtCACTATCACTTAATtGGTTAttaTgTTTTTTGCTGAAACTCCGGCATTTTGACCCGTATCAGCtCATTTAAATATTTCATAGAtACTTGAAAGTgGAATTATGCATGCTaGTATTCaaCTaGATCATAACcATGTTAATCTtgaTTGTCTAAaTCaCATCCTTTTGGCAGTTAtATGTAGTAAACCATCTCGCAAACTTGACCATGTACGTAATGTAATGTAAATAAAATCTTATATAGCGCACTACGCGCGATGCATCTGTGCGCTTTACAAACAATCTaGAAAATACAATGCCATAAAaCAATAAATAGAAAATACAATAAATACATaaACCATCTACAGAAATAtACAGGAATATGAGATCGAAAAACTATTAAAAGTACTGGTGAAGCGtAAAGCgATAAAACAGATTGACTACAAAATCTACAATTTGAATGCTAAAAAgTGAtAATTCCAATTGAAGTtAgAaCCTAAAAaCCAACACGaCAGAACAatATAAAATCTAAAAaaTCCTAGAAACCATCattgTAGTGCTCTTGAAAGAGATGCGTTTTcaGGTGTgACTTGAAgGAGGtGaAGTTCGTGATCATCCGAATTCCtggAGGCAGCTCGTTCCAAAGATCAGGTGCGGCGACCGAGAATGCTGTAGGGCCATAGTaCTTCTTGTTATTGGTGTTGCGCGGAACGAGAGT
>gene=isogroup00181
GGAAGGCTTTGGCTACACAGTGTTGACAGTCAGGCTGCGCTCCCTACTGAcGGGTGGAATCACAGTTTTTttAcGGgAAGAGAACtGGTTTCCagATGGCTCAACAAAAcAACCCCCAAGATGTCATAGTGCAGGCTGTCGATGTCATCTCTTCTCTTCAATCTTTCTCTGAGAGGATAATGCAAGCAAGGTCACAATTACAACaAAaTTaCTCTCAGACTaaggAaGgAGATCTACTCAGCCATATCACGACAaCTGGAGGCTTTGAGAGACAGAGAAGTCTGGCTGCTCaGTAAGGTAGATGCCCTGAGAGaGGTGAAGGAGGAACAGTTAGAGGCAGAGCTGTcAACCGTCACTCAAGGACTTGGTATACTGGAAGAAAAATTAACCcTGTTGCAGAGATACCCGGACCAGCCACTgCTtATGACCGACCTCAAAGAAACTCTAAATCGACTCAAGCATTTAGACCAGGCACCCATGGAGGACCCAACTATAAGCATTCAGTTCCACGGCGACAACCTACGGAGGAAGATCCACaGtTTTGGCTCTGTGTCTTCAATTAAGCGCCCtcGCCTtGACcAATCCCATGACAGTACcGTCCACTCTACATCAGCACTGCAGCTTGAGTTCCAGGCTTTAGAATTGAAGGACCAAAAGGAGCTCTTTGCCATATTTTCTGAAGCTCaGCCAATGTCGTACTGGTTGCAGgATATGAAGACGACTGAAGTATCTTGGCACAGCAGTAGTTGCTCCtTTAGTCCATTCGGTACTAACATGAGCTTACCAGATTGGCTTGTCAAAGGAAAtGACAAAACAGACAaCAgCATGGATGTAACTGAGGCtCCTTTGAACGATGAGACCAAaGGGAAGACTGCAGCTGTGTCATCCGATAAACTCTTGGAACAGATGGACTCCATCTTGCAGTCACCTCATGAGCTGTGGCTGCGTGAAAGTGAATCTGGTAGTACAACGTCAGAGATGGAAGACCAGCaACCTTTAGATCGATTCTGTGAGGATTACCAAGAATGGCTgTTGGTTcTGACTCCGAATAAAGAGCAAGAGGTACTGTCTGGGTGTGCCTGTGTCAAGTCTGGCGATAAACCATTGGATATGGATATTGAGAATCTAGCCAGTTTAATCTGCATGCAGAACCATCAGTCCTTGGCAACAacaacaGCAACAGAGTCAGATATGTCATCCTGGTTGGTCCAGTCAGATCAGAAATCTGAAGAGATGCTGCCACCTATCGAGAAGGTCTGCaGGGCCAACGAGATCTGCGGGAGCTTCAGCGAATGCGTCTGCGATGAAAACTGCGCCGGAGGGATGATGCAGAGGTCAGAGGAGAAGAACGGTTCCTGGTTACTTGTCTCTGGTGAAAGTAGCAGCAAATGTAGTTTtGATGTGTTTGAaAAGGAaTTAGTGGTTTCTGATTGGTTGGTCGGTGATGAGAATGTTAGCCAATCAGAGAGTGGAAAAGAGGCAAATTTGAAGTGGCTATGTGATCCgAAATCTCCAGAGAAGCAGCAGGAGGATATCAAGTGCCTTGACGAAGATACCTCCATGCCTTTATGGGATGAGGATGGTGGACTTAAAAAGGGCCCTCTGAGGAGAGCTGGTCCTGTCCACTGGATGCACTCTACAAATACCACAGTACCTTTACCACATCCGATTGGTTGAAGAAAAGTCAAGACGATTCGGAGGACGTCGGGATGTGGTTGCTCAAGAAAGGAGACGAGATGGAGCAAtgggAGGATAGCAATAAATGGTTGGTTGAAGAAAAGAAGGATGAATCTTGTCAGAAAGAAAAGGACCGTGTCAAGGTCGATCCATCAGCTTTCACgaCGGTaT
>gene=isogroup00182
AGAAGTAGAAGAGTGTTTTTAGTATAGATGTGTAGGGTATAGGTCTATAGGATCATAATGACCCATAGGGTAAGCTGTAGGGCACTGGTTTGATGACTCTAGATATAATAtATGTTATAGATGGAtAaTCTTCGAGAACCCGGTTTTGATGTACTGTTATGTAATTCCTAGATGTGTTCTACCATGTTTATGTCTGCAaaGTATTTTAtATTTGCACTCTTGTATTGCAGCACAGCTAACTTAGACTTACATGGCGAGTAGTGGAGAaGAAAACTtAATAGAAGGATGAATGCCAGATCTCAAGTCTTtGAaCTAACTGTTGAGAGCAAGCAGCTAGAGGAGGTTGTCAACAGCATATTTCATACCATACTTTTCCACAGAACCACAGGAAAGTTTCACTACAAACAGGAAGGTGCTTTCCTCATCGGTACtGtcGGTGTGGTGgAGACTGATTGTGACTTTGTTGATTtGACaTATGTCAGATGCAACTCtCcAACTTtAGACAAAAACCTCcGACGAGAAGTCTCAGCATTTAAAGATGTCTTACGATCcACAGATGTCAACACAGGTCTCCAAAGTGGACAGGTGGGTTTCTCTGTTGCTATGACGACTGTATTAAAGTTTTCCAGCtGTAGGACTcGACTCAGTGATGTTGGCATtGGTGGTGAAACTCCATCAAATTTAAAaaGCAATATGAATTAAAagTtAAaGgTAAAaGTCTCAaTCAATGGAGATAAAGTGCCTTGCCCAAGGACACAACATAATGACCAGTCTtGGCAAGACcTtCTCaCATGACTTtATAACAGTTAACcGCTGgTCATtGGTAATTtGTCACACCCACACATCcAAGTTACATGGTACATGTGTACATGGAGAATTCACGTTGGTGTtAGGATGAGCATGAATACGAGTGTAACCCAGGTTTtAatGTAAAAACACACAaTCcTGCAATCCTGAAACAAGAGGACTATAAGAaTAAAACTAAACAGTTAACTGTGAGGAGTCCAGTATAGCATATTTCaCAATCACAGAAAAATAaTCTTGTGTCGATGTCATGATTCaCAAACATTTCCAAaTAAAGGgAAGAAaGGTTAGAGATACCGGTATCCCCCTGAGACCTAATTACAAACAGTTATtAaTGTAAaTGgAaTCTTAAaGgCACGGTGACTATtAATACcTAAaTACAATGTTAaGTGCCGgCAGTTGGTAAGTtCGTCacGCTATATTCATCAaTAGTAGACAAAaTGTCCCCcATGAacGCAacTtcAGAAAATTCATCACACAGCTGGTATCgCCTtATGCctagaTAAaCCATACCTCTGTGGAcAAGAGTTCCTCAGGAGATAATCTGCACCTCTAGGCTCATCTGAGGGCAAACTGTTCTTCAGAGATGGAcTATCTGTTggaaaTTGACgTACCcTTtAAaCTCAACTGGCcGGGgAaCCTGTACTtttAGCTTGTaGAGAATTTTcAGTGATGGGCTAGTATTCGTcTGGagTAAACCtCAATCACTGGTAgAaTCTGgAGATTCTTTACCTCAGATAAAAATCTGGTaagTCTGgAGAaTCTGAAGTATcTtGATaGTCTGGAGGTTCTGTAGAGTAACATGCcaGGTGCAAcGATTAATATAAAaCAATTtaCtcAAAAaGATacTtaCACAAATCTCAGAATTGTACTACTAACTGTAATGCAAATGTCCTCTTTAATAAAaTCAaCAAAGAACCAAAaCCATAAaTTGAACAACAAAATACAAtAGTTtAACTTGAACTACAGATTGaCAAGTCTGGTTTCCATAGcAaCCATATCCTaTCCTAACTCTAagatGGcATAACATATTTGTCACCTCCTTTAAGTTAAGTAAAAaTACTTtCAAAAAaCCcTCAAtcAaTtGTTtAAAGCAATAAACAagATtATCAAAAAgAGTAaCCGGCAAaTCTACTTGAGCATacAATTaCAGTTAATATGCcTTCTGCCTTaaTACctACTActGGATATAAAaCTGCAACAaCAGTTaCAAAACTCGGTTAATTCACCTGTAAAGATAAACACTAaTGGAGCTTGTGTTtcTGTTAtAagtaGCTGAAACAGTGTGAATGTGATCA
>gene=isogroup00185
ATGTTTCATTGACTGGTTTCttAAATGTGCTACaTAATCTACTTTTAGcAtAGCAATCAATGATTAAcTttAttAtCTTATTTttGAGGGGATGGTACACGGGTGTGTAAGGCCAGTAGCTATGGGCAGTCAAGGTTTTCTTAATACCACATGTTTCATCATTTtACTGTAATATGTGTCATAGTCTTATACATGTATTGGTAaGGgAAGGGAGGTAGCAGTtCCtgTTTCCAAATAGTTTTCAGTTGCTGTTcAATCCATCAAATGATCACTTGATATTTTTACtCAAGTTATATAGTAGTGCAGCTACAGTTTACTGATGCTTGTCATCTACTGGACAAACATCACCTTATAAACTTGGCTTGTTTGGCCAGGTTAAACCACTGATGTCTTGTTTGGCCTTTACCTGTAGTATCACTTTTTAAGTTGCTTTGATATATTTACTTGTAAcaTGACTTGCAATCAAACAAAATGACTCATGATTTTACTTGAAAAACTTTGACTTGTGTCTGGACTTGATGAAAAaCAaTCAGCTTGTGATTTGGCAAACaTTGAACTGTGACTACACTTcaaaaaaaaTGAGTTGATTACAaCCcTGTGGTTTAGGGTCATACTTTGTAAGAGCATTGTGATAGAAAATCagAAGTTACTtATCTAAGTCAGCTTTgTGGCtGACAGTCTTTACAGCAAAAGGGaTCATGTTATTATTATtGATgTTCAGTGAAcGACACAcACATGAGAGATCAGTTAGtcTATGATTCTATTtCATtGGAGCAaCAaATCAGTGATCATGTTGCTATTAATTAATAGCCAGCCTTGGTTTGACCTCTATCAtcATTCTTtGCTTGTTGCAtATTGAAtGTTTtCTTTCatATTATTTTGTAAGTGCCAaTGCAAATTtGTTGCATGTGAGTGAGCcATCAGATGTCTTtGTAGAGTAACATAGAAAGTTTTCTGTTATCAGGAATATGTGGTaagCTATTATACAATGTCTTTAGTGTtGATCAGACATGTTtGTAAaGAAaTTATCAaTTTTAAGTTATCATATTCACTGTGATGTTCATAACAGTAAGATCTTTTATATTTTCATAAACATATCATCTCTCATGTTGTGAGAGTTGATGTTTCAACCAAACTAGGGTGTCTTATCCTCCTGACcACCACAAGACCAATCTCAATATTACAGCATtGAaTGTAGGTTTCAAATtGCAAATAATCATTGTAACATCATTTGCCAAGTAACGTGGTGGTTTCAATATAAACATTGTAATGATTTTATTTTTTAATCCAGTCTTGTTGCAATGATAGAAgCCTTGGTATCTAATATGGTGTTGTTGGATAACCAGTATAGACACAGTTATGTTAATGGAGACAGATAGTTTATACATAGATGGCAACCTTTtGTTTTtGGGTTGTGACCTTCCATACTGGATTACCAGACACcGCAACTTtACTTGTCtgTTTTGGTTGCATAAGATGTAAAGTAATGCAAAAGGCtAGTGTTTTGCATTCAATAtGATGAGTGTTACAGTATAACACCTGTACAACACCCTAAGAGTGTATCCCCAGTATCTCATCTACACCAATCAaATTTACCTTCAAGTTCTAGTGTTACAGTATAACACCTGTACAACACCCTAAGAGTGTATCCCCAGTATCTCATCTACACCAATCAAATTTACCTTCAAGTTCCAGTATCTGTTCTTTACAGGCTGGATTTCATTGGATTTATTACTTCTATTATTTTGCAtCCAGCCTTCAttttGTTTTGTGTTTAAGTTAACTGCACAATCACAGTTTTGAGCTCGCTCCTTGATTCACATATTATGACAGGAAAGGAAATGGTAGGCCAAGCATAAAATTGAAaGACTAGTTTTCATGATCCATCCAAATATGTTAGTTTTATAGGCAAGTTGCAACTCTTCGGATGGCACAATGGTTGCCATaTCTAAAATGCCTGTACAAGGAGAGAACTCTCACTTTAATGATGCACATAACCAGCAAATCATGTCTCATCATTTGATCATGtTACATCTACTTCATGTTTCATCTTTAAGCACAATATAATTCATGATGAGATGCACTAGAATGGGAGCAAACTCTCACTTAGTTTGAAAGTAGGTCTCATCTGACTTCAGATGTTTAGGTATTTCATAAACACTGTTTGCCATTTTGTTCAAGATTAATTCAAcATTCTTACAAATCcaTGTTTCAGATTTAaCTTACAAGACAAGCTCAAAACTGTGGTAAGGCAGTGTGTTTGCTGTAACAGttCATTACTCGTCTCgGTaaaaaGATGTACATAGCTCCATGATTGATAAATAAAGCTGCATCAACTATCA
>gene=isogroup00186
taaaagaagcAtGGATACACAATGCATGCATATTTATGACATAATATATCATAGTAcCCTTTTAGACAGACAATCATGTCATTAGCAATAGTTAGAGAGTGATTAATAACCAATATaAAAATGGCAATTAGAGGTAGGGTTGGGCGATATTTGCTTTTTAATGTCACGATAAATAGTTAAAAAaTTATCGCGATATTTCGATAATTACGATAATTTTTTCTTGTTGTTTTTAGTGTGTTCCCGAACACACTaaaaaCAACTGCCGATTTCCCACCGGTGTTTTCGCGCAGCAAaCACACCGAGCATAATGGtGTGGGGTtcAGGgCCCGCCTTAgagCCCcTttGGGgTCAAGGGGTGGAACCCcTTGtaGGGGTCCAGGGgCGAAGGcCCCCGGaAAAgttAAGTAttTTTtCGTGTCTGGCGAcaAAAAAaTTCGCAATTGAGGatTtCAAAATACTGACtAACtTtaTGAATTTAAATTGTCACGAAaCTGATGAAagTTTTAAAATGACAAGTTAGAGTAGCTATATTATGTgATAAAATGAAAAGAGATTTAATCTGTCTTACAATCTTTATAAAGTTTAACTTaCAAAACTGTCGATAtTATGAAACaaACTACGTgCgGCAAAGtcccGTTTCTAGACTGCCtaACAAtCAGTTtACAACTGCAGTGTTTaCcgtACTTAAATATCACGgTAGGCtatacATGTGCTtCgAaTTTTCCCAGGTACcTTGCcAAACAACCCCCtGTCTAACACCTGTTTGTtAACATTTTtGGCACGgttCCaaAAaacTTTtCATGGAGTAAACTaTTTtGGCTCCACtcTAGAaTTAATTaGGTCAgTCAGTAAAGGATcGgtAAAGTTATGCGaaatATTATCTTagACGTTCaagAAaGTAggTAAaTATCCCcGTAaCATtAAGGTAAGTAAAACaCACCTcAaGCcAaCcGACTCCTCCGCATGAACAAAACAattCTattCCCCATGATaCACGAGgCACAGtCTATACCATACAGACATAGCACGATATCAAGGCCCCaATAGCTACaGTATGGccAtcTTTATgAAAgtAAACctTgcAattcCCATgTTTTAGGCCActtGGCaTGATTAACTaAATGCTAAATATTGTTTCcATGTCCTtGTAgagaaCGTCAACTTCGCAAAATACAattAGTTGTgTTTTtgTTGTTACGtGAgatccgTAACCGACGAAGTGGTTAGGctATTTACTATACACTTAACTaTGgTAGgaTaTtAattaTTaTtaTTTTTTTtgtGGAAATTCTAGAAAaTACTTTCTTTtcccccGCTTAACACCAGATGTGGtCTTAtGGttTtaaTTCATAAAtGGGtGTACTAGAGCCTTGTTTACATGACATTTGTTGCATTTAGCACGATATGCCAgTTtCGCGTGAATTTTTCGAAAGTaTTTTGCtcgATctTTCGTAAAATTTGAAAGGTGTACCAACTTACTTTTCGTACACAATTGGtAaTTTCTCTACTgAtTTTCAGAGTTTTgTtCTCTATACAGTcAATGTTGTAAAGgACGGgTTTTACGAAGTtCAAAAGTCAGTAAaTGAAGTTGATAAaCTTtATTTCTTTTCAACTTTCTTAACCATGGAATGCTAGAAtAACATTTACACataAAACGGaGAAAGgATaatTGCAtttttccACATTTATTTCAAATTTCTTTCACAAGAAATTATCGTCATTTGTTCAATCCTcAAAAaaTATCGTCTTGAAAAAAAaTtATCGCGATAATAATAATTTTCGATAcATCGCCCAACCCTaTTatCctATACGtcTTTATACgaTtCTGTGCGTGTACACATGTACAGTCTAGTGCTACTCGATGTtgaGCCtaGGCCTAGTGTTTTTtGTACtAatATTTAGCATATCAAAGTGGCGATCACATTTTCATTCTGGGCGACCAGAATTTGGgAAAAaTTtaGATCTAGtcGCCACAGGATTTTCCTCCTGGCGACcTCATTCACTGGGGAATTAAAAaGGGTTGcaCATTCGccgaTAAGCTAaaGTAGTGTAGGCCTAAGTATACATCCActGACtcttgATGCTGTTTGCTAT
>gene=isogroup00187
AATGTTACAGGAACACTAAAAGACGTGAAGATTTTGAAGgATGGAAaaGTaCTTGGaaaCGTAACGAGTAATGGAACTACGTGGACAAACACATTCTCgAaGAAGaGGGATGtcAAATCCTTTCTGGGgAaTTATACTTGTCgCGCTCGGTTTTCAGTTACCAACTCATCCGGTCGgcAACGATCGTACACTTTCGATGTTACcACTGAagTGGTTATGCAAGAAGAAAGCAAAGActATTAtcTGATTGCgtCGAGTGTTGGTtCTCGTGTCTATGCAGGGgAGCAAGTAGtAAtGTTttGCGATGGACATTACGttGTTGAAACAGGGAGTACCgaGCCCGAAGAAGAAgttGACTCTTTGAACTATAATGATGTTaCAGAAGCCCCATGTccaGTTGaCTTAaGGGtCcatCAAATCCTGttattCATGTTCCTTtCGGAATGAACCaGTTAGATGTCACTTGCGATTTACGTCCATTACAGTTTGGGACTGAAAGGAAGAGTAGTCcgAagaTAATCAagAcgAaCcTATACAAGgTTGCAAaGAAATCAACTTAaCACTGAATATTACAAAGGCATTGACCGTCTCCTTGACACCCCcAaCTTtCGCAAGTGAGGACtATGGTAAACTGTCGTTTGTaTGTActAGTGACCCACCACGTTTGATGTACTGGACCGTAATGGCGACCAGTGGTAATGTACTGGATTTCAGCTACCACCCGGTAGAAGGAAACctGACAATAAAGATAACACAGAAACCAGGAAAcACCACGTTGGAAATCCAGGAACCATTCGTTGATAATAATGGCATGCACACAGTGATATGTGCAaCTTATGATACACAGACACATGTCATCGCTTCTTCGTCACATGAAAGgCTTGCaCTAAAtaaTTCTGgCCGTCATTCTGAGACcTCCcccAGGATTGgAGgtGTTtCAATAACACTCATGACCATCCTTTCAGTAATAGTCTGCATACTAATTATCGCAGTAGTCTATTTGcTCATCAAGTTGCAGCAGGTCGTCTCtCTGGGATCAtCGCcTAAGGATAGCAACGCCGAtGACGATGACAAGTTGCCTTCGGGAACAGACCTCCAAGACAACCCGGTGTATCTCTCTTACTCGGACACAAACGTtACTTCCCTTTGACAATGTCAACTGCATCCAAGAAGGAACAtgAACAGTCcTCCAaGACAACCcGGTGTATCTCTCTTACTCGGACACAAACGTACcTTCCCTTTGACAAAGTCAACTGCATCCAAGAAGGAACcGgAaCATATCTCCGAGACAACCCCGGTgtttCTCTCTTACTCGGACACAAACGAaCCTTtCcTGTGACAATaTCAACTACATCCAAGAaTtCGATAAATGGTGATAAtGATTCAGGTCAGGGCAGTTCTCAAAGAATTTGAAAACAGGTGACTTTATTGGTTATTGTTATTCTTATTATGtaGGCATAGGTGGACAGCTCCAAGATCAGCGCAGCAATATGACTAATATTCTGACACTTTCAAAGgCTGCCTCGAAACGGTGGTTTTAAATTGacTTGAGTAAAAATGTTACTTCAAATTAGGATAAATGTTGCAGTCACATTTGTTTAGGACTGacTTTTGTACCGGCGGCTGTGTACATTTCTGGCATTCAATGAGAGTTGTCTGGTGAAGAAGTTGGTTACGTTGACATTTGTTTGTAGTAGAGACCCACCATTACCCCGCCATGGTCGGTAATATTTAGGATTTCAGCCAACACTTGCTAAAAAAGATATGGAGCGATTTGACAGAGCTGTCCACAATGAAACGAAAAGTAAGCTATGACTTTT
>gene=isogroup00188
AGAGTACTTTATCacAgAaTGgAaCTAGGCCAAAGGGTTCTTCAAAGCTCTGGAAATATTCAATTCGGCTGGCAATAGaggAATGTGGCCAAGATCTTGCACTTAACCAGGTATAGTGACGGACGATCcTATGAGCTAGCTTtATGCTAGAGCCCAATCTACCCACAATGCATGCTGCTCAATCTAGATAACAGGCTCGAGAtGTTGATAcTACCAGGCCCCAACAAGCTTTGCGCcAACCGATgTTCCCTCCCTTGTTgcAAATGAATTGAGAACTCTAGACAATTtGATTGAGTACCCTGGTTATGTAGAGCCCTGTGTTCAATTTATACTCACTCAAAAGAAGAaTCCTACTCACAaGTACATCACACTCAtaCcgTCAtcACTCGtACTtCAAGGCTGTTaTAtAATcgaGGGactTtGTTTTACTTACATGCTATCTGCAGAGTGgCATTTCTGCCTCgCACTGTTCCGACACTATTGGTAGCCTgACActGGTAgAcccTGCGTGTGCGATAcCGACATCCaGGaAAAAcaGAGTCCCCGCTCTATCCGAAAATCCACAGCCCTGGCATTCTACTAAAGGTTCATTATTTTTCAGCCACGATATCCTTGGGGGAGGGTTACCCTCTGCTCTACAATTCaGCTGTGTgGGAgAATCtTTCGGAACCACCTTATcGaGGACGTcTTcTGTTATTGTGGGGAGGGTGAAATCTTTCTTGcCCGgCTCTCCGATAGCTTGACTGTTGGTTAGATGAAAGCAAACGATGGCTAGGAATGTGAACACCGAGGAGAGGTGATGAGAGTTTGTCCGAGTCAAaCTCTtCATGgTATCATCTTCTTCTCCTTCCTCCAAATGAAaTAAAAAatcAAAaCTGTTCCCTGCTCgCAGATAAAACGGGggTCTTATCTACCgaGTTGTTACCGTGTgTCGCACGCACTCTCTGACGAAAGCTTCCATCCAAtGAAGGTATAaTGTAAtcGTGTATCcTTatGAAATAATATCTCAAACAAGAAAAGAGAATAACACATATAATTCCTTCTATTATCCAAATATTTCAGGTATTAAGTTCCGCAAAGgCTGGAAAAAAAGTGAAAGTGGAAACTGTTCCTTGTTAACTAACTTTAGTGCAcGTACTCCGCTAACGTTACTAT
>gene=isogroup00189
ACATGGGTTCAGTATTACAGTTGTTAAGGAAGGGGAAGgTGCAACAATAGAATGTGGGTTgCAaACTAAAGTGGAAgcaGGTTACCTGacATGGGAAACCATGAaTAATGgTAgCtCTGTAGaCTTAGCaTaTGATcTcggagacGGACATACTGACTGCgATGACAGAATCATCAATTGTActCTATACatGCCAATGGTaagTATCcAACtGgaagTCTGttaaGCAAGGAAGATGGTGCCAGAtATTACCGTTGCCTTAGAGGAGATGAAcATGGGtaCAACTATTaTtCTGATCACAGGCtctcAgTTTtGtcAAAAgggcAAatgTCTTCTCCCCcATCAaTTGAAACACCtCACAGAGaGTCAGtAAgTTCCTATAACAttgGGTAaGAaGGGTGTGCTACATGGCTACAATGCAcCGGTCTGTGAAGATGATGTGGATGGGAACCTCCCAGTAGTCTGCTATCCACCGTCTGGTaTAaTTGTAGACAGAGAATATGAGACTATTCAGTGcAATTGTACTGACTCAGATGGGCaGgtGGACAGcgtGAcaTTTCcTGTAACAAgCaTAACTCATTGGGTGCATCCTGGTTGGTGGAAGGCTTCCATTAGTCTTTTGGTTGTTAcaatAATATCAATATCAATAATTGTTGTATTGATATGGATTTCCCcTAACcGTGCAagAATctCAAAAaGTcgAAAaCAAaCCgTAGAATGAAGTAAATAaCAGTAatATAgAaTTGACTGATagAGTGGcaGAATtGAGtctCTTACAGAaCAActGgAagCAGAaGgAGAaaCAGgAGaCagAAATGAagAATAAaCTAgAAGAGCAAAAtgaGAAAaTAAATAacATTCAAACAGAATTGAaAGAaGgAGAGgAAGAAGTGAGTcaTCTTAAAGAACAACTagAGCAGAAGGAGAGGCAGGAGACAGAaaTGAAgAaTAAacTAgAAGAGCAACACAaGAaaaTTTCTAAAAGATcGACACAatGGGAGTCACAAGTAatGCgTcTGGAAGgaCTACATGGGAatCTGGAGaGCGCGAGAAGATGCTGGAGATGATGAAGAATAACCTAGAAGAGCAACACGAGAATaTTTCT
>gene=isogroup00190
CTGTGACAGGCCTCACCACTGACATGGaaTACCAGTTCCGTGTTACTGCTGAGAACAAGGCCGGACCAGGCCCAGCCAGTGAACCATCAGATATTCAAAAGGCTAAATTACCATTCGATGTGCCATCACCTCCTGGCAAGCCAAATGTGGTGGACATtGATAGCACCTCTATGACCATCTCCTGGAGTCCTCCAGAGagTGACGGAGGTTCCCCAGTCACAGGATACTTCATCGAGAAGAAGGACAAGTTCACTTCTCGTtGGACGAAGGTCAAGGAGACCGCCATTTCTGAGACTgTTTACACCATTGTTGATCTCAAGGAGGGAACGgAATACCAGTTtAGGGTGATCGCAGAGAACAAAGCAGGACAGAGCAAACCAaGCGAGCCTTCAGATTtGAAGGTCGCCAAACCACCATATGATGTGCCAGGCCCGCCTGGTGTACCAGTTATCTCAGATATtGATCGcACCAAGATGACCCTTACATGGATGCCACCCGAGAATGATGGTGGTGCAGACATCATAGGTTACATTGTGGAACGTTGTGAGGCTGGCACCAAACGGTGGGTGAAAGCaCACAAAGATGACCTTGTGTCTGAGCTGACCCTTACAGTCGCTGACCTCAGAGAAGGAGTGGAGTATGTGTTCCGTGTCAGCGCAGAAAATGTTGCTGGTGTTGGAGAATCTAGCAAGGCAACCTCACCGACCAAGGCTAAGCCTCCTTATGATGTGCCATTTGCTCCTGAAAGACCTGCTGCcACTAATGTGGATCGTACCAGCATTGATGTGTCGTGGGAACCTCCCAAaGAAGATGGTGGTTCACCAaTCACCGGTTACATCGTAGAGAAGAGGGATACGTCACGAGATCGCTGGTCACCTGTCAACAAATCACCGATCCCAGACACTAGTtACTTAGTGACTGGTCTCCTTGAAGGTAACCAGTATGAGTTCCGAGTGCGAGCTGTCAACAAGGCTGGTCAAAGTCAACCCAGtGTACCTTGTGAGCCcATCAAAGCTAAACTGCCTTTCGACACCCCTGGACAAATGGAGAaGCCAACAGTATCTGACATTACAGAATCAACAGTCAACCTTTCTTGGAAACCACCATCCGACAATGGGGGTGCAGATGTTACTGATTACATTATCGAAAAGAAAGATCGTTACAGCGCCAGATGGAGCAAGGTTGATGAAGTCCCTGGAGATCAGACAGACTTGAAAGTGACAGGGTTAAAGGAGGGAGAAGAATACCAGTTCCGAGTGACCCCTAAGAACAAAGCTGGTGAGGgTAAACCCAGTCCACCAGTGTCAGCCACACCCAAATCAAAGTTTGATGTTCCTGAAGCCCCTGGTAAACCAGAGGCCACAGAGGTCTCCCCcTCTGTCATCACTTTAACCTGGACACCACCAGAAAACGATGGTGGCACCCCAGTTACAGGATAtATCTTAGAAACCAAGGGCAGGTTtACcACCCGGTGGACCAAAGTGAGTCGTGATCAGATACAAAATACGACATTCACCGTGAAAAACCTGACGGAGAACGAAGAGTATCAGTACaGAGTGATTGCAGTCAACAAGAAAGGAGAGAGTCAACCGAGCAAGCCATCTGAACTTATCAAGGCAGCTTAtCcATTCAAAAAACCAGGTTCAACCAAAGCTCCTGTTACAGAaGATATATCAGAGGACAGtGTTACTCTAGCCTGGGAGAGACCAGATAGTGACGGGGGCTCTGACATCACAGATTACATCATCGAAAAGAAaGACAAATTTAGCCCcAGATGGACCAAAGTGGCCCAAGTACCAGGcGAGCAGACCACAATGAAAGTAGATAAATtGAaGAAAGGTGATGACTATGAATTCAGGGTGACcCCTGTTAACAAaGCAGGAGAGGGCAAGCCTAGCACCCcTGTAtcAGCAACACCAAaGGCACcTtATGAGGCACCCAGTGCCCCAgAaGtgCctGTtGTAGAagAaGTCACAGCAGACAGTGCCACTCTCTCATGGTCGCCACCAGATGACGATGGTGgTtCGgATATTACAGATTACAtcGTAGAAAaGAAaGACCGgTTCAGCCcTCGGTGGAGCACGgtGGCTCAAGTACCCTCTGACCAGACTgaCCTTAAGGTGGACAAACTCAAGGAAGGGgATGACTACCAGTTTAGAGTTACCCCGGTGAACAAGGCTGGAGAAGGTAAAGCAAGCTCTCCAaTCAGcGTGACACCAAAGGCaCCATATGTCACTCCAGGagcaCcAgAAAGCCCAGAGGTTGAAAGTGTCacaGAAGGCAGCGCTAGCTTAAAGTGGGCCCCACCAAAAGACGATGGAGGCTCTGACATCACCGATTACATCATCGAGAAAAAGGaCAAATTTAGCCcGAGGTGGAGCAAGGTTGCAGAGGTACCTGCAGACCAAACCGAaCTGACAGTCAATAAACTTAAGGAAGGTGAAgaGTACCAGTTTAGagTGACCCcTAAAAAcAAGGCTGGtgAGGGCagaCCAAGCTCCCcAGTGACTGCTACACCAAAAGCCCCTTACACTGTCcCTGGTGCTACCAATGAGCCAGTCGTGGAGGATATCACAGCTGACAGTGTAAACCTTGCTTggTCACcACCAAAagAAGATGGTGGtGCCGACATCACTGATTACATCATTGAAAAGAAGGACAAATTTAGTCCAAGATGGACCAaaGTGGAcAAGGTtCCTTCAGATCAAACAAATCTCAAAATCGGTAAACTGAAGGAAGGTGACGAATATGAATTTAGAGTCACCCCGGTCAACAAagCTGGTGAAGGCAAACCCAGCCCTCCTGCTTCTGCTACACCAAAAGCCCCATATGTTGTCCCcGGATCAaTGGAACAGCCCGCTGTGGAGAGCACCACAGCAGATAGCGtaGACCTGTCgTGgTCTCCACCGgACGATGACGGTGGGTCGGATATCACTGActACATCATAGAGAAGAAGGAAAAGTTCAGTCCTAGGTGGACAGAGGTCGCTAAAGTTCCAAGtGATCAGACAGagTTACTGGTGGACGACTTgAAGGAaGGAGAGgACTATCAGTTTAGGGTGACTCCGGTCAACAAGGCTGGAAAaGGcaGACCAaGCTCTCCAGTTACcGCTACACCAAAGGCACCATATGTtAAACCAGGTGCCCcTGAAAAACcAGTTGCTGAAGACATTACAGCTGACTCGGCtaCACTTAAATGGGCCCgaCCGAAAGATGACGGTGGCTCTGACATCACTGATTACATCATCGAAAAGAAGGACAGATTCAGCCCAAGATGGACAACTGtcGATGAAGTaCCTGGAGACCAGACcGAACTGACCGTGAAGAAACTCAAAGAAGGAGATGACTACCAGttCAGAGTGACACCAAAGAACAAAGCTGGAGTGGGTAAACCAAGCCaGGAaGTAacTGTCACTCCAAAGGCTCcTtACAAAACACCTGGAGCCCCAGAGAAACCCACTGTAGaGgACATCACAGAAAcTTCAGCTACCTTGAAGTGGTCTCCACCAAaGGAAGACGGAGGTTCTGAGATcaCGGATTACATCATCGagAGGAAGGACAGGTTCAGCCCTcGATGGagCAAaGTGGAtGAGGTACcGgTGACCAGACTGAACTGACGGTCAGCAGgTTGAAGGAAGGTGATGAaTACCAGTTTAGAGTCAcACCAAAGAACAAGGCcGgACCTGGCAAAGCTAGTGATGATGTCACTTTCACTGCAAAATCACcATACAGTGTCCCAGATGCACCAGGAaCCCcTGAATTCACTGATAAGTCACCTAGTTTCATCACGTTGACATGGACAGCTCCAAACAACGATGGTGGAACTCCagTTACTGGTTACATCCTGGAAACCAAGGGACGTTTCATGTCTCGTTGGACCAGGGTGACACGGgACCAGATTACGgAGAcgACATTCAAAGTGACAAATGTAAAaCAGGACGAGGAATATCAGTACagggTTATTGCTgtcAATAAGAAGGGAGAAAGTGAGCCAAGCAAACCaTCAGATGTGATCAAGGCCACcTTCccATTTGAAACACCAGGTTCCCCATCGACACCTGTGGTTGAAAATGTCACAGAATCcAGCGTCACCCTGTCTTGGTCTCCACCATTATCTGATGGTGGTTCGCCCATTACTGgCTACGACATCCAGAAGAAGGACAGATTCAGCCcTAGATGGACCTCCACCGGAGAAGTCCcTGGTGACGTCACAGAGTTCAATGCAACTGGTTTGAAGGAaGGGgATGAGATTCAATTCAGAGTGGTACCAAaGAaCAAGGCTGGGGAAGgAAAaCCTTCcTCTCCTGTGACAGTAACTCCTAAATCACAGATTGATGTGCCTGGACCACcTGGCACCCCAGAATCAACAGAGACCTCTCCAACCTTCATCTCCCTtacATGGACGCcACCCTCcAcTGATGGTGgTTCACCCGTCACCCACTAcATCCTGgAGACgAaGAGCGGTTTCAGcACCcGCTGGTCAAaGGTCACAACCGAGAGGATCACAGAAACCACTTTCAAAGTGAAACAGgTGAAGGAGGATGAaGAGTATCAGTTTAGGGTCATTGCTGTCAACAAGAAaGGAGAAGGGGAaCCAAGTCAGCCCACTAGTCCTATCAAGGCAGCCTTCCcATTCAGTCcTCCCagTGctCCCCAGAGTCCAGTGGTAGAGGAAATCACTGAGAAGCAaGCTACCCTTAGCTGGTCTCCACCATTGTCGgACGGAGGgGCGGAGATCACAGAATATGTCATCCAAAAGAAGGATCGATTCAGTCCGAGATTCACAGATGCaGgAGAAGTCCCTGGTGATGAGACTAGTTTCATCaTCAAAGGACTGAAGGAAGGAGATGAGTATGAATTCAGGATTGTACCcAaGAATAAAGCAGGAGAAGGGAAGCCGAGTGCCCCTGTAAACGCTAAGGCAGTTGCACCTTTCGGTGTGCCTGATGCACCAGGCCAACCAGATGCTAAAGATACCTCACCTACATCCATCACaCTCATCTGGACTCCACCTGAAGATGACGGTGGTGCACCAGTGACAGAGTACGTCCTGGAAACCAAGACCAGGTTTTCTGCTCGCTGGACTAAACTTACCACGGACAGTATTGAGGATACCCAATTTACTGTGAAAAACCTGAAAGAGGGTGAGGAATACCAGTACCGAGTCATTGCCCTCAATAAGAAGGGCGAGAGCCAACCCAGCACCCCTACAGGgCTGATTAAGACtGGCTTTGATTTTGATGTACCGGCATCTCCTTCATCCCCAACTATTCAACCAGACTCACCAACGACTGTCCAACTCACCTGGCAACCTCCGACATCcGACGGTGGTGCCGAAaTTGAAGGTTATGTGATTGAAAAGAAGGACAAGTTTTCACCTCGgTGGACcGAGGTCACCAGGGAACCCATTCCTGAGACCTCGTTCAaGgTGAAGGGACTAAAAGAAGGAGAAGAAGCAGAATTCAGAGTGACCGCCGTTAAtAAGGCCGGTCAGAgCAAACCTAGTCAGGTTGCCAAATTGTCCTACAAAGTACCTGaTTCACCATCTCgACCAGAGGTGTCCGACGTTACgCCCACATCTGCCGTCGtcaCCTGGGctCCACCAGAATCTGATGGAGGTAGCCcGGTGACCGGGtACAtCGTaGAAAaGaGAGAagTCGgCAAaGATAGATGGACAAAAGTGaaCAGaGCCCCCAcTACGGAgACAACCCTCTTtGTTCcAGACCTCTACGAAGGAAaCGAaTACGAGTTCAGAGTAAAGGCAGAGAACAAAGCTGGTTTCAGtGAACCGAGTCAACCATCAAAGAAAATTGTCGCCAAATTACCGTACGATACTCCTGAAGCACCTAAACAATTGAAGGTCACAGGAACAAACAAAGGAGAGGTCTCCCTAGCCTGGTCAGAACCCATCGAtGATGGTGGGTCAAAGGTCAAGAATTACATCGTGGAAATGAAGGAACCGTTCGCATCTCGCTGGAGCCCCGTCACCAAAACTtCCGACACAGAGGtGACAGTAGATGGACTTCGGGaaGAtACaGAATATACGttCcGAGTCAGAGCAGAAAATAAAGCAGGCCcTGGAAAGCCAagCAATGAGGTGgaGgCAGTTGCTAAACCTCcATTTGATATcCcAGAtgCTCCATCCAAGCCTGAAGTGTCtgaTGTTACTGAAAATTCAGCtACCCTGAACTGGTCGCCTCCATTCTCAGACGGTGGATCACCAAtcATCGGGTACACCgTAGAGAAGAAAGACAAgTTTGGTACTCGCTGGACTCCAGTGAACAAGACTCCgATTcAAGAGACAACCTTTGTTGTTTCAGGACTGAAGGAGGGCGAGGAGTGTCAGTTCAGGGTCATCGCAGAAAACAAAGCAGgtCATAGCGAGCCCAGTGCTGCTACAAGAGCTGTGAGAATCAAaGCTCAATATGATGTCCCAGGACAGCCTGGAAGACCCTCAGTGGTCTCCATAGACAGTAACCAGGCTACgaTTTCATGGACCGCACCTCATTCTGATGGTGGAAGTCCAatcACCaCTTACCTCATagaaaagaaagaccggttttccatgCGttggAcccaggtcacaaaacgccgaccgACgagacAGagtttacaattcctcgatcgacagcaggggacagtatcagtttagagtgaccgctgaaaataaagctggaccagg
>gene=isogroup00191
TTGGACAAGACaTTGGGATTGCAGTcAATAGTGCAAACAaTAGAAGAATtGCAAAAACCTCGCTTGCCTGATTCcGAATACAGAAgTCTGgTAGgCAGCCtcAAcAAACAAcAGAAAGACTTTTtCTACTATGtACTGCATTGGTGtAAaaCAAAacAaGAACCAaTGTACACATTtCTcACTGGCGGAGCtGgTGTAGGAAAaTCTCAaGTATTGAAAgCTCTGTACAATGCActtttGAAATaCTATTCtaGCCAGCCTGGAAaTGATCCAgATAaTACTaaCATTCTTCTAATGGCaCCAACAGGCAAAGCAGCTtATGGTATtAAaGGCAGTACCATTCACAGTGCTCTACTCATTCCAGCTAGTCAAGGATTTCATTACAAGGCATTAaCATCAGACAaGTtAAACTCAcTtCGagTGAAGTTCCGAAATTTGAAAATCATTTTCATTGATGAAATATCTATGGTTGGTAATGGgaTGTTTACATACATAGATAAAAGACTGCAACAAATTATGGGTAGCAAGAAAATATTTGGAGGTGTTAGCATTATTGCTGTTGGTGATCTCTTTCAACTCAAGCCAGTgTTtgATGGATGGATATTTAATGATCTAActCATGATTATGGtCcACTtGCATCTAATTtATggaaaGAtcATTTtAtGgCCTTTGAACTgaCTGAAATCATGaGACAAAAGGATGACCAGAGCTTTGCTAAACTTTTAAACCGACTATCAAGGCAATCAAACAGAAGATGATTTAAAGCTGCTGAACACTACACAGTTTACATttttttCCACTGTATTTATtACAATACcGTAACACATAATACAAAAGAaTCAGcAAAAaGACTTACATAAGAAGCTTACATAAAGAAATCATAGAAGTCGTTAAGGTTACACAAATTGTTGTTTTGCTTAGAAATGAAATAGTGcaGGTCAAGTTGAAAGCGAAACTTAAAATAAAATtcGTGcACATGTGGgATTTTGTTAtCcAACCTACAAGTATAAATgTACTTTTTAGCATgCAAAATTAAAAAGTTCACAGGATTATctATATCaCCAAAATCACCAAAACAAATgTTGGTCAAATTAAAAGAaTAaTtagTTTTAATGCAATTTGAATTCACTGCCTCCcAGAATCGCTCAACGTGACTACAATTATAAaCAAATGTATAAGCGTTTCATCAGCATTCTTGCAAAATGAACAAAGTGGAGAATTAACCATTTTCATTTTATAAAGCAAGCTATTTATGCCTAAAATACGATGAAGAAAACGcAaTTGTAAATATGATACTTTGGGGTCATTCACAGCCGTATAAGGCAGCCTAAAAATCTTATTCCAAACTATTTTCACTGGATAATTCATAGCTTGCCACTTCATAATAGACGACGGGGCGTGCAGAGACCGGTAATTAGCTTATTATAAACATTTTTGGTTATTTTATGTGTGCGCATGCACATATTAAAGTTATTTTCACTCATTGGGAGCAAAACAGAATCATGGTACCCATGGTAgATATAGGGTATCTTAAAGTGGATACTTTATGTAGCAAGCGTGAACTGTAAGCAAAACAAGTGAACTGCTAGAGTACGCACCAGTCCAAAAACATTGCCTGTTCTGTTTTCTTTATTTGAGGTTGCTCTTAAGATTTTCAAGTGGATGCATAAGAATATATGCACTCATATTCACTGGTATTCTGATAAAGCTTTGCAACCCTGTAtGTAAaATATCATAGACAGTCCATGGCCACCGCAGACAAAAGCAAACTGAAGGCAAACACAACATATTTGTCGATATTGATATATCATGTATGATGCGCACCTCCTTTTTCTAAGCTCCCGATTGGTGCAAAATGCGACACACGATTATAAGTAAGTTCTTTTTGCTAAAGTTTCGCTTCGCTTATTTAAGTTTTCTTTTACAGACAAGAAAATAAATGTACATCTGAACTGTTCTTTTAAGTACACTAGCAGAGTCAACAAATATCAGGTGTCAAGTTTGGATTTTGAAACCAATGACAATTGCACTCGATTGACGTCTCTGTTTTGATAACAATGTCTTTTATACAAGAACATGACAATTATTTAATTCGACATTTAATCAAAACAGAaATGACTATTGTTATAAAATACTGCATGGACGTTTATCAAAATATGCTCAACATTGTGTTCCTGGTCGTAAaTAATTGAGTCACAAAATATATAAACGACACAGTTGTCTCATCTGAATTATAAAGTAAACATGACCTACCAAAGGTCGTGATGTCAATGTACAAATTCATTATCCTTATTTTACGCATCCATGGTATACATTAAtAGCACTACACATATTTAAACAATATTTTtGGCATTTAAaTTTCAAAAaCAAAAAaAaTCATACCAGTAATTATATTTGCATTATAAGAGCATGCAATAAGACTTACAACTGGTCTTTCTGCTGTAACCTTCTTATTGACCACTCTTACTTGCACAAAGTTCAGAATTAAATGTAATCTCATTCCTTACctCTGACTCTAATTATCTCTACTTTTcATTTTGGTCGACTTAATTTATTACATAAaCATGCCTCAAAATATGCGGAGTTTGAAACCTGCTTCCCCACTACCTGTCGTACCTGCTAAACTGCTATACTCCGGTTGGATTGAACTGTCATCGTCGGTTGTCTGATCTGTTATCGGTACAGTTGATTCACAATTTTCTTCGTCTTCGCCGTTAACACAGTCGGCCAcGCCGTCACATCGGAaTAaTTGTGGAACAGTGTgATTTTCGTcACAaCGAAATTGAGCCACcGTcGgAtATGGcaGACCACAATTTTCTTCGTCTTCGCCGTTAACACAGTCGGccaTGCCGTCACATCGGAAAAATTGTGgAACAGTGTGATTTtCGTCACAaCGAAATTGAGCCACCGTCGGATATGGCAGACCTAACCCAAACGGTAACAAACAGATGCAACTGGACAGCAGAAACAAACGTAATGGAATCTGCGTTCCCATATTGTTCTtCCTTttCAAAGCGATAGAAaaCGTttccAATGATATAGTA
>gene=isogroup00192
TGCAATTGTTTACAATGTATTCAGCATTCACCAGTCAGAATTTACATTATGCACATTCAGTTTGATACTCTGATTCAgtttGTAGACTAAATAGTACAAGACcAGCAAAAGTTGGCTTTACAACTCCTGTAgaTAGGTCAAAaTCACACCAGGTACATGGGAAGACAAGCAAACCAAACaTGTTTtAAGCTTTCAAACtATTTtCTTTAAATaTTGTGATAAATTTTTgAaCCAgAACCGTCTTaCCTTACAATGTGTTCATGGCAATGTTAAACTGTGTTAAgTATATGATCACAAaGAATTAGTCAATATCCTTGTAAGCTGTCAGGTAAACTAaCTTAACCGAaCATATTTAATCAATAACTGACTATCAAGGTTTTGAAAATTAACTGACAGCTTtATTtAGACAGGAGAATAAAGTGAGTTTATGAGCAAGTAAACAAGCTAAGTAACAAATTAAAAAAGGgACAATTTTGGACTGATTATTTACACTCACAGGGTTtCAATGTGAATGGAATATTTTGAGGTTCAAACCAGACATGTTAATCTAAATGATACAAAATACTATTTATATATAATGGTAAACACCAACTTAATTAGGATAGCAATTTGTAGCAGCAAGTCCTACTGACAATGCTGGATAAACTGCCAGAAGTTtACAATGAGGGAAATGTTTTATTTTGGTTGTtGACATAGCTCTTGTACTTGTACAGAAcTtGATTGTGCTTTTCAAGTACTTtGGAAAAAATATCAGTTGTTTATCATTAAAACAGCTCTATTTATATGTTTtATAGATAAaCACCTGATGCcctCTTCAAAGtACctGGAaGGACAAGCActAGACAAGTTCTTTAaCTAAGTACTCACATGAAGGTCTACAAGTACTACTTAAATATTGAggTACCAAATGCATATGCTACAATATTAATAACATAATTCATTGCTTTGCAACATATAAATTTCCCCTGCATACTAACTTAAGACTTTGCAGCTCACTTTTCAGTgGATGAATTCTAAAGCATTTTATGCTTTCAAACATGTTCCAAATAAAAACTATGAATCACTATAAACAAAGAGTATATGTAAGGTTTTcATGCATTGTCTATATATGATGTAAAACGTTGTGATtCAAGGCATaCAAACAGTCTAGCTTTGAAACCAGCAAAGTTTAGTGCCTGTTGTCTCGTTCTAAATATATTCCTCTTCcACAGAGTCTTACAGAGGAGAAAAACATTTCCAAGTTCATTGATTGCTCTTGCTAAACTTAAaGAAATTATTTTATTTTTGTTAAATTGCCCACCCCTCaCAAAAACGAAaTTGATCTAGCCGCCTCAAGATAAACTTATTGTACAaTAAGTAaTACTACCTAGTTTAACAAAAATGTGTTCACACTTAGACcACTTGCTTTGTGGTAATGCTCTCCCACCTAAAAATCCTACATACAAtATTTTTACTTTTTGAGTTCACAATCAGAATCTATTGAGTCAATGGCCCTTTTTAATcCTGATAAATTTATTCTGATGCAACAATTGTCAGTGTTCTTTAAGCAAGGCATGACCTAACTTTAGGTCAATGCAACAAATTGTGCAAaCAtATCACGCTGCAATTATCTAATTTGCCATCTTTGCCAAATAGCAAAAGAtGTTGAAGCATCAAATGTAGTTGAAATTAATGTAAATAGTGTTCAAAGTGAAAAACCTGTATCTCTTCACTTATGAAAGAGAGCATACACAAAAGTCAGTTACTTTTGGGACAACTACATCATTTGTTTCTAGTATGAACACAAAGAACTaGCTGTCTAACAATATATTAACAAGGTCTAACAgTGAGAAAaTATTACATAAaGgAATTGTCCTTCAGGCAATCCTTATAAGGTAGTTTCAGGTATTACATTtAGAtTGTCTTGGACAAAAGTACAAACCCCTCAGAATAAGTTCTGACATTGTTGTTTACACTCCTGCCCCATAGaACACAATTACTATGTCAATCAGAAAACTCCATACAAAGAACTGCAGAACTAGAAACTTGTTATATTACTTTCAACTGACAGAAGGCAACTTCCTTTAAATTTCCTCATCCTCATCTGGCAGaGCTGTTTCTTGTGCAACCTtCAGTtcAtCCTCATACTTCtGTGAGAGGCCtTTGTCCATGTGCACCTCTGGTGGTTGAAGTGCAGGCATCTCTGTGAATTCCAAGTTTGGGTTACCAACCAGTTTACGAGCCAACCAGAGGAAAGGCTTCTCAAAGTTATAGTTACTCTTGGCACTGACATCATAGTATTGCAGGTTCTTCTTCCTGTGGAAAGTGaTGTTCTTAGCTTTGACTTTCCTGTCTTTGATATCAACCTTATTGCCGCATAATACAATAGGGATGCCTTCACATACTCTCACAAGATCTCTATGCCAGTTTGGAACATTCTTGTAGGTGGCCCTCGCTGTTACATCAAACATGATGATAGCGCACTGACCTTGTATGTAGTATCCATCTCTaaGTCCTCCAAaCTTTTCCTGCCCTGCTGTGTCCCAGACATTGAACTGAATTGGTCCACTAGATGTGTAAAACaCAAGTGGATGAACCTcAACACCCAAGGTGGCTATGTATTTCTTCTCGAATTCACCAGTCGCATGCCTCTTGACAAAGGTAGTTTTCCCAGTTCCACCGTCTCCTACAAGCACCAGCTTAAAAGTTGCTATAGGCTGAGTGGGTGCTTTGGACTGATCCATTTCTAAGAGTTACTCGGTTACTGTTCCAAGAGGTGAATTCAAACaAccgaCTTGACAACTTGATAAGGTTATGGTTGGCACAAAATGGTGAGATACGAGCCCTATTGtcTGAAATGTGGAGAACACACGTTGTCTACATTTGCTT
>gene=isogroup00193
GCTTATAAGAGTCAAATACTGCATGTAGGGGCTAAACCCccAAAAACAGAACGGTCCTGTACTGTGcACTTTATTATTGAGATGTGTAAACcTTTTTACACCAATCAGTAACAAaATAAAaCTCACAAAACTTTGTtCATGTCATTACCAGGgACACcAAaTATTCTtCAGTTGAgAAAaGCATTTGTACTTAAGAACTCACTACTTTAAATGAAGAatAAAAaaCACATGgATTTCTTAGTTAAGACTGAgAGGTATTTCCCATCAGGGCAAaTACCTAtcTATGGCTTGCATGTCAGGCTTATGCAAACTTCCTGTCCAACATACGAAACATAATTAAAGTGTCcTtACGGTGTTGTtCTCGAGGGGACTCACACGaTGATGATAacaacaTaTAATACAaAGTCCTTTAATAAACAATACTAGAGAGCAGTATAACTGTGTGCTTGGGGGATCATATTAAACCTTCGAcGGCTAAACAATTAATTTAGGACATTTaaTTTTGAGCCGACAATCTTCAAGGACATTACCTACACGATGGACATGTAACAAGGAGTCTTGATCaCGgCATACCTTAATACTTAGTCCTAAAACAAGCTTGATAGTCTCAaAGTAGATAGTaTAcAaaGTGTTTCTTTACATtATGTAAACAACTGAAATGAAAAAaCTTAAGACAGACCCTGcTTtAaAGTTTaGACtCAGtGTCGAgCaGgTTTATCTCAAGTAATGATGGAATTCATGGACATCGTTGAGCCATaTGCATtgAAaTTtaTTGATCAaCAtATGAATGTGTTACTATGTGCAaGATAGACcACAGACAGAACATTGTGTTCATTTtTAacGTtAAATGAGTtGTGTTGAGCTCcTTtAGaGGgTAACTGTACAATGTGTgTACTGTAGATAAATGCTAaCATACCATAGCGTGCTACTGCTGAGTCAAGCTtGGTGAAAGAACAACAGTGCATTGAGTGTGTGAGACTGAGTACCGAGTCATGCAAGAACACTACGGGATAGAATAAGTGCTGATAGGACACAGTGTGCTGCTGTATGCTGCTGAGTCGATCAAGAATGAGTAACTATGTATCGTATATGTGTagAcAGAACACAGAGTGACGCTCTTGAGTCgaaCAAAATTGGATAACTATACACTGTGAACACAGTGCGATGCTGTTGAGTCCAGAGAGATCGAAAaTAACTATGCCTTCTGTATGTGTACACAGGTGTGCTAGCTACCGTTGAATCGACAAGATTGAATTACTATGCATTGTATATGCGTAGGCTTAACACAGTGTGCTTCTGTTCAGTCCATCAAGGTTgATTAACTATGCACTGTAtATGTGTAGACTGAACAAAGTAGGTTTCTGTTCAGTCAAGCAAGATTGAAAAACTATGCATTTTATATGCATTGACAGAACAGTCAGTTCAGTCAACCAAGCTTTAATAACTATGCACTGTGTATGtGTAGACTGAACACAGtGTGTTTCTGTTCAGTCCTTCAAGATTGAATAACTATGCActGtGTATGTGtaGacGGAACACAGTTtcTTTCTGTTCAGTCAAGCAAGATTGAAAAATGTACTTTATGTGTTCACAGAACATAGCAtGCTACAACCGAGTCAACtaCTTTtAAAATAGTaTACATGTaTTAACTAAATAGTATATATATAtACTTTtATTCATATACAGTATAACGAACCTACCGTACTCTATTtACTGTAATGTTAAGTATGACATTGTACATTGTTGCAACTGGTAATCCAAGAAGTAAAGTTGATTCCTAATAAACATGACCTGCAGGTCAAGAATAACAGGACAACCCTGGGGAAAAGTGTCTGGGTGCCACAAAAGTTATGAAATTTAATGTCTTTTAAACAAATTCTCCTGGTCTGGTATTCTATGCTGAaGCTGACACATATTGAGTGGCTAGCTTCTGTAGTTCcTtTTCCTTtGCCATATAATCTTTGATGAAAGGATGACTCGCATGAGAATCTTTCAGTTGGGAGAGATAACGATTGCTCACCTCGGgAGCTTtCCCTAAATGCTGCGAGAGTACAATTAAGTtGATCAACGTCTCTGGGCTGTTGCTGTCCTTATCcAGAGCTTCTTGCAGCACGTCCTCTGCgTCTTCTAGCTTGCCTTGCTGTATGTaGgCCGAGGCTTGACCgTTCAGgaGAAGtGACGTCGAGCTGTTcTtATCGGCCAACTCTTGAAAAaTGTAATAGGCATCTTGAAGTTtCTCTCCACCCACGGCGAGGTTAAaCCAAGCCTGGGCCAACTggTgggAgTAGCATCATCATCCTGCTCCTGCATCTtCTTAACCtCTTTTTtGGCTAAATCCACTCTATCAATTCGgATGtAAATCTGAACCATCAAAGcACAGCATTCTAGAGAATCACTCTGGTGAAgaCATCTCAaGgCTGCATCAAAGTTCTCTTCAtGGTAATAAATTGATGCCGCCATtAAGAGGAATGtATCATCGTCGACACcAaCaCTACTGCTCATCTtCTTGTCTAGATCTTTCACTATACcGCtCCTTTTATCGgAACTtgCTAAGTAATCAGCAAACGTTCTCACGgCTTGAAGTtCTGGAGGAGACGAAGCTTTGATTTCATCgaGAaCAACTCCATATTTTCTGCCTGCGAggTAAGCTCTGTACataaaaaTATCTTTTGTTAGCTTCAACTCTGCACTTGATGGCTTGAGTTTTTGTGCTTCATTTATACACTGCTGGTagCTTCCGATGTAAAATGCATTTCTGACTTCGAACAGTTCATCGACTTCGTTGTCCTGTTTTGCCATGTTGGaattggaGGTTTGGGTTACaCGTATCGTTTCGTaTCGTAGCTTGAATTCC
>gene=isogroup00194
[truncated: 14,517,673 more chars]
