# Supplementary material for: Characterization and Expression Analysis of MicroRNAs in the Tube Foot of Sea Cucumber Apostichopus japonicus
Source: PLoS One. 2014 Nov 5;9(11):e111820. doi: 10.1371/journal.pone.0111820 (PMC4221132; doi:10.1371/journal.pone.0111820)
Supplement: Table S4 — Primers used in stem loop RT-PCR and qRT-PCR. (XLS) [file pone.0111820.s007.xls]

## Sheet: primer
Table S4. Primers used in stem loop RT-PCR and qRT-PCR.
Gene name	Forward Primer (5' - 3')	Reversed Primer (5' - 3')	Stem-loop RT Primer (5’-3’)
miR-10	TGCACGAACCCTGTAGATCC	CGCAGGGTCCGAGGTATTC	GTCGTATCCAGTGCAGGGTCCGAGGTATTCGCACTGGATACGACCACAAAT
miR-125-5p	TTACGCATCCCTGAGACCCTA	CGCAGGGTCCGAGGTATTC	GTCGTATCCAGTGCAGGGTCCGAGGTATTCGCACTGGATACGACTCACAAG
miR-133	TAGCGAGTTTGGTCCCCTTC	CAGTGCAGGGTCCGAGGT	GTCGTATCCAGTGCAGGGTCCGAGGTATTCGCACTGGATACGACACGGCT
miR-137	GCGTCCGTATTGCTTGAGAATA	CGCAGGGTCCGAGGTATTC	GTCGTATCCAGTGCAGGGTCCGAGGTATTCGCACTGGATACGACCTACGT
miR-153-3p	GCGCCGTTGCATAGTCACA	CGCAGGGTCCGAGGTATTC	GTCGTATCCAGTGCAGGGTCCGAGGTATTCGCACTGGATACGACAATCAC
miR-2002-3p	GTCCGCTGAATACATCTGCTG	CAGTGCAGGGTCCGAGGT	GTCGTATCCAGTGCAGGGTCCGAGGTATTCGCACTGGATACGACATAAAAAC
miR-200-3p	CCGCCGTAATACTGTCTGGTG	CGCAGGGTCCGAGGTATTC	GTCGTATCCAGTGCAGGGTCCGAGGTATTCGCACTGGATACGACCATCAT
miR-2004	CGGCTCACACACAACCACAG	CGCAGGGTCCGAGGTATTC	GTCGTATCCAGTGCAGGGTCCGAGGTATTCGCACTGGATACGACAACTTC
miR-2005	GCAGCCAGTCCAATAGGGAG	CGCAGGGTCCGAGGTATTC	GTCGTATCCAGTGCAGGGTCCGAGGTATTCGCACTGGATACGACCTGCAAT
miR-2007	TCGTCGTGTATTTCAGGCAGTA	CGCAGGGTCCGAGGTATTC	GTCGTATCCAGTGCAGGGTCCGAGGTATTCGCACTGGATACGACTTACCA
miR-2010	TGCCGCCTTACTGTTGATGTC	CGCAGGGTCCGAGGTATTC	GTCGTATCCAGTGCAGGGTCCGAGGTATTCGCACTGGATACGACAAGGGGC
miR-2012	CTTCGGCGTAGTACTGGCATA	CGCAGGGTCCGAGGTATTC	GTCGTATCCAGTGCAGGGTCCGAGGTATTCGCACTGGATACGACCAATGT
miR-242	TCAGACTTGCGTAGGCGTTG	CGCAGGGTCCGAGGTATTC	GTCGTATCCAGTGCAGGGTCCGAGGTATTCGCACTGGATACGACACTGTG
miR-278-3p	ATTCATCGGTGGGACTTTCG	CGCAGGGTCCGAGGTATTC	GTCGTATCCAGTGCAGGGTCCGAGGTATTCGCACTGGATACGACAATCGA
miR-29a	GCCGAAGCACCAGTTGAAAT	CGCAGGGTCCGAGGTATTC	GTCGTATCCAGTGCAGGGTCCGAGGTATTCGCACTGGATACGACGCTCTG
miR-29b	GCCGTAGCACCATGAGAAAG	CGCAGGGTCCGAGGTATTC	GTCGTATCCAGTGCAGGGTCCGAGGTATTCGCACTGGATACGACATACTG
miR-92a	AGCGGCTATTGCACTTGTCC	CGCAGGGTCCGAGGTATTC	GTCGTATCCAGTGCAGGGTCCGAGGTATTCGCACTGGATACGACAGTAGGC
miR-92c	CTGATATTGCACTCGTCCCG	CGCAGGGTCCGAGGTATTC	GTCGTATCCAGTGCAGGGTCCGAGGTATTCGCACTGGATACGACGCAGGC
miR-9-5p	CCGCGCTCTTTGGTTATCTAG	CGCAGGGTCCGAGGTATTC	GTCGTATCCAGTGCAGGGTCCGAGGTATTCGCACTGGATACGACCATACA
HM751110	GTCAACCAGTCCAGCCACCTT	CCGCCGTTACCCTCCAT
HQ292612	CACGCTCCAGCATCTTTGA	GCTGTAGCCGTACTCGTTGTC
HQ689677	GACAGACCCAAGCAAGTTGGA	TACCCAAGTTGTTAATGAGGTGAGC
KC894730	GGTACTGGTACAATCAAAGAGGGTC	ACCCATAAAGTCGTCAGGGTG
DQ359951	CAAGAAACGACGGAGAAGGTG	GGTTGGCGACACCATAAGTAGTA
HQ874435	CTTAATCGTAGGCGAAGGGATA	GCACAACTGTTGGAGGCAAG
JI981142	TTGTTCTGACTTGCCCATCC	TCGTAGACACCGCCGACA
DQ091001	TGTTGGACTGAGAAAGCGAGTA	TGGCGTCTGTCGGGATG
JN631309	GTCGGCAACCATCGTGAGG	CCCCATCCGGTGATCCAG
HP579439	AAGAGAGGCGAAAGAGGAACA	CTCCAGTGGCATGTGATAGTGG
HP429207	CATGCCAGGCGAAAGACAGTA	GGACCCAGGAGCACCCAAT
HP429201	TGTTCAAGCGCATCTCAGAGC	CCTTTAGCAGGATCAGCAGCA
AB602897	TGACCGACCCAAGCGAGAT	ATGCGCCTTCAGGACACCC
AB509225	AAGCCATCCACCTTTGAC	CTCTGCCATCTCACGAAC
AB509226	AGGAGGGAGACATTGCTT	ATGATGCTTTCTGGGTTG
β-actin	CATTCAACCCTAAAGCCAACA	TGGCGTGAGGAAGAGCAT
Cytb	TGAGCCGCAACAGTAATC	AAGGGAAAAGGAAGTGAAAG
